# Supplementary material for: Physiological and Transcriptomic Characterization of Sea-Wheatgrass-Derived Waterlogging Tolerance in Wheat
Source: Plants (Basel). 2021 Dec 30;11(1):108. doi: 10.3390/plants11010108 (PMC8747256; doi:10.3390/plants11010108)
Supplement: Supplementary file 1 [file plants-11-00108-s001.zip]

Archive with 9 entries (9 files):
- plants-1475305-supplementary figures for XML.pdf
- Table S8.xlsx
- Table S1.xlsx
- Table S2.xlsx
- Table S3.xlsx
- Table S4.xlsx
- Table S5.xlsx
- Table S6.xlsx
- Table S7.xlsx
