# Supplementary material for: Physiological and Transcriptomic Characterization of Sea-Wheatgrass-Derived Waterlogging Tolerance in Wheat
Source: Plants (Basel). 2021 Dec 30;11(1):108. doi: 10.3390/plants11010108 (PMC8747256; doi:10.3390/plants11010108)
Supplement: Supplementary file 1 [file plants-11-00108-s001.zip › Table S8.xlsx]

## Sheet: Sheet1
Table S8. Differentially expression genes putatively contributed to SWG-derived hypoxia tolerance in wheat
Genes	log Fold change	Log Fold change	Protein encoded	Function
	in Amph819	in Tt139
Histone genes
TraesCS2A02G397400.1	-1.21504	ns	Histone H1	Chromatin packaging
TraesCS2A02G397700.2	-1.32638	1.2	Histone H1	Chromatin packaging
TraesCS5A02G443800.1	-1.32611	ns	Histone H1	Chromatin packaging
TraesCS5A02G443900.2	-1.35211	ns	Histone H1	Chromatin packaging
TraesCS5B02G448200.2	-1.35228	ns	Histone H1	Chromatin packaging
TraesCS5B02G448400.1	-1.35804	ns	Histone H1	Chromatin packaging
TraesCS5B02G448500.1	-1.17466	ns	Histone H1	Chromatin packaging
TraesCS5B02G449000.1	-1.26311	ns	Histone H1	Chromatin packaging
TraesCS1A02G038200.1	-1.37498	ns	Histone H2A	Chromatin packaging
TraesCS1B02G048900.1	-1.56157	ns	Histone H2A	Chromatin packaging
TraesCS1B02G357400.1	-1.55907	ns	Histone H2A	Chromatin packaging
TraesCS2A02G214700.1	-1.77757	ns	Histone H2A	Chromatin packaging
TraesCS3A02G534100.1	-1.23012	ns	Histone H2A	Chromatin packaging
TraesCS4A02G100100.1	-1.81976	ns	Histone H2A	Chromatin packaging
TraesCS4A02G100300.1	-1.78269	ns	Histone H2A	Chromatin packaging
TraesCS4A02G100400.1	-1.66939	ns	Histone H2A	Chromatin packaging
TraesCS4B02G204100.1	-1.67642	ns	Histone H2A	Chromatin packaging
TraesCS4B02G204200.1	-1.32942	ns	Histone H2A	Chromatin packaging
TraesCS5A02G462100.1	-1.63838	ns	Histone H2A	Chromatin packaging
TraesCS5B02G103600.1	-1.33266	ns	Histone H2A	Chromatin packaging
TraesCS5B02G243500.1	-1.7446	ns	Histone H2A	Chromatin packaging
TraesCS6A02G034300.1	-1.84872	ns	Histone H2A	Chromatin packaging
TraesCS6A02G034800.1	-2.0965	ns	Histone H2A	Chromatin packaging
TraesCS6A02G117400.1	-1.76275	ns	Histone H2A	Chromatin packaging
TraesCS6B02G048600.1	-1.40091	ns	Histone H2A	Chromatin packaging
TraesCS6B02G048700.1	-1.35718	ns	Histone H2A	Chromatin packaging
TraesCS6B02G049000.1	-1.59233	ns	Histone H2A	Chromatin packaging
TraesCS6B02G049200.1	-1.47254	ns	Histone H2A	Chromatin packaging
TraesCS6B02G049400.1	-1.38417	ns	Histone H2A	Chromatin packaging
TraesCS6B02G049500.1	-1.4155	ns	Histone H2A	Chromatin packaging
TraesCS6B02G058400.1	-1.2017	ns	Histone H2A	Chromatin packaging
TraesCS6B02G082400.1	-1.66157	ns	Histone H2A	Chromatin packaging
TraesCS6B02G082500.1	-1.53322	ns	Histone H2A	Chromatin packaging
TraesCS6B02G144900.1	-2.06032	ns	Histone H2A	Chromatin packaging
TraesCS7A02G147200.1	-1.09421	ns	Histone H2A	Chromatin packaging
TraesCS7A02G437900.1	-1.44409	ns	Histone H2A	Chromatin packaging
TraesCS7A02G438000.1	-1.07605	ns	Histone H2A	Chromatin packaging
TraesCS7A02G438400.1	-1.04391	ns	Histone H2A	Chromatin packaging
TraesCS7B02G336700.1	-1.59517	ns	Histone H2A	Chromatin packaging
TraesCS7B02G336800.1	-1.32041	ns	Histone H2A	Chromatin packaging
TraesCS7B02G336900.1	-1.76458	ns	Histone H2A	Chromatin packaging
TraesCS7B02G337400.1	-1.74731	ns	Histone H2A	Chromatin packaging
TraesCS7B02G337500.1	-1.03145	ns	Histone H2A	Chromatin packaging
TraesCS7B02G408400.1	-1.04426	ns	Histone H2A	Chromatin packaging
TraesCS7A02G501100.1	-1.51391	ns	Histone H2A	Chromatin packaging
TraesCS1A02G228700.1	-1.04835	ns	Histone H2B	Chromatin packaging
TraesCS1A02G361600.1	-1.42719	ns	Histone H2B	Chromatin packaging
TraesCS1B02G244900.1	-1.46694	ns	Histone H2B	Chromatin packaging
TraesCS1B02G245300.1	-1.63431	ns	Histone H2B	Chromatin packaging
TraesCS1B02G378300.1	-1.35136	ns	Histone H2B	Chromatin packaging
TraesCS1B02G386500.1	-1.44715	ns	Histone H2B	Chromatin packaging
TraesCS1B02G386700.1	-1.16384	ns	Histone H2B	Chromatin packaging
TraesCS1B02G416600.1	-1.56123	ns	Histone H2B	Chromatin packaging
TraesCS3A02G088800.1	-1.09977	ns	Histone H2B	Chromatin packaging
TraesCS3A02G102500.1	-1.23563	ns	Histone H2B	Chromatin packaging
TraesCS3B02G089900.1	-1.46408	ns	Histone H2B	Chromatin packaging
TraesCS3B02G114400.1	-1.62692	ns	Histone H2B	Chromatin packaging
TraesCS4A02G030400.1	-1.44033	ns	Histone H2B	Chromatin packaging
TraesCS4A02G260400.1	-1.06842	ns	Histone H2B	Chromatin packaging
TraesCS4B02G275400.1	-1.01941	ns	Histone H2B	Chromatin packaging
TraesCS5A02G051900.1	-1.43345	ns	Histone H2B	Chromatin packaging
TraesCS5B02G064900.1	-1.39733	ns	Histone H2B	Chromatin packaging
TraesCS6B02G049100.1	-1.25908	ns	Histone H2B	Chromatin packaging
TraesCS6B02G049300.1	-1.2815	ns	Histone H2B	Chromatin packaging
TraesCS6B02G115800.1	-1.53046	ns	Histone H2B	Chromatin packaging
TraesCS6B02G116000.1	-1.36832	ns	Histone H2B	Chromatin packaging
TraesCS7B02G394600.1	-1.30083	ns	Histone H2B	Chromatin packaging
TraesCS7B02G394900.1	-1.24789	ns	Histone H2B	Chromatin packaging
TraesCSU02G077200.1	-1.5196	ns	Histone H2B	Chromatin packaging
TraesCSU02G077400.1	-1.5752	ns	Histone H2B	Chromatin packaging
TraesCS1A02G228800.1	-1.43199	ns	Histone H3	Chromatin packaging
TraesCS1A02G229000.1	-1.4035	ns	Histone H3	Chromatin packaging
TraesCS1A02G359800.1	-1.69046	ns	Histone H3	Chromatin packaging
TraesCS1A02G360000.1	-1.57881	ns	Histone H3	Chromatin packaging
TraesCS1A02G361700.1	-1.40587	ns	Histone H3	Chromatin packaging
TraesCS1A02G361900.1	-1.48383	ns	Histone H3	Chromatin packaging
TraesCS1B02G245200.1	-1.40748	ns	Histone H3	Chromatin packaging
TraesCS1B02G317200.1	-1.17547	ns	Histone H3	Chromatin packaging
TraesCS1B02G375900.1	-1.31833	ns	Histone H3	Chromatin packaging
TraesCS1B02G376300.1	-1.39539	ns	Histone H3	Chromatin packaging
TraesCS1B02G376500.1	-1.35908	ns	Histone H3	Chromatin packaging
TraesCS1B02G378400.1	-1.32643	ns	Histone H3	Chromatin packaging
TraesCS2B02G186000.1	-1.34309	ns	Histone H3	Chromatin packaging
TraesCS2B02G315500.1	-2.48916	ns	Histone H3	Chromatin packaging
TraesCS3B02G167700.1	-1.88727	ns	Histone H3	Chromatin packaging
TraesCS4A02G030300.1	-1.1165	ns	Histone H3	Chromatin packaging
TraesCS4A02G057500.1	-1.68378	ns	Histone H3	Chromatin packaging
TraesCS4B02G275500.1	-1.55422	ns	Histone H3	Chromatin packaging
TraesCS5B02G186900.1	-1.33179	ns	Histone H3	Chromatin packaging
TraesCS6A02G063400.1	-1.66517	ns	Histone H3	Chromatin packaging
TraesCS6A02G155800.1	-1.81132	ns	Histone H3	Chromatin packaging
TraesCS6B02G082200.1	-1.60449	ns	Histone H3	Chromatin packaging
TraesCS6B02G084700.1	-1.58365	ns	Histone H3	Chromatin packaging
TraesCS7A02G102900.1	-1.52682	ns	Histone H3	Chromatin packaging
TraesCS7A02G103800.1	-1.39418	ns	Histone H3	Chromatin packaging
TraesCS7A02G119400.1	-1.60389	ns	Histone H3	Chromatin packaging
TraesCS7A02G442900.1	-1.55024	ns	Histone H3	Chromatin packaging
TraesCS7B02G016000.1	-1.69509	ns	Histone H3	Chromatin packaging
TraesCS7B02G016700.1	-1.48708	ns	Histone H3	Chromatin packaging
TraesCS7B02G016900.1	-1.60537	ns	Histone H3	Chromatin packaging
TraesCS7B02G341600.1	-1.77184	ns	Histone H3	Chromatin packaging
TraesCS1A02G201300.1	-1.18921	ns	Histone H4	Chromatin packaging
TraesCS1A02G291500.1	-1.33095	ns	Histone H4	Chromatin packaging
TraesCS1A02G291600.1	-1.45118	ns	Histone H4	Chromatin packaging
TraesCS1A02G295700.1	-1.86249	ns	Histone H4	Chromatin packaging
TraesCS1B02G297200.1	-1.68974	ns	Histone H4	Chromatin packaging
TraesCS1B02G300900.1	-1.45155	ns	Histone H4	Chromatin packaging
TraesCS1B02G301100.1	-1.41717	ns	Histone H4	Chromatin packaging
TraesCS1B02G376400.1	-1.56976	ns	Histone H4	Chromatin packaging
TraesCS1B02G376600.1	-1.62531	ns	Histone H4	Chromatin packaging
TraesCS2B02G435200.1	-1.70945	ns	Histone H4	Chromatin packaging
TraesCS2B02G436500.1	-1.49499	ns	Histone H4	Chromatin packaging
TraesCS2B02G492300.1	-1.18344	ns	Histone H4	Chromatin packaging
TraesCS3A02G133900.1	-1.9299	ns	Histone H4	Chromatin packaging
TraesCS3A02G347200.1	-1.41073	ns	Histone H4	Chromatin packaging
TraesCS3A02G354300.1	-1.56736	ns	Histone H4	Chromatin packaging
TraesCS3B02G167600.1	-1.42346	ns	Histone H4	Chromatin packaging
TraesCS3B02G378900.1	-1.52832	ns	Histone H4	Chromatin packaging
TraesCS4B02G350700.1	-1.57704	ns	Histone H4	Chromatin packaging
TraesCS5A02G216600.1	-1.34442	ns	Histone H4	Chromatin packaging
TraesCS5A02G299500.1	-1.65102	ns	Histone H4	Chromatin packaging
TraesCS5A02G348000.1	-1.16221	ns	Histone H4	Chromatin packaging
TraesCS5B02G349900.1	-1.50595	ns	Histone H4	Chromatin packaging
TraesCS5B02G356200.1	-1.65154	ns	Histone H4	Chromatin packaging
TraesCS6A02G061300.1	-1.53593	ns	Histone H4	Chromatin packaging
TraesCS6B02G078200.1	-1.43189	ns	Histone H4	Chromatin packaging
TraesCS6B02G078400.1	-1.29104	ns	Histone H4	Chromatin packaging
TraesCS6B02G079200.1	-1.6697	ns	Histone H4	Chromatin packaging
TraesCS6B02G082800.1	-1.09777	ns	Histone H4	Chromatin packaging
TraesCS6B02G084300.1	-1.15271	ns	Histone H4	Chromatin packaging
TraesCS7B02G334600.1	-1.17234	ns	Histone H4	Chromatin packaging
TraesCS5B02G464900.1	ns	-1.74	Histone H2A	Chromatin packaging
TraesCS2A02G312400.1	ns	-1.37	Histone H2B	Chromatin packaging
TraesCS2A02G377500.1	ns	-1.87	Histone H3	Chromatin packaging
TraesCS7B02G018100.1	ns	-1.13	Histone H3	Chromatin packaging
TraesCS2A02G393600.1	ns	-1.94	Histone H4	Chromatin packaging
Transcription factor genes
TraesCS3B02G130000.1	-1.3241	ns	WRKY transcription factor	Transcription regulation
TraesCS1B02G088900.2	-1.85669	ns	WRKY transcription factor	Transcription regulation
TraesCS1B02G453300.2	-1.65838	ns	WRKY transcription factor	Transcription regulation
TraesCS3A02G242500.1	-2.10489	ns	WRKY transcription factor	Transcription regulation
TraesCS3A02G281900.1	-1.49447	ns	WRKY transcription factor	Transcription regulation
TraesCS3A02G343000.1	-6.54284	ns	WRKY transcription factor	Transcription regulation
TraesCS3B02G199000.1	-1.23956	ns	WRKY transcription factor	Transcription regulation
TraesCS3B02G270500.1	-1.78492	ns	WRKY transcription factor	Transcription regulation
TraesCS3B02G315600.1	-1.58082	ns	WRKY transcription factor	Transcription regulation
TraesCS6A02G146900.1	-1.1051	ns	WRKY transcription factor	Transcription regulation
TraesCS6B02G175100.2	-1.27344	ns	WRKY transcription factor	Transcription regulation
TraesCS7A02G508700.1	-3.81366	ns	WRKY transcription factor	Transcription regulation
TraesCS7A02G508800.1	-3.52511	ns	WRKY transcription factor	Transcription regulation
TraesCS7B02G418400.1	-2.65534	ns	WRKY transcription factor	Transcription regulation
TraesCS7B02G418500.2	-3.95313	ns	WRKY transcription factor	Transcription regulation
TraesCS7B02G419400.1	-2.077	ns	WRKY transcription factor	Transcription regulation
TraesCS2B02G056300.1	-2.13073	ns	WRKY transcription factor	Transcription regulation
TraesCS2A02G270200.1	ns	1.14	WRKY transcription factor	Transcription regulation
TraesCS3A02G111200.1	ns	1.33	WRKY transcription factor	Transcription regulation
TraesCS1B02G243200.1	1.14516	ns	Ethylene-responsive transcription factor VII (ERFVII)	Hypoxia response
TraesCS4A02G005800.1	1.89963	ns	Ethylene-responsive transcription factor VII (ERFVII)	Hypoxia response
TraesCS4B02G299300.1	1.55972	ns	Ethylene-responsive transcription factor VII (ERFVII)	Hypoxia response
TraesCS4B02G299500.1	1.15565	ns	Ethylene-responsive transcription factor VII (ERFVII)	Hypoxia response
TraesCS5B02G214400.1	1.10435	ns	Ethylene-responsive transcription factor VII (ERFVII)	Hypoxia response
TraesCS5A02G391700.1	1.16336	ns	MADS box transcription factor (Vrn1)	Regulation of root development
TraesCS5B02G396600.1	1.07417	ns	MADS box transcription factor (Vrn1)	Regulation of root development
TraesCS2A02G261200.1	2.20186	ns	MADS box transcription factor (Vrn1 homologs)	Regulation of root development
TraesCS2B02G281000.1	1.78796	ns	MADS box transcription factor (Vrn1 homologs)	Regulation of root development
TraesCS3A02G432900.1	2.02618	ns	MADS box transcription factor (Vrn1 homologs)	Regulation of root development
TraesCS2A02G189600.1	-1.11991	ns	Scarecrow-like transcription factor	Root meristem maintanence
TraesCS2B02G217500.1	-1.74333	ns	Scarecrow-like transcription factor	Root meristem maintanence
TraesCS5A02G481300.1	ns	1.09	Scarecrow transcription factor	Root meristem maintanence
TraesCS7A02G173000.1	ns	3.59	Scarecrow transcription factor	Root meristem maintanence
TraesCS7B02G078300.1	ns	1.53	Scarecrow transcription factor	Root meristem maintanence
TraesCS2A02G100700.1	-1.5161	ns	WUSCHEL-related homeobox	Stem cell maintanence
TraesCS2B02G117900.1	-3.56624	ns	WUSCHEL-related homeobox	Stem cell maintanence
TraesCS4A02G236200.1	ns	-1.28	LOB domain-containing protein	Lateral root initiation
TraesCS4A02G415300.1	ns	-1.63	LOB domain-containing protein	Lateral root initiation
TraesCS4B02G078800.1	ns	-2.08	LOB domain-containing protein	Lateral root initiation
TraesCS4B02G316100.1	ns	-1.6	LOB domain-containing protein	Lateral root initiation
TraesCS5A02G529400.1	1.61009	ns	LOB domain-containing protein	Lateral root initiation
Phytohormone biosynthetic and signaling genes
TraesCS1A02G089500.1	-2.09152	ns	1-aminocyclopropane-1-carboxylate oxidase (ACO)	Ethylene biosynthesis
TraesCS1A02G089600.1	-1.13258	ns	1-aminocyclopropane-1-carboxylate oxidase (ACO)	Ethylene biosynthesis
TraesCS4A02G221300.1	-1.62323	ns	1-aminocyclopropane-1-carboxylate oxidase (ACO)	Ethylene biosynthesis
TraesCS1B02G117400.1	ns	1.53	1-aminocyclopropane-1-carboxylate oxidase (ACO)	Ethylene biosynthesis
TraesCS2A02G396400.1	-2.03658	ns	1-aminocyclopropane-1-carboxylate synthase (ACS)	Ethylene biosynthesis
TraesCS2B02G414800.1	-1.45351	ns	1-aminocyclopropane-1-carboxylate synthase (ACS)	Ethylene biosynthesis
TraesCS4A02G256500.1	ns	2.19	1-aminocyclopropane-1-carboxylate synthase (ACS)	Ethylene biosynthesis
TraesCS4B02G058200.1	ns	1.79	1-aminocyclopropane-1-carboxylate synthase (ACS)	Ethylene biosynthesis
TraesCS3B02G228500.1	-1.07482	ns	S-adenosylmethionine synthase (SAM)	Ethylene biosynthesis
TraesCS6A02G247900.1	-1.17159	ns	S-adenosylmethionine synthase (SAM)	Ethylene biosynthesis
TraesCS6A02G248000.1	-1.16572	ns	S-adenosylmethionine synthase (SAM)	Ethylene biosynthesis
TraesCS6B02G276700.1	-1.33192	ns	S-adenosylmethionine synthase (SAM)	Ethylene biosynthesis
TraesCS6B02G276800.1	-1.4013	ns	S-adenosylmethionine synthase (SAM)	Ethylene biosynthesis
TraesCS5A02G198200.1	ns	4.95303	S-adenosylmethionine synthase (SAM)	Ethylene biosynthesis
TraesCS4B02G017200.1	1.34005	ns	Ethylene-responsive nuclear protein (ERT2)	Ethylene signaling
TraesCS7A02G190600.1	-1.33839	ns	Auxin efflux carrier component	Auxin transport
TraesCS5A02G285700.1	ns	2.67	Auxin efflux carrier component	Auxin transport
TraesCS5B02G285000.1	ns	2.44	Auxin efflux carrier component	Auxin transport
TraesCS7B02G065800.1	-1.66765	ns	Auxin response factor	Auxin response
TraesCS7B02G316600.1	-1.01663	ns	Auxin response factor	Auxin response
TraesCS7A02G255700.1	-1.64902	ns	Auxin-induced in root cultures protein 12	Auxin response
TraesCS5A02G378200.1	-1.1117	ns	Auxin-responsive protein	Auxin response
TraesCS5B02G381800.1	-1.11181	ns	Auxin-responsive protein	Auxin response
TraesCS5B02G446100.1	-1.50547	ns	Auxin-responsive protein	Auxin response
TraesCS6B02G411000.1	-1.30205	ns	Auxin-responsive protein	Auxin response
TraesCS7A02G371500.1	-1.71795	ns	Auxin-responsive protein	Auxin response
TraesCS7B02G256100.1	-2.51665	ns	Auxin-responsive protein	Auxin response
TraesCS3A02G246000.1	ns	1.49	Auxin response factor	Auxin response
TraesCS5A02G167500.2	ns	1	Auxin-responsive protein	Auxin response
TraesCS6B02G359400.1	ns	2.69	Auxin-responsive protein	Auxin response
TraesCS1A02G343300.1	ns	1.54	Auxin-responsive protein	Auxin response
TraesCS3A02G121300.2	ns	1.19	Auxin-responsive protein	Auxin response
TraesCS3B02G310500.1	ns	1.69	Auxin-responsive protein	Auxin response
TraesCS2A02G430400.1	-2.14969	ns	SAUR-like auxin-responsive family protein	Auxin response
TraesCS6A02G238300.1	-1.14576	ns	SAUR-like auxin-responsive family protein	Auxin response
TraesCS6B02G286100.1	-1.22703	ns	SAUR-like auxin-responsive family protein	Auxin response
TraesCS2B02G451000.1	-1.44853	ns	SAUR-like auxin-responsive family protein	Auxin response
TraesCS7A02G384600.1	ns	2.72	SAUR-like auxin-responsive family protein	Auxin response
TraesCS2A02G187800.1	-1.50628	ns	BES1/BZR1 homolog 1	Brassinosteroid signaling
TraesCS2B02G210600.1	-1.3519	ns	GH3.3	Gibberellin signaling
TraesCS2A02G143500.1	-2.12444	ns	Gibberellin receptor GID1A	Gibberellin signaling
TraesCS2A02G143100.1	-2.42753	ns	Gibberellin receptor GID1a	Gibberellin signaling
TraesCS3A02G294000.1	ns	1.81	Gibberellin 2-oxidase	Gibberellin biosynthesis
TraesCS3B02G328700.1	ns	1.29	Gibberellin 2-oxidase	Gibberellin biosynthesis
TraesCS4A02G225700.1	ns	1.55	Gibberellin receptor GID1a	Gibberellin signaling
TraesCS7A02G199700.1	ns	2.64	gibberellic acid methyltransferase 2	Gibberellin homeostasis
TraesCS6A02G221900.1	ns	-1.42	Gibberellin 2-beta-dioxygenase	Gibberellin catabolism
TraesCS6B02G259200.1	ns	-1.63	Gibberellin 2-beta-dioxygenase	Gibberellin catabolism
TraesCS7B02G484400.1	ns	-1.4	Gibberellin-regulated protein 2	Gibberellin response
TraesCS6A02G334800.1	-2.72442	ns	Allene oxide cyclase	Jasmonic acid biosynthesis
TraesCS6B02G365200.1	-3.51607	ns	Allene oxide cyclase	Jasmonic acid biosynthesis
TraesCS4A02G061900.1	-1.09817	ns	Allene oxide synthase	Jasmonic acid biosynthesis
TraesCS6B02G213300.1	-3.0004	ns	Allene oxide synthase	Jasmonic acid biosynthesis
TraesCS5A02G403200.1	-2.80118	ns	Allene oxide synthase	Jasmonic acid biosynthesis
TraesCS5B02G408000.1	-2.56008	ns	Allene oxide synthase	Jasmonic acid biosynthesis
TraesCS2A02G286700.1	-4.64157	ns	Jasmonate ZIM domain protein	Jasmonic acid signaling
TraesCS4A02G007800.1	-2.63594	ns	Jasmonate ZIM domain protein	Jasmonic acid signaling
TraesCS4A02G007900.1	-3.29049	ns	Jasmonate ZIM domain protein	Jasmonic acid signaling
TraesCS4B02G297000.1	-3.51165	ns	Jasmonate ZIM domain protein	Jasmonic acid signaling
TraesCS4B02G297000.2	-2.80653	ns	Jasmonate ZIM domain protein	Jasmonic acid signaling
TraesCS4B02G297100.1	-2.19021	ns	Jasmonate ZIM domain protein	Jasmonic acid signaling
TraesCS2A02G506500.1	-1.12243	ns	Jasmonate ZIM domain protein	Jasmonic acid signaling
TraesCS2B02G534800.1	-1.47548	ns	Jasmonate ZIM domain protein	Jasmonic acid signaling
TraesCS2B02G264000.1	-3.52409	ns	Jasmonate zim-domain protein	Jasmonic acid signaling
TraesCS5A02G204900.1	-1.20712	ns	Jasmonate zim-domain protein	Jasmonic acid signaling
TraesCS5A02G212800.1	-2.27174	ns	Jasmonate zim-domain protein	Jasmonic acid signaling
TraesCS5B02G203400.1	-1.02796	ns	Jasmonate zim-domain protein	Jasmonic acid signaling
TraesCS5B02G211000.1	-3.73256	ns	Jasmonate zim-domain protein	Jasmonic acid signaling
TraesCS7A02G201100.1	-5.83088	ns	Jasmonate zim-domain protein	Jasmonic acid signaling
TraesCS7A02G201200.1	-4.79824	ns	Jasmonate zim-domain protein	Jasmonic acid signaling
TraesCS7A02G201400.1	-5.56694	ns	Jasmonate zim-domain protein	Jasmonic acid signaling
TraesCS7A02G201600.1	-4.57844	ns	Jasmonate zim-domain protein	Jasmonic acid signaling
TraesCS7B02G107700.1	-6.19428	ns	Jasmonate zim-domain protein	Jasmonic acid signaling
TraesCS7B02G107800.1	-5.54103	ns	Jasmonate zim-domain protein	Jasmonic acid signaling
TraesCS7B02G108000.1	-5.89267	ns	Jasmonate zim-domain protein	Jasmonic acid signaling
TraesCS7B02G108400.1	-4.6539	ns	Jasmonate zim-domain protein	Jasmonic acid signaling
TraesCS2A02G169300.1	-1.56012	ns	Jasmonate-zim-domain protein	Jasmonic acid signaling
TraesCS2B02G195600.1	-1.70903	ns	Jasmonate-zim-domain protein	Jasmonic acid signaling
TraesCS4B02G364700.1	-1.81319	ns	Jasmonate-zim-domain protein	Jasmonic acid signaling
TraesCS5A02G533000.1	-2.4679	ns	Jasmonate-zim-domain protein	Jasmonic acid signaling
TraesCSU02G139100.1	-1.63679	ns	Jasmonate-zim-domain protein	Jasmonic acid signaling
TraesCS2A02G315100.1	-1.56984	ns	Lipoxygenase	Jasmonic acid biosynthesis
TraesCS2A02G315100.2	-1.66418	ns	Lipoxygenase	Jasmonic acid biosynthesis
TraesCS2B02G333600.1	-3.08217	ns	Lipoxygenase	Jasmonic acid biosynthesis
TraesCS4B02G037900.1	-1.87946	3.18993	Lipoxygenase	Jasmonic acid biosynthesis
TraesCS4B02G295200.1	-1.87946	ns	Lipoxygenase	Jasmonic acid biosynthesis
TraesCS5A02G378800.1	-1.0636	ns	Lipoxygenase	Jasmonic acid biosynthesis
TraesCS5B02G382300.1	-1.31889	ns	Lipoxygenase	Jasmonic acid biosynthesis
TraesCS5B02G382600.1	-3.04941	ns	Lipoxygenase	Jasmonic acid biosynthesis
TraesCS4A02G359800.1	-1.36559	ns	Lipoxygenase	Jasmonic acid biosynthesis
TraesCS4A02G359800.2	-1.02599	ns	Lipoxygenase	Jasmonic acid biosynthesis
TraesCS2B02G339800.1	-1.08674	ns	Lipoxygenase	Jasmonic acid biosynthesis
TraesCS4A02G009400.1	ns	1.27	Lipoxygenase	Jasmonic acid biosynthesis
TraesCS4A02G275900.1	ns	1.05	Lipoxygenase	Jasmonic acid biosynthesis
TraesCS4B02G037700.1	ns	1.57	Lipoxygenase	Jasmonic acid biosynthesis
TraesCS4B02G037900.1	ns	1.16	Lipoxygenase	Jasmonic acid biosynthesis
TraesCS3A02G237800.1	ns	4.28	Protein phosphatase 2C	Negaitve regulator of ABA signaling
TraesCS1A02G297600.1	ns	-1.18	Abscisic acid receptor	ABA response
TraesCS7A02G358200.1	ns	-1.23	Abscisic acid receptor	ABA response
TraesCS2B02G317600.1	ns	-1.75	Abscisic stress ripening	ABA response
Signal transduction
TraesCS5B02G071500.1	-1.00334	ns	EF-hand domain protein	Calcium signaling
TraesCS3A02G038300.1	-3.42462	ns	EF-hand domain protein	Calcium signaling
TraesCS3B02G045500.1	-3.53213	ns	EF-hand domain protein	Calcium signaling
TraesCS4A02G132300.1	-1.2394	ns	EF-hand domain protein	Calcium signaling
TraesCS4B02G172400.1	-1.34823	ns	EF-hand domain protein	Calcium signaling
TraesCS4B02G132800.1	-1.04168	ns	EF-hand domain protein	Calcium signaling
TraesCS6B02G088900.1	-1.55066	ns	EF-hand domain protein	Calcium signaling
TraesCS7A02G450400.1	-1.06689	ns	EF-hand domain protein	Calcium signaling
TraesCS7B02G350200.1	-1.50991	ns	EF-hand domain protein	Calcium signaling
TraesCS2B02G367500.1	-1.57706	ns	EF-hand domain protein	Calcium signaling
TraesCS5A02G229000.1	-1.58292	ns	EF-hand domain protein	Calcium signaling
TraesCS7B02G433100.1	-2.1174	ns	EF-hand domain protein	Calcium signaling
TraesCS1A02G134000.1	-1.41389	ns	EF-hand domain protein	Calcium signaling
TraesCS2A02G098100.1	-1.20659	ns	EF-hand domain protein	Calcium signaling
TraesCS2B02G113800.1	-1.50335	ns	EF-hand domain protein	Calcium signaling
TraesCS5A02G057100.1	-2.22724	ns	EF-hand domain protein	Calcium signaling
TraesCS5B02G059900.1	-2.50599	ns	EF-hand domain protein	Calcium signaling
TraesCS2A02G229400.3	-8.95676	ns	EF-hand domain protein	Calcium signaling
TraesCS3A02G433300.3	-1.08155	ns	EF-hand domain protein	Calcium signaling
TraesCS3B02G469100.1	-1.64572	ns	EF-hand domain protein	Calcium signaling
TraesCS4B02G306300.1	-1.45291	ns	EF-hand domain protein	Calcium signaling
TraesCS6B02G351800.1	ns	3.69	EF-hand domain protein	Calcium signaling
TraesCS5A02G343000.1	ns	1.44	EF-hand domain protein	Calcium signaling
TraesCS5B02G342800.1	ns	1.51	EF-hand domain protein	Calcium signaling
TraesCS2B02G439100.1	ns	1.47	EF-hand domain protein	Calcium signaling
TraesCS4A02G080600.2	ns	2.64	EF-hand domain protein	Calcium signaling
TraesCS5A02G262200.1	ns	1.64	EF-hand domain protein	Calcium signaling
TraesCS3A02G492500.1	ns	2.32	EF-hand domain protein	Calcium signaling
TraesCS3A02G492600.1	ns	2.5	EF-hand domain protein	Calcium signaling
TraesCS3B02G553500.1	ns	3.47	EF-hand domain protein	Calcium signaling
TraesCS5A02G498300.1	ns	1.19	EF-hand domain protein	Calcium signaling
TraesCS4A02G123100.1	ns	1.32	EF-hand domain protein	Calcium signaling
TraesCS5B02G387200.1	ns	2.37	EF-hand domain protein	Calcium signaling
TraesCS3A02G488700.1	ns	1.28	EF-hand domain protein	Calcium signaling
TraesCS4A02G106400.1	-1.96832	ns	Mitogen-activated protein kinase (AtMAPK3)	Stress signaling
TraesCS4B02G197800.1	-1.63114	ns	Mitogen-activated protein kinase (AtMAPK3)	Stress signaling
TraesCS1A02G402400.1	-1.06582	ns	Mitogen-activated protein kinase (AtMAPK20)	Stress signaling
TraesCS1A02G421000.1	-1.11739	ns	Mitogen-activated protein kinase (AtMAPK20)	Stress signaling
TraesCS1B02G431400.1	-1.29348	ns	Mitogen-activated protein kinase (AtMAPK20)	Stress signaling
TraesCS1B02G452200.1	-1.41869	ns	Mitogen-activated protein kinase (AtMAPK20)	Stress signaling
TraesCS7A02G335300.3	-1.42552	ns	Mitogen-activated protein kinase (AtMAPK20)	Stress signaling
TraesCS7A02G410700.1	-2.06034	ns	Mitogen-activated protein kinase (AtMAPK9)	Stress signaling
TraesCS7B02G309900.1	-2.32589	ns	Mitogen-activated protein kinase (AtMAPK9)	Stress signaling
Very long chain fatty acid biosynthetic genes
TraesCS4A02G207000.1	-1.18033	ns	Long-Chain Acyl-CoA Synthetase	Very Long-chain fatty acid biosynthesis
TraesCS7B02G012700.1	-1.01041	ns	Long-Chain Acyl-CoA Synthetase	Very Long-chain fatty acid biosynthesis
TraesCS7A02G371900.1	-1.61105	ns	Acyl-[acyl-carrier-protein] hydrolase	Very Long-chain fatty acid biosynthesis
TraesCS4A02G114200.1	-1.17106	ns	Malonyl CoA-acyl carrier protein transacylase	Very Long-chain fatty acid biosynthesis
TraesCS4B02G189900.1	-1.33842	ns	Malonyl CoA-acyl carrier protein transacylase	Very Long-chain fatty acid biosynthesis
TraesCS6B02G450700.1	-1.10241	ns	Acyl-CoA-binding domain-containing protein 4	Very Long-chain fatty acid biosynthesis
TraesCS5B02G515800.1	-1.10086	ns	Acyl-CoA-binding domain-containing protein 4	Very Long-chain fatty acid biosynthesis
TraesCS2A02G409200.1	-1.70705	ns	Acyl-coenzyme A thioesterase 8	Very Long-chain fatty acid biosynthesis
TraesCS5A02G133200.2	ns	1.02	Long-Chain Acyl-CoA Synthetase	Very Long-chain fatty acid biosynthesis
TraesCS2B02G605800.1	ns	1.3	Acetyl-coenzyme A synthetase	Very Long-chain fatty acid biosynthesis
TraesCS7B02G255800.2	ns	3.34	Acyl-[acyl-carrier-protein] hydrolase	Very Long-chain fatty acid biosynthesis
TraesCS1A02G285600.1	ns	2.39	Very-long-chain (3R)-3-hydroxyacyl-CoA dehydratase	Very Long-chain fatty acid biosynthesis
TraesCS4A02G167800.1	ns	1.39	Acyl-CoA-binding domain-containing protein 4	Very Long-chain fatty acid biosynthesis
TraesCS7A02G359600.1	ns	1.4	Acetyl-coenzyme A carboxylase carboxyl transferase	Very Long-chain fatty acid biosynthesis
TraesCS6B02G255100.2	ns	1.86	Fatty acid hydroxylase superfamily protein	Very Long-chain fatty acid biosynthesis
ROS production
TraesCS3A02G280200.3	-1.04863	ns	Respiratory burst oxidase	Reduction of oxygen to O2-
TraesCS5B02G299000.1	-1.63376	ns	Respiratory burst oxidase	Reduction of oxygen to O2-
TraesCS4B02G358800.1	-1.61836	ns	Respiratory burst oxidase	Reduction of oxygen to O2-
TraesCS1B02G293900.1	-1.13933	ns	Respiratory burst oxidase	Reduction of oxygen to O2-
TraesCS1A02G285700.1	ns	1.22	Respiratory burst oxidase	Reduction of oxygen to O2-
TraesCS1B02G295100.1	ns	1.52	Respiratory burst oxidase	Reduction of oxygen to O2-
Nitrate transport and reduction
TraesCS6B02G024900.1	1.17065	ns	Nitrate reductase (NR)	Reduce NO3- to NO2-
TraesCS6B02G356800.1	2.54461	ns	Nitrate reductase (NR)	Reduce NO3- to NO2-
TraesCS7B02G157800.1	1.36246	ns	Nitrate reductase (NR)	Reduce NO3- to NO2-
TraesCS6A02G333900.1	1.221	-1.1	Nitrite reductase (NiR)	Reduce NO2- to NO
TraesCS6B02G364600.2	2.33886	ns	Nitrite reductase (NiR)	Reduce NO2- to NO
TraesCS3A02G254000.1	2.39321	ns	High-affinity nitrate transporter 2 (NRT2)	Nitrate transportation
TraesCS3B02G285900.1	1.46367	ns	High-affinity nitrate transporter 2 (NRT2)	Nitrate transportation
TraesCS6B02G046700.1	ns	-2.7	High-affinity nitrate transporter 2 (NRT2)	Nitrate transportation
TraesCS4B02G375800.1	ns	-1.2	Nitrate transporter 1.1 (NRT1.1)	Nitrate transportation
TraesCS1A02G210900.1	ns	-2.2	Nitrate transporter 1.1 (NRT1.1)	Nitrate transportation
Lignin biosynthestic genes
TraesCS2A02G082200.1	-1.3034	ns	ADT	Phylanaine and lignin synthesis
TraesCS2A02G291900.1	-2.88913	ns	ADT	Phylanaine and lignin synthesis
TraesCS2A02G292000.1	-2.05386	ns	ADT	Phylanaine and lignin synthesis
TraesCS2B02G096300.1	-1.0027	ns	ADT	Phylanaine and lignin synthesis
TraesCS2B02G308400.1	-2.70712	ns	ADT	Phylanaine and lignin synthesis
TraesCS2B02G308500.1	-1.6877	ns	ADT	Phylanaine and lignin synthesis
TraesCS5B02G372500.1	-1.27792	ns	ADT	Phylanaine and lignin synthesis
TraesCS6A02G151700.1	-2.2809	ns	4CL	Lignin biosynthesis
TraesCS6B02G179900.2	-2.05595	ns	4CL	Lignin biosynthesis
TraesCS3B02G426300.1	-1.80229	ns	4CL	Lignin biosynthesis
TraesCS2A02G145800.1	-1.03274	ns	4CL	Lignin biosynthesis
TraesCS2B02G171200.1	-5.39002	ns	4CL	Lignin biosynthesis
TraesCS4A02G036200.1	-4.26147	ns	4CL	Lignin biosynthesis
TraesCS4B02G326800.1	-1.92299	ns	4CL	Lignin biosynthesis
TraesCS3A02G342900.1	-2.14697	ns	C4H	Lignin biosynthesis
TraesCS3B02G375100.1	-2.07979	1.47	C4H	Lignin biosynthesis
TraesCS7B02G299500.1	ns	2.1	C4H	Lignin biosynthesis
TraesCS1A02G177300.1	ns	2.43	C4H	Lignin biosynthesis
TraesCS4A02G442400.1	-6.6884	ns	CCoAMT	Lignin biosynthesis
TraesCS7A02G127600.1	-2.05719	ns	CCoAMT	Lignin biosynthesis
TraesCS7B02G027200.1	-1.89854	ns	CCoAMT	Lignin biosynthesis
TraesCS7B02G136000.1	-1.28472	ns	CCoAMT	Lignin biosynthesis
TraesCS7B02G136100.1	-1.61148	ns	CCoAMT	Lignin biosynthesis
TraesCS6A02G147300.1	-3.72975	ns	CCR	Lignin biosynthesis
TraesCS6B02G175600.1	-3.5606	ns	CCR	Lignin biosynthesis
TraesCS3A02G229700.1	-1.63832	ns	CCR	Lignin biosynthesis
TraesCS5A02G061600.1	-5.97759	ns	CCR	Lignin biosynthesis
TraesCS5A02G061700.1	-9.00448	ns	CCR	Lignin biosynthesis
TraesCS5A02G061800.1	-11.1236	ns	CCR	Lignin biosynthesis
TraesCS5A02G163400.1	-3.66214	ns	CCR	Lignin biosynthesis
TraesCS5B02G069500.1	-6.80779	ns	CCR	Lignin biosynthesis
TraesCS5B02G069600.1	-8.27684	ns	CCR	Lignin biosynthesis
TraesCS5B02G160700.1	-3.33071	ns	CCR	Lignin biosynthesis
TraesCS1A02G417800.1	ns	1.95	CCR	Lignin biosynthesis
TraesCS1B02G447900.1	ns	1.78	CCR	Lignin biosynthesis
TraesCS3B02G380500.1	ns	1.56	CCR	Lignin biosynthesis
TraesCS5A02G473600.1	ns	1.36	CCR	Lignin biosynthesis
TraesCS5B02G268800.1	ns	1.2	CCR	Lignin biosynthesis
TraesCS7A02G396200.1	ns	2.83	CCR	Lignin biosynthesis
TraesCS7B02G297700.2	ns	1.42	CCR	Lignin biosynthesis
TraesCS7B02G298300.1	ns	1.44	CCR	Lignin biosynthesis
TraesCS1A02G037700.1	-4.46753	ns	PLA	Lignin biosynthesis
TraesCS1A02G037800.1	-3.77295	ns	PLA	Lignin biosynthesis
TraesCS1A02G094900.1	-2.89334	ns	PLA	Lignin biosynthesis
TraesCS1B02G048200.1	-4.7633	ns	PLA	Lignin biosynthesis
TraesCS1B02G048300.1	-3.70091	ns	PLA	Lignin biosynthesis
TraesCS1B02G048400.2	-2.27965	ns	PLA	Lignin biosynthesis
TraesCS1B02G048500.1	-4.05359	ns	PLA	Lignin biosynthesis
TraesCS1B02G122800.1	-3.42023	ns	PLA	Lignin biosynthesis
TraesCS2A02G196400.1	-2.25331	ns	PLA	Lignin biosynthesis
TraesCS2A02G196700.1	-3.5739	ns	PLA	Lignin biosynthesis
TraesCS2A02G212900.1	-3.78434	ns	PLA	Lignin biosynthesis
TraesCS2A02G380800.1	-1.22017	ns	PLA	Lignin biosynthesis
TraesCS2A02G380900.1	-2.44518	ns	PLA	Lignin biosynthesis
TraesCS2A02G381100.1	-3.21901	ns	PLA	Lignin biosynthesis
TraesCS2B02G224000.1	-3.549	ns	PLA	Lignin biosynthesis
TraesCS2B02G224300.1	-3.69156	ns	PLA	Lignin biosynthesis
TraesCS2B02G398000.2	-1.11319	ns	PLA	Lignin biosynthesis
TraesCS2B02G398200.1	-3.39513	ns	PLA	Lignin biosynthesis
TraesCS2B02G398300.1	-2.79631	ns	PLA	Lignin biosynthesis
TraesCS2B02G398400.1	-3.05992	ns	PLA	Lignin biosynthesis
TraesCS4A02G401300.1	-3.16548	ns	PLA	Lignin biosynthesis
TraesCS5B02G468300.1	-3.44614	ns	PLA	Lignin biosynthesis
TraesCS5B02G468400.1	-2.06778	ns	PLA	Lignin biosynthesis
TraesCS6A02G222700.1	-2.22798	ns	PLA	Lignin biosynthesis
TraesCS6B02G258600.1	-3.08368	ns	PLA	Lignin biosynthesis
TraesCS2A02G445500.1	-2.9705	ns	MYB63	Positive regulation of lignin genes
TraesCS2B02G466400.1	-3.25508	ns	MYB63	Positive regulation of lignin genes
TraesCS2B02G466500.1	-2.65492	ns	MYB63	Positive regulation of lignin genes
* ns, not significant; - (negative), down-regulation.
**4CL, 4-coumarate CoA ligase; ADT, arogenate dehydrogenase; C4H, cinnamate 4-hydroxylase; CCoAMT, Caffeoyl-CoA O-methyltransferase; CCR,
Cinnamoyl CoA reductase; PLA, Phenylalanine ammonia-lyase.
