# Supplementary material for: Physiological and Transcriptomic Characterization of Sea-Wheatgrass-Derived Waterlogging Tolerance in Wheat
Source: Plants (Basel). 2021 Dec 30;11(1):108. doi: 10.3390/plants11010108 (PMC8747256; doi:10.3390/plants11010108)
Supplement: Supplementary file 1 [file plants-11-00108-s001.zip › Table S1.xlsx]

## Sheet: Sheet1
Table S1. Number of clean reads
Samples	# of reads	# Mapped Reads		Total Mapped Reads	% Total Mapped Reads
		A Genome	B Genome
Tt139 Aerate 1	34174026	11538330	11134621	22672951	66.3456
Tt139 Aerate 2	26013823	8594121	8333718	16927839	65.0725
Tt139 Aerate 3	30256998	9853224	9512011	19365235	64.0025
Tt139 Stagnant 1	30943426	10163707	9907263	20070970	64.8634
Tt139 Stagnant 2	28849816	9633513	9411072	19044585	66.0128
Tt139 Stagnant 3	31225866	10617106	10320427	20937533	67.0519
Amph819 Aerate 1	53084763	11279839	11149139	22428978	42.2513
Amph819 Aerate 2	56077354	11888795	11753724	23642519	42.1605
Amph819 Aerate 3	51112455	10775113	10639257	21414370	41.8966
Amph819 Stagnant 1	60027808	11953093	11993979	23947072	39.8933
Amph819 Stagnant 2	48304198	9563223	9592735	19155958	39.6569
Amph819 Stagnant 3	53926275	11681176	11654717	23335893	43.2737
