# Supplementary material for: Physiological and Transcriptomic Characterization of Sea-Wheatgrass-Derived Waterlogging Tolerance in Wheat
Source: Plants (Basel). 2021 Dec 30;11(1):108. doi: 10.3390/plants11010108 (PMC8747256; doi:10.3390/plants11010108)
Supplement: Supplementary file 1 [file plants-11-00108-s001.zip › Table S2.xlsx]

## Sheet: sheet1
Table S2. Differentially expressed genes shared by Amph819 and Tt139 upon hypoxia stress
	Amphi819				Tt139
Gene	FC	LogCPM	pValue	FDR-pValue	FC	LogCPM	pValue	FDR-pValue	Description
Up Regulated in Both Amphi819 and T139
TraesCS1A02G003300.1	2.39496	3.03322	0	0	2.53151	3.71675	6.55e-08	5.93e-07	Protein ROOT HAIR DEFECTIVE 3 homolog
TraesCS1A02G016200.1	2.07053	3.22337	0	0	2.21914	3.60293	4.44e-07	3.28e-06	Disease resistance protein
TraesCS1A02G031200.1	4.85678	3.35045	0	0	2.62079	3.26686	4.65e-09	5.58e-08	Protein kinase
TraesCS1A02G042700.1	7.67411	4.44774	0	0	4.72397	4.34998	4.18e-11	8.04e-10	MYB transcription factor
TraesCS1A02G055400.2	2.12874	2.69809	2e-05	5e-05	2.49666	2.62405	8.68e-06	4.66e-05	DIS3-like exonuclease 2
TraesCS1A02G056900.1	13.1775	2.53295	0	0	11.2356	1.80342	4.64e-13	1.29e-11	30S ribosomal protein S4
TraesCS1A02G065400.1	5.89708	4.64179	0	0	3.53081	4.40039	5.68e-08	5.23e-07	Nuclear pore complex protein Nup98-Nup96
TraesCS1A02G066700.1	2.15846	3.52849	3e-05	7e-05	4.75683	3.46058	6.24e-12	1.43e-10	Kinase family protein
TraesCS1A02G066800.2	4.25748	5.54212	0	0	2.25012	5.4441	9.51e-09	1.06e-07	Acyl-CoA dehydrogenase, putative
TraesCS1A02G066900.1	4.62675	2.67913	0	0	4.34694	2.77829	8.01e-12	1.79e-10	p-loop containing nucleoside triphosphate hydrolases superfamily protein
TraesCS1A02G069300.1	5.54044	4.46229	0	0	7.01285	4.53316	8.39e-15	3.15e-13	Phosphoinositide phospholipase C
TraesCS1A02G071700.1	2.9897	2.44027	0	0	2.77022	2.80791	2.17e-07	1.73e-06	Carotenoid isomerase, putative, expressed
TraesCS1A02G072000.1	2.39496	6.57756	0	0	2.65737	6.85778	2.79e-16	1.38e-14	Glutamate--cysteine ligase, chloroplastic
TraesCS1A02G076900.1	5.50217	2.84744	0	0	4.08405	2.95877	2.12e-08	2.18e-07	Dentin sialophosphoprotein-related, putative isoform 1
TraesCS1A02G077600.1	3.27161	3.79027	0	0	2.18859	3.72262	2.8e-07	2.17e-06	RNA polymerase II subunit B1 CTD phosphatase RPAP2, putative
TraesCS1A02G078800.1	2.01391	5.90551	0	0	6.49802	6.12675	1.49e-41	9.44e-39	Glutathione S-transferase
TraesCS1A02G080500.2	2.15846	2.55125	2e-05	5e-05	3.01049	3.20841	3.03e-05	0.000140787	Non-specific serine/threonine protein kinase
TraesCS1A02G081200.1	2.04202	5.56286	0	0	2.15846	3.73299	3.48e-05	0.000159496	3-N-debenzoyl-2-deoxytaxol N-benzoyltransferase
TraesCS1A02G082200.1	2.25012	2.74912	0	1e-05	7.46426	2.34355	3.16e-08	3.12e-07	Thioesterase family protein
TraesCS1A02G085900.1	2.05623	2.70849	2e-05	5e-05	2.14355	2.45588	0.000265732	0.000958528	F-box family protein
TraesCS1A02G086100.2	2.9897	2.78848	0	0	7.78124	1.57893	4.66e-09	5.59e-08	Carboxypeptidase
TraesCS1A02G086800.2	3.22657	2.90387	0	0	2.73208	3.23643	3.8e-08	3.67e-07	Transducin/WD-like repeat-protein
TraesCS1A02G087500.2	8.51496	2.81127	0	0	6.63456	2.62941	4.17e-05	0.000186597	Alpha-mannosidase
TraesCS1A02G088900.1	3.45815	2.80026	0	0	2.08493	3.06573	0.000251485	0.000913944	ATP binding protein
TraesCS1A02G093300.1	3.4822	6.69981	0	0	2.12874	7.09825	0.000255859	0.000927014	Glucan 1,3-beta-glucosidase
TraesCS1A02G099000.1	2.92817	3.93854	0	0	3.22657	4.25039	1.64e-16	8.42e-15	Peroxisomal membrane (Mpv17/PMP22) family protein
TraesCS1A02G102700.1	3.07375	6.1007	0	0	5.57897	6.21259	3.12e-32	9.02e-30	Glutathione S-transferase
TraesCS1A02G102800.1	3.09513	5.42619	0	0	4.50023	5.51677	9.58e-29	2.23e-26	Glutathione S-transferase
TraesCS1A02G107600.1	4.62675	2.62197	0	0	2.73208	2.69415	1.51e-05	7.56e-05	RING/U-box superfamily protein
TraesCS1A02G108100.1	2.26577	2.22121	5e-05	0.00011	3.605	1.63385	5.26e-06	2.98e-05	Receptor-like kinase, putative
TraesCS1A02G111000.1	5.93809	3.53863	0	0	4.19887	3.98618	5.71e-21	5.53e-19	zinc transporter
TraesCS1A02G112200.1	3.70635	3.89298	0	0	2.80889	3.91149	6.88e-13	1.87e-11	Kinase interacting (KIP1-like) family protein
TraesCS1A02G112600.1	2.94854	4.03911	0	0	2.78949	3.84668	2.67e-11	5.35e-10	RING finger protein
TraesCS1A02G115700.1	8.57419	3.28019	0	0	5.85634	3.19703	2.27e-12	5.64e-11	Metallothiol transferase fosB
TraesCS1A02G115900.1	8.45614	6.86982	0	0	7.3615	7.05657	8.8e-34	2.9e-31	Metallothionein
TraesCS1A02G119100.1	2.60268	2.56989	0	0	2.90795	2.73907	8.34e-06	4.5e-05	3'-N-debenzoyl-2'-deoxytaxol N-benzoyltransferase
TraesCS1A02G119500.1	7.56846	2.22187	0	0	4.95883	2.0387	1e-05	5.28e-05	Copper ion binding protein
TraesCS1A02G141400.1	2.71321	2.59022	0	1e-05	3.41054	2.4931	1.27e-06	8.38e-06	ABC transporter G family member
TraesCS1A02G143100.1	3.07375	3.18631	0	0	2.44528	2.69049	8.14e-05	0.000335903	Ras-related protein Rab-18
TraesCS1A02G146000.1	7.06162	4.5528	0	0	4.05584	4.75858	2.32e-14	8.22e-13	Hypersensitive-induced response protein 1
TraesCS1A02G164900.1	4.31691	2.95701	0	0	3.78423	2.56977	1.07e-05	5.57e-05	Alpha-galactosidase
TraesCS1A02G170600.1	2.26577	3.00529	0	0	3.78423	2.65865	9.37e-11	1.66e-09	Epoxide hydrolase 2
TraesCS1A02G174500.1	2.44528	3.66675	0	0	2.31338	3.53343	6.06e-08	5.54e-07	Tetraspanin family protein
TraesCS1A02G176900.2	2.75108	3.56296	0	0	2.44528	3.35821	9.64e-07	6.55e-06	Electron transfer flavoprotein-ubiquinone oxidoreductase, mitochondrial
TraesCS1A02G178200.2	3.63008	3.73289	0	0	3.91768	3.70425	9.44e-17	5.11e-15	Serine carboxypeptidase S28 family protein
TraesCS1A02G186100.1	9.12611	5.22223	0	0	18.507	4.87209	1.43e-66	4.42e-63	Glutathione S-transferase
TraesCS1A02G186500.1	4.82323	5.85236	0	0	5.16941	6.07833	1.4e-28	3.16e-26	Glutathione S-transferase
TraesCS1A02G186600.1	2.80889	3.92839	0	0	5.27803	3.04448	4.49e-13	1.26e-11	Glutathione S-transferase
TraesCS1A02G187000.1	18.1261	5.32963	0	0	18.0009	4.84636	2.99e-79	1.85e-75	Glutathione s-transferase, putative
TraesCS1A02G188400.1	3.29436	3.72557	0	0	2.77022	3.71835	3.57e-07	2.69e-06	phospholipase D alpha 2
TraesCS1A02G193000.1	2.58471	4.09234	0	0	2.77022	4.06196	3.43e-13	9.89e-12	ADP-ribosylation factor GTPase-activating protein
TraesCS1A02G194200.1	4.59479	5.96182	0	0	2.67586	6.16232	4.86e-11	9.22e-10	Tetratricopeptide repeat (TPR)-like superfamily protein
TraesCS1A02G195100.1	5.50217	3.51475	0	0	5.81589	2.85284	3.66e-12	8.7e-11	TOM1-like protein 2
TraesCS1A02G199600.2	2.51403	3.20483	0	0	2.32947	3.75767	2.08e-08	2.15e-07	MADS-box transcription factor
TraesCS1A02G204200.2	2.31338	2.88954	0	0	2.21914	3.00707	6.64e-06	3.67e-05	DDB1-and CUL4-associated factor
TraesCS1A02G209800.1	3.86375	6.19716	0	0	2.86791	6.76696	8.79e-17	4.8e-15	Cortical cell-delineating protein
TraesCS1A02G213900.2	3.89062	2.68052	0	0	5.85634	2.93389	1.3e-19	1.07e-17	Dynamin, putative
TraesCS1A02G217300.1	4.25748	3.97079	0	0	3.50642	4.24281	1.44e-14	5.26e-13	Peptide methionine sulfoxide reductase MsrA
TraesCS1A02G218000.1	2.9897	3.3331	0	0	2.77022	2.9895	2.05e-07	1.65e-06	Palmitoyl-protein thioesterase 1
TraesCS1A02G219400.1	3.27161	4.35996	0	0	2.2974	4.15237	6.05e-10	8.94e-09	Myb transcription factor
TraesCS1A02G222500.1	5.09824	3.99694	0	0	2.37841	4.19986	5.16e-06	2.93e-05	LIGHT-DEPENDENT SHORT HYPOCOTYLS-like protein (DUF640)
TraesCS1A02G223200.1	2.73208	2.59084	0	0	2.58471	2.54669	1.48e-05	7.46e-05	SAGA-associated factor 11
TraesCS1A02G225000.2	2.07053	5.16849	0	0	2.42839	5.64253	4.64e-14	1.54e-12	AMP deaminase
TraesCS1A02G232200.1	4.53154	3.61225	0	0	2.56685	3.56742	8.11e-05	0.000335056	Late embryogenesis abundant (LEA) hydroxyproline-rich glycoprotein family
TraesCS1A02G234600.1	12.295	6.30917	0	0	7.1602	5.95903	4.33e-15	1.72e-13	'putative beta-1,3-glucanase
TraesCS1A02G238700.1	4.69134	4.01159	0	0	8.87656	4.39502	1.44e-50	1.72e-47	L-lactate dehydrogenase
TraesCS1A02G239000.1	4.05584	2.54673	0	0	4.56305	2.45158	3.5e-08	3.4e-07	cytochrome C oxidase subunit
TraesCS1A02G245700.1	4.34694	3.04963	0	0	5.50217	3.00848	1.14e-16	6.05e-15	DNA repair protein-like protein
TraesCS1A02G248700.1	14.1232	4.76974	0	0	9.57983	4.48163	1.9e-09	2.51e-08	CASP-like protein
TraesCS1A02G248800.1	6.02099	2.9914	0	0	5.20537	2.91514	2.75e-09	3.5e-08	Protein WEAK CHLOROPLAST MOVEMENT UNDER BLUE LIGHT 1
TraesCS1A02G249500.1	3.63008	3.42902	0	0	2.02792	3.27282	1.27e-05	6.52e-05	Protein kinase
TraesCS1A02G250000.1	4.56305	5.34275	0	0	3.38698	6.36719	8.71e-08	7.65e-07	Chitinase
TraesCS1A02G251900.1	6.72717	5.44581	0	0	7.6211	5.80247	2.77e-24	4.24e-22	Eukaryotic aspartyl protease family protein, putative
TraesCS1A02G253900.1	2.47942	2.60591	0	0	3.31728	3.27679	1.62e-12	4.17e-11	Cytochrome P450 family protein
TraesCS1A02G256300.1	3.68075	3.95609	0	0	2.58471	4.70684	1.63e-11	3.41e-10	ELKS/Rab6-interacting/CAST family protein
TraesCS1A02G256300.3	2.01391	3.24228	5e-05	0.00011	3.16017	4.03253	1.38e-12	3.58e-11	ELKS/Rab6-interacting/CAST family protein
TraesCS1A02G265600.1	10.0561	8.232	0	0	18.3792	8.45405	1.05e-14	3.88e-13	Wound-induced protease inhibitor
TraesCS1A02G265700.1	5.93809	7.51891	0	0	4.75683	6.21937	0.000252549	0.000917272	Wound-induced protease inhibitor
TraesCS1A02G265800.1	7.46426	7.0102	0	0	7.4127	6.12142	1.9e-09	2.51e-08	Wound-induced protease inhibitor
TraesCS1A02G274400.1	4.65893	4.52393	0	0	3.27161	4.5884	5.07e-12	1.18e-10	Actin
TraesCS1A02G278000.1	2.31338	2.87526	3e-05	6e-05	4.34694	3.15807	5.55e-08	5.13e-07	DNA glycosylase
TraesCS1A02G288600.1	3.43426	5.29106	0	0	3.20428	5.20985	3.1e-21	3.15e-19	E3 ubiquitin-protein ligase
TraesCS1A02G295200.1	4.14106	2.66993	0	0	4.37717	2.93811	1.05e-13	3.31e-12	UDP-sugar pyrophosphorylase 1
TraesCS1A02G298100.1	2.56685	2.88486	0	0	2.73208	2.95001	2.48e-08	2.51e-07	DUF399 family protein, putative (DUF399 and DUF3411)
TraesCS1A02G308900.1	2.56685	4.89265	0	0	3.24901	4.18611	2.39e-13	7.06e-12	SNF1-related protein kinase regulatory subunit beta-1
TraesCS1A02G314400.3	3.18215	3.27775	0	0	3.73213	3.61089	6.86e-17	3.81e-15	Transcription factor TFIIIB component B
TraesCS1A02G315400.1	3.5801	4.64359	0	0	3.13834	4.55975	4.83e-16	2.32e-14	E3 ubiquitin-protein ligase
TraesCS1A02G335300.1	2.96905	2.92575	0	0	2.96905	3.98243	2.52e-10	4.02e-09	O-methyltransferase
TraesCS1A02G342900.3	2.36199	4.32792	0	0	3.55537	4.32789	3.07e-11	6.08e-10	ABC(ATP-binding) family transporter
TraesCS1A02G343000.1	3.34035	3.64601	0	0	2.78949	4.00595	9.56e-09	1.06e-07	ATP-binding cassette transporter subfamily A member
TraesCS1A02G346500.1	22.1618	1.86257	0	0	8.05564	2.22569	0.000177003	0.000670135	Zinc finger CCCH domain-containing protein
TraesCS1A02G346700.1	3.09513	2.3093	0	0	2.44528	2.54872	3.88e-05	0.00017545	F-box protein
TraesCS1A02G353400.1	508.463	5.20274	0	0	109.896	1.25636	2.31e-18	1.61e-16	Acidic chitinase
TraesCS1A02G353600.1	2320.15	5.76451	0	0	16.4498	3.01023	5.05e-06	2.87e-05	Dihydroxy-acid dehydratase
TraesCS1A02G356900.1	2.56685	2.6751	0	0	2.44528	3.3413	1.67e-05	8.29e-05	Choline kinase
TraesCS1A02G364200.1	2.86791	3.67736	0	0	2.25012	3.8014	3.81e-08	3.67e-07	StAR-related lipid transfer protein
TraesCS1A02G366700.2	8.45614	3.997	0	0	4.50023	4.39295	1.14e-17	7.01e-16	Sec14p-like phosphatidylinositol transfer family protein
TraesCS1A02G370100.1	54.1917	4.72306	0	0	14.9285	2.79749	3.35e-16	1.63e-14	Alcohol dehydrogenase
TraesCS1A02G371600.1	4.59479	2.87218	0	0	3.38698	2.70695	1.68e-08	1.77e-07	Protein phosphatase 2c, putative
TraesCS1A02G374200.1	6.23332	5.49148	0	0	9.51366	5.36791	4.68e-53	6.31e-50	Lipid transfer protein
TraesCS1A02G378900.1	2.41162	2.53324	0	0	3.75809	2.98382	1.68e-12	4.3e-11	Microtubule-associated protein-like
TraesCS1A02G379700.1	4.50023	2.86593	0	0	4.65893	3.55502	6.69e-09	7.76e-08	Myb transcription factor
TraesCS1A02G384800.1	9.00047	5.0899	0	0	5.81589	3.89924	1.13e-11	2.46e-10	light-independent protochlorophyllide reductase subunit
TraesCS1A02G388400.1	3.16017	5.14332	0	0	2.77022	5.31174	3.49e-07	2.63e-06	Ubiquitin-conjugating enzyme E2
TraesCS1A02G393900.1	4.75683	2.50858	0	0	2.60268	2.94068	4.03e-05	0.00018124	zeta-carotene desaturase
TraesCS1A02G395200.1	3.63008	6.2846	0	0	3.07375	6.5645	2.59e-21	2.69e-19	Protein DEHYDRATION-INDUCED 19
TraesCS1A02G404500.1	2.71321	7.70392	0	0	2.47942	8.12953	3.65e-15	1.49e-13	Aspartic proteinase
TraesCS1A02G416200.1	8.45614	3.64814	0	0	5.09824	3.64903	1.76e-17	1.05e-15	Kinase family protein
TraesCS1A02G420000.1	2.63902	4.7397	0	0	2.82843	4.81609	3.85e-15	1.55e-13	Sister chromatid cohesion 1 protein 1
TraesCS1A02G422900.1	31.5594	7.5075	0	0	12.295	8.02105	9.91e-09	1.09e-07	Glucan endo-1,3-beta-glucosidase 3
TraesCS1A02G424100.1	14.723	4.98946	0	0	22.4711	5.52274	3.17e-43	2.19e-40	FAD-binding Berberine family protein
TraesCS1A02G424500.1	3.78423	2.72436	0	0	3.73213	3.05034	1.83e-08	1.91e-07	S-type anion channel
TraesCS1A02G427100.1	2.23457	5.92085	0	0	2.05623	6.29479	3.89e-11	7.52e-10	CTP synthase
TraesCS1A02G443000.1	3.38698	2.84748	0	0	2.86791	2.81301	1.62e-05	8.06e-05	Tudor/PWWP/MBT superfamily protein
TraesCS1B02G013300.1	8.45614	4.34441	0	0	11.4716	4.30018	1.02e-35	4e-33	Dirigent protein
TraesCS1B02G013700.1	3.65533	4.3621	0	0	2.96905	4.76283	9.46e-09	1.05e-07	disease resistance protein (TIR-NBS-LRR class)
TraesCS1B02G013800.1	3.20428	3.4498	0	0	2.71321	3.77489	3.2e-08	3.15e-07	RING-H2 group F2A
TraesCS1B02G014200.1	8.33973	4.4785	0	0	11.7127	4.43577	1.59e-48	1.54e-45	Dirigent protein
TraesCS1B02G043200.1	2.34567	6.84316	0	0	2.47942	7.7301	3.59e-06	2.12e-05	Glucan 1,3-beta-glucosidase
TraesCS1B02G048800.1	2.28153	4.34666	0	0	2.01391	4.87041	5.03e-09	5.99e-08	BRI1-KD interacting protein
TraesCS1B02G053600.1	3.605	5.77379	0	0	2.86791	5.95067	2.26e-18	1.57e-16	Glucose-6-phosphate isomerase
TraesCS1B02G055200.1	25.1067	4.10788	0	0	9.57983	4.06491	2.7e-16	1.34e-14	MYB transcription factor
TraesCS1B02G064600.1	3468.27	5.82888	0	0	26.3549	2.97008	9.44e-10	1.33e-08	Acidic chitinase
TraesCS1B02G065000.1	2019.8	5.56096	0	0	82.7106	4.41111	9.47e-15	3.55e-13	Acidic chitinase
TraesCS1B02G072200.1	3.05252	2.4115	0	0	2.63902	2.19538	4.85e-05	0.000213297	DIS3-like exonuclease 2
TraesCS1B02G076100.1	4.89056	6.87766	0	0	4.95883	6.18938	3.54e-13	1.02e-11	Receptor-like protein kinase
TraesCS1B02G082300.1	2.17347	3.09254	0	0	2.62079	2.94082	1.79e-07	1.46e-06	Peroxidase
TraesCS1B02G084700.1	9.25351	2.39613	0	0	6.23332	2.54282	6.85e-16	3.19e-14	Dihydrolipoyl dehydrogenase
TraesCS1B02G085000.1	31.779	2.25985	0	0	61.3929	1.33401	1.72e-15	7.52e-14	Kinase family protein
TraesCS1B02G085100.1	48.8403	5.53685	0	0	6.23332	3.87921	9.5e-05	0.000385777	Acyl-CoA dehydrogenase, putative
TraesCS1B02G095000.1	5.93809	2.96772	0	0	5.9794	2.83775	3.52e-17	2.02e-15	Dentin sialophosphoprotein-related, putative isoform 1
TraesCS1B02G095700.1	3.50642	3.64097	0	0	2.09943	3.48674	4.02e-06	2.34e-05	F2P16.20-like protein isoform 3
TraesCS1B02G097200.1	3.13834	3.42252	0	0	3.63008	2.97034	1.34e-11	2.86e-10	Glutathione S-transferase
TraesCS1B02G097400.1	3.31728	4.23448	0	0	13.5479	3.67057	1.2e-33	3.91e-31	Glutathione S-transferase
TraesCS1B02G098800.1	2.9897	3.30779	0	0	3.4822	1.42418	8.28e-05	0.000340963	3-N-debenzoyl-2-deoxytaxol N-benzoyltransferase
TraesCS1B02G099600.1	4.02782	3.91292	0	0	6.23332	4.11107	3.24e-19	2.48e-17	Aspartic proteinase
TraesCS1B02G105200.2	2.86791	3.53596	0	0	2.42839	3.66691	2.05e-07	1.65e-06	Transducin/WD-like repeat-protein
TraesCS1B02G106400.2	3.83706	2.90665	0	0	3.09513	2.77113	1.21e-06	8.06e-06	Alpha-mannosidase
TraesCS1B02G113500.1	2.69447	4.81827	0	0	6.9163	4.55383	2.82e-35	1.08e-32	Glutathione S-transferase
TraesCS1B02G113700.1	6.9163	3.77201	0	0	6.58873	3.28404	3.15e-21	3.19e-19	Glutathione S-transferase
TraesCS1B02G115800.1	15.6707	2.40115	0	0	16.5642	2.2796	1.03e-16	5.55e-15	Peroxidase
TraesCS1B02G121600.2	5.09824	7.905	0	0	2.41162	7.94919	7.3e-10	1.06e-08	Glucan 1,3-beta-glucosidase
TraesCS1B02G125700.1	4.19887	2.39684	0	0	3.89062	2.39867	5.47e-08	5.06e-07	CCR4-NOT transcription complex subunit 1
TraesCS1B02G129600.1	2.32947	4.24239	0	0	2.15846	4.15228	4.61e-08	4.36e-07	RING/U-box superfamily protein
TraesCS1B02G130300.2	4.40762	2.53576	0	0	3.94493	1.83626	6.42e-06	3.57e-05	Receptor-like kinase, putative
TraesCS1B02G132800.1	2.47942	4.02256	0	0	2	3.97461	7.6e-07	5.28e-06	RING finger protein
TraesCS1B02G135700.1	3.86375	3.5155	0	0	2.86791	3.49204	7.22e-08	6.48e-07	Lactoylglutathione lyase
TraesCS1B02G135800.1	7.4127	5.23787	0	0	7.4127	5.47213	4.81e-22	5.6e-20	Metallothionein
TraesCS1B02G137300.1	6.72717	4.11438	0	0	3.45815	3.19356	1.62e-07	1.33e-06	Boron transporter
TraesCS1B02G142000.1	4.53154	5.52944	0	0	2.56685	5.41696	1.07e-13	3.36e-12	Phosphotransferase
TraesCS1B02G157400.1	3.68075	2.94528	0	0	3.24901	2.91674	4.3e-08	4.1e-07	Phosphoglycerate kinase
TraesCS1B02G157900.1	3.31728	2.6043	0	0	4.34694	2.8432	3.34e-07	2.54e-06	ABC transporter G family-like protein
TraesCS1B02G158600.1	2.01391	3.28179	0	0	2.39496	3.5398	6.86e-08	6.19e-07	Glutamine synthetase, putative, expressed
TraesCS1B02G159700.1	4.95883	1.98557	0	0	4.31691	1.75762	1.04e-07	9.02e-07	Rubisco accumulation factor 1, chloroplastic
TraesCS1B02G159800.1	6.54322	4.85512	0	0	5.35171	4.39967	2.06e-11	4.23e-10	RING finger protein
TraesCS1B02G164200.1	11.9588	3.84738	0	0	5.42642	3.91018	7.13e-17	3.92e-15	Hypersensitive-induced response protein 1
TraesCS1B02G165600.3	2.23457	3.75362	0	0	2.09943	3.78777	7.46e-07	5.19e-06	28 kDa ribonucleoprotein, chloroplastic
TraesCS1B02G177800.1	2.08493	3.5321	0	0	2.17347	3.52702	3.08e-06	1.85e-05	Metal-dependent phosphohydrolase, HD subdomain
TraesCS1B02G179300.1	29.446	2.2788	0	0	8.81524	2.19697	3.74e-12	8.86e-11	Cotton fiber expressed protein-like protein
TraesCS1B02G183100.1	5.54044	3.62561	0	0	4	3.46699	0.000123485	0.000488954	Plant basic secretory family protein
TraesCS1B02G184100.1	10.0561	4.83281	0	0	6.06287	4.77118	2.36e-10	3.78e-09	Ripening related protein family
TraesCS1B02G186700.1	2.69447	3.41868	0	0	2.9897	3.67859	7.45e-12	1.67e-10	Epoxide hydrolase 2
TraesCS1B02G187600.1	2.21914	2.36778	5e-05	0.00011	3.50642	1.80851	2.86e-06	1.74e-05	RING finger protein
TraesCS1B02G192900.1	2.21914	3.42496	0	0	2.94854	3.6106	4.65e-11	8.86e-10	Glutamyl-tRNA reductase
TraesCS1B02G194900.1	8.57419	2.79809	0	0	14.1232	1.16676	1.22e-11	2.62e-10	Glutathione s-transferase, putative
TraesCS1B02G202100.2	3.68075	3.53134	0	0	4.14106	3.48296	2.17e-16	1.1e-14	Serine carboxypeptidase S28 family protein
TraesCS1B02G203500.1	3.75809	4.36473	0	0	3.03143	4.64485	9.87e-11	1.74e-09	Electron transfer flavoprotein-ubiquinone oxidoreductase, mitochondrial
TraesCS1B02G207900.1	2.32947	4.52883	0	0	3.18215	3.97252	9.43e-16	4.31e-14	ADP-ribosylation factor GTPase-activating protein
TraesCS1B02G209800.1	5.73582	4.09999	0	0	2.69447	4.05266	1.07e-11	2.32e-10	TOM1-like protein 2
TraesCS1B02G217500.1	2.53151	3.46331	0	0	2.73208	3.65099	7.37e-11	1.34e-09	Protein kinase family protein, putative, expressed
TraesCS1B02G217800.1	2.58471	3.36048	0	0	2.44528	3.3044	1.23e-07	1.04e-06	DDB1-and CUL4-associated factor
TraesCS1B02G220600.1	3.94493	3.7505	0	0	2.8481	3.64108	3.08e-10	4.81e-09	Metallo-beta-lactamase-like
TraesCS1B02G226400.1	3.68075	3.30216	0	0	4.19887	3.10149	1.97e-09	2.59e-08	Lipoxygenase
TraesCS1B02G229400.1	2.17347	3.36714	0	0	3.83706	2.79617	8.24e-09	9.3e-08	Kinase family protein
TraesCS1B02G230500.1	4.34694	4.43452	0	0	4.43828	4.41961	1.5e-19	1.22e-17	Peptide methionine sulfoxide reductase MsrA
TraesCS1B02G233200.1	4.16986	2.85287	0	0	3.53081	3.22316	3.34e-09	4.15e-08	Leucine--tRNA ligase
TraesCS1B02G235800.1	4.40762	4.31225	0	0	2.12874	4.10831	2.12e-05	0.000102967	LIGHT-DEPENDENT SHORT HYPOCOTYLS-like protein (DUF640)
TraesCS1B02G238200.1	2.37841	5.03282	0	0	3.07375	5.24037	2.85e-20	2.54e-18	AMP deaminase
TraesCS1B02G239200.1	5.46416	6.71015	0	0	4.05584	6.32958	3.46e-10	5.36e-09	Metallothionein-like protein
TraesCS1B02G244200.1	2.07053	3.14118	0	0	2.36199	3.26281	4.28e-07	3.17e-06	splicing factor-like protein
TraesCS1B02G249000.1	7.72749	5.90813	0	0	8.22491	5.40789	3.37e-20	2.95e-18	'putative beta-1,3-glucanase
TraesCS1B02G250600.1	2.09943	3.66135	0	0	4.25748	4.06056	1.99e-21	2.12e-19	2-nitropropane dioxygenase-like protein
TraesCS1B02G254000.1	4.28709	3.81272	0	0	2.60268	3.70188	6.37e-08	5.79e-07	50S ribosomal protein L1
TraesCS1B02G256700.1	2.90795	3.33808	0	0	4.16986	3.07627	6.96e-14	2.26e-12	DNA repair protein-like protein
TraesCS1B02G257700.1	2.92817	2.87405	0	0	2.26577	3.33034	1.16e-06	7.74e-06	Isoamylase-like glucan debranching enzyme
TraesCS1B02G260700.1	3.4822	3.01618	0	0	2.60268	3.70453	7.23e-05	0.000302295	Chitinase
TraesCS1B02G263100.1	20.393	6.73892	0	0	10.5561	6.06522	1.38e-11	2.93e-10	Basic 7S globulin
TraesCS1B02G264900.2	3.605	8.37175	0	0	2.23457	8.85782	5.99e-12	1.38e-10	Pyruvate, phosphate dikinase
TraesCS1B02G267000.2	3.605	4.62778	0	0	2.69447	4.7301	1.03e-09	1.44e-08	ELKS/Rab6-interacting/CAST family protein
TraesCS1B02G267000.3	2.82843	2.83687	0.00014	0.00028	5.31474	2.43865	2.01e-11	4.13e-10	ELKS/Rab6-interacting/CAST family protein
TraesCS1B02G274000.2	2.78949	2.84254	0	0	2.62079	2.19201	3.65e-05	0.000166386	Zinc finger CCCH domain protein
TraesCS1B02G275200.1	3.45815	4.08255	0	0	3.18215	3.93035	2.95e-08	2.95e-07	Amino acid permease
TraesCS1B02G276500.1	6.36429	4.78839	0	0	15.3482	5.6539	3.08e-14	1.06e-12	Wound-induced protease inhibitor
TraesCS1B02G276800.1	7.06162	8.19798	0	0	7.01285	8.0421	4.65e-17	2.66e-15	Wound-induced protease inhibitor
TraesCS1B02G276900.1	6.82108	5.33549	0	0	10.2674	5.66609	1.19e-07	1.01e-06	Wound-induced protease inhibitor
TraesCS1B02G279100.2	4.46915	4.07575	0	0	6.23332	3.30105	1.68e-12	4.31e-11	Isoflavone reductase-like protein
TraesCS1B02G285900.1	3.07375	3.3564	0	0	8.39773	2.95779	2.08e-10	3.4e-09	Zinc finger protein
TraesCS1B02G292600.1	3.24901	4.26606	0	0	2.65737	3.65913	9.62e-06	5.08e-05	Laccase
TraesCS1B02G298000.1	2.82843	3.38786	0	0	2.2974	3.24118	0.000201218	0.000750536	E3 ubiquitin-protein ligase
TraesCS1B02G300700.1	4.85678	4.17534	0	0	3.5801	3.44239	1.15e-11	2.49e-10	Protein HEG homolog 1
TraesCS1B02G304500.1	4.69134	2.52972	0	0	3.86375	2.99431	1.48e-12	3.81e-11	UDP-glucose pyrophosphorylase
TraesCS1B02G307600.1	3.5801	1.86574	0	0	4.02782	1.92618	5.73e-07	4.13e-06	DUF399 family protein, putative (DUF399 and DUF3411)
TraesCS1B02G311200.1	4.82323	2.19887	0	0	2.37841	2.79109	2.07e-05	0.000100516	Kinase family protein
TraesCS1B02G322100.1	2.18859	5.70655	0	0	2.39496	5.02258	1.49e-11	3.13e-10	Cysteine proteinase inhibitor
TraesCS1B02G326700.2	5.81589	2.90554	0	0	5.46416	2.85688	3.37e-09	4.18e-08	Transcription factor TFIIIB component B
TraesCS1B02G327300.1	3.75809	5.04916	0	0	3.01049	4.93283	6.61e-17	3.68e-15	E3 ubiquitin-protein ligase
TraesCS1B02G329600.1	2.54912	8.13305	0	0	2.39496	8.32887	1.77e-15	7.74e-14	DCD (Development and cell death) domain protein
TraesCS1B02G329600.2	2.71321	6.18805	0	0	2.63902	5.9229	8.62e-12	1.91e-10	DCD (Development and cell death) domain protein
TraesCS1B02G342800.2	2.39496	4.31044	0	0	2.08493	3.98628	0.000143417	0.000557411	Serine/threonine-protein kinase
TraesCS1B02G345300.1	2.56685	2.72247	0	0	2.67586	2.60416	1.17e-05	6.05e-05	Transmembrane protein 56
TraesCS1B02G352400.1	3.20428	3.17203	0	0	5.06303	4.22826	9.99e-15	3.72e-13	ATP-dependent chaperone ClpB
TraesCS1B02G356100.3	2.18859	5.88699	0	0	2.67586	5.96618	2.29e-11	4.64e-10	ABC(ATP-binding) family transporter
TraesCS1B02G356200.1	3.97237	4.96094	0	0	3.68075	5.11294	3.46e-18	2.35e-16	ATP-binding cassette transporter subfamily A member
TraesCS1B02G360300.1	10.6295	4.05259	0	0	8.45614	3.24454	1.56e-06	1.01e-05	Zinc finger CCCH domain-containing protein
TraesCS1B02G361400.1	3.22657	3.19258	0	0	2.53151	2.68603	7.55e-06	4.12e-05	Glycosyltransferase
TraesCS1B02G363500.1	2.44528	6.79593	0	0	3.45815	7.00201	1.3e-12	3.38e-11	Cytochrome P450
TraesCS1B02G364400.1	5.16941	2.41112	0	0	3.605	2.56931	1.09e-09	1.52e-08	epstein-barr nuclear antigen
TraesCS1B02G368300.1	105728	8.01676	0	0	22.4711	3.35756	5.07e-05	0.000221663	Dihydroxy-acid dehydratase
TraesCS1B02G368500.1	3.83706	2.65061	0	0	3.13834	2.55137	1.46e-07	1.21e-06	Starch synthase
TraesCS1B02G375300.2	2.39496	3.66577	0	0	2.11404	3.94311	2.81e-07	2.17e-06	Beta-galactosidase
TraesCS1B02G377500.1	2.07053	5.58115	0	0	2.8481	5.92301	2.12e-07	1.69e-06	Receptor-like protein kinase, putative,expressed
TraesCS1B02G381600.1	3.09513	4.51013	0	0	2.31338	4.59437	1.41e-08	1.51e-07	StAR-related lipid transfer protein
TraesCS1B02G384500.1	3.89062	2.36065	0	0	5.24157	2.14159	0.000233129	0.000854753	Sec14p-like phosphatidylinositol transfer family protein
TraesCS1B02G384500.2	4.40762	4.13933	0	0	3.86375	4.30096	1.26e-12	3.3e-11	Sec14p-like phosphatidylinositol transfer family protein
TraesCS1B02G389200.1	101.125	6.49898	0	0	14.5203	4.46206	1.47e-45	1.14e-42	Alcohol dehydrogenase
TraesCS1B02G391400.1	2.88786	3.30553	0	0	2.2974	3.55408	2.37e-07	1.88e-06	Protein phosphatase 2c, putative
TraesCS1B02G393400.1	2.15846	3.66273	0	0	2.56685	3.06711	1.02e-07	8.81e-07	RING/U-box superfamily protein
TraesCS1B02G394400.1	11.0043	2.6262	0	0	14.2215	3.00828	4.64e-22	5.45e-20	Lipid transfer protein
TraesCS1B02G394500.1	2.36199	3.20172	2e-05	4e-05	3.65533	3.91325	1.42e-11	3e-10	Lipid transfer protein
TraesCS1B02G395100.1	2.73208	3.84054	0	0	2.14355	4.46229	2.56e-07	2.01e-06	GPI-anchored adhesin-like protein
TraesCS1B02G398600.1	12.295	5.98945	0	0	11.2356	6.3817	2.82e-34	9.7e-32	Dirigent protein
TraesCS1B02G401700.1	6.10504	2.4912	0	0	5.73582	2.52255	2.7e-09	3.45e-08	Myb transcription factor
TraesCS1B02G415800.1	3.68075	2.09158	0	0	2.96905	1.87765	6.9e-05	0.00029014	Ubiquitin-conjugating enzyme E2
TraesCS1B02G423500.1	3.86375	6.67276	0	0	2.56685	6.56576	4.53e-15	1.79e-13	Protein DEHYDRATION-INDUCED 19
TraesCS1B02G424300.1	2.56685	2.18891	0.00027	0.00053	5.38893	1.78264	4.58e-06	2.64e-05	transmembrane protein, putative (DUF679 domain membrane protein 2)
TraesCS1B02G426200.9	5.85634	2.94169	0	0	4.14106	2.02413	1.56e-06	1.01e-05	RING/U-box superfamily protein
TraesCS1B02G432400.1	2.01391	2.79596	3e-05	6e-05	2.49666	3.24114	1.73e-06	1.11e-05	Cold acclimation protein
TraesCS1B02G434000.1	3.38698	7.35711	0	0	3.50642	7.29162	7.58e-24	1.07e-21	Aspartic proteinase
TraesCS1B02G437500.1	2.46229	2.99839	0	0	3.07375	3.02583	2.44e-06	1.5e-05	Short chain dehydrogenase/reductase
TraesCS1B02G446500.1	7.56846	4.94425	0	0	4.05584	4.96648	1.47e-26	2.82e-24	Kinase family protein
TraesCS1B02G452100.1	2.75108	2.77492	0	0	2.90795	3.00303	5.59e-09	6.58e-08	Solanesyl diphosphate synthase family protein
TraesCS1B02G454200.1	7.11074	4.18607	0	0	6.19026	4.10068	9.34e-10	1.32e-08	Glucan endo-1,3-beta-glucosidase 3
TraesCS1B02G456500.1	3.63008	2.51636	0	0	7.88986	3.29492	8.06e-15	3.03e-13	S-type anion channel
TraesCS1B02G462000.1	2.49666	5.50347	0	0	2.11404	5.60165	9.59e-11	1.7e-09	CTP synthase
TraesCS1B02G462600.1	14.9285	2.64271	0	0	24.0839	2.52649	4.01e-31	1.07e-28	Tesmin/TSO1-like CXC domain-containing protein
TraesCS1B02G465700.2	2.44528	5.15382	0	0	2.58471	4.82925	2.9e-14	1e-12	E3 ubiquitin-protein ligase MARCH6
TraesCS1B02G474100.1	2.36199	4.44013	0	0	4.99332	2.86386	2.2e-13	6.54e-12	Elongation factor 1-alpha
TraesCS1B02G477100.1	3.22657	3.03121	0	0	2.58471	2.7557	2.55e-05	0.000121215	Tudor/PWWP/MBT superfamily protein
TraesCS2A02G000600.1	4.22807	2.94663	0	0	4.62675	3.44101	1.33e-12	3.45e-11	Reductase 1
TraesCS2A02G005100.1	6.19026	2.26699	0	0	13.737	2.26681	2.88e-12	7e-11	Cytochrome P450
TraesCS2A02G009700.1	219.793	4.74371	0	0	16.9123	2.38664	2.82e-12	6.86e-11	ABC transporter B family-like protein
TraesCS2A02G010700.1	5.54044	2.51844	0	0	6.23332	2.47405	1.86e-14	6.68e-13	Cytochrome P450
TraesCS2A02G011300.1	3.38698	4.79415	0	0	2.42839	4.37296	7.65e-11	1.39e-09	DUF1644 family protein
TraesCS2A02G011400.1	3.55537	2.32593	0	0	3.27161	2.60341	2.91e-08	2.91e-07	Evolutionarily conserved C-terminal region 2
TraesCS2A02G016500.1	12.4666	2.70386	0	0	6.19026	3.12315	4.5e-12	1.05e-10	Pectate lyase
TraesCS2A02G052400.1	2.47942	2.56805	0	0	4.62675	1.94881	7.36e-08	6.59e-07	Pumilio-like protein
TraesCS2A02G058100.1	1031.12	6.46983	0	0	26.9087	5.50038	7.19e-05	0.0003007	Acidic chitinase
TraesCS2A02G067700.1	2.11404	2.81869	1e-05	2e-05	2.25012	3.25343	5.86e-05	0.000251203	Thioredoxin superfamily protein
TraesCS2A02G074700.1	5.24157	5.50447	0	0	2.49666	4.15419	3.84e-09	4.7e-08	Acetyltransferase component of pyruvate dehydrogenase complex
TraesCS2A02G075800.1	2.46229	4.80366	0	0	2.15846	5.0762	1.79e-09	2.37e-08	Methyl-CpG-binding domain protein
TraesCS2A02G083600.1	2.20381	3.16364	0	0	4.14106	3.25168	9.58e-12	2.11e-10	MLO-like protein
TraesCS2A02G084000.2	2.14355	3.31342	1e-05	2e-05	2.12874	3.64854	8.44e-07	5.8e-06	Phosphoinositide phospholipase C
TraesCS2A02G089300.1	4.85678	2.22336	0	0	3.38698	2.67793	4.39e-09	5.3e-08	Heat shock transcription factor
TraesCS2A02G091500.1	2.31338	3.37306	0	0	2.46229	2.60685	2.02e-05	9.83e-05	Pectate lyase
TraesCS2A02G096500.1	3.16017	2.70401	0	0	2.77022	3.02039	4.18e-07	3.1e-06	Poly(A) polymerase
TraesCS2A02G098300.2	4.22807	3.57833	0	0	20.1122	2.48715	6.84e-10	9.99e-09	Non-specific serine/threonine protein kinase
TraesCS2A02G098600.1	2.60268	2.60482	0	0	2.62079	2.3367	1.63e-05	8.11e-05	RINT1-like protein
TraesCS2A02G100400.1	8.81524	4.97514	0	0	6.40856	4.18947	2.44e-13	7.19e-12	Pectinesterase
TraesCS2A02G100800.1	3.65533	3.88348	0	0	3.55537	3.64067	1e-16	5.4e-15	Dof zinc finger protein
TraesCS2A02G101400.1	3.18215	3.47784	0	0	4.37717	3.79625	1.88e-20	1.7e-18	NAC domain-containing protein
TraesCS2A02G104700.1	2.78949	4.07982	0	0	2.41162	3.76945	2.45e-09	3.16e-08	E3 ubiquitin-protein ligase SHPRH
TraesCS2A02G105900.1	8.81524	3.0095	0	0	7.51618	3.80226	6.8e-30	1.69e-27	Alpha-galactosidase
TraesCS2A02G107300.1	8.39773	2.90582	0	0	3.70635	3.19329	1.46e-06	9.57e-06	Peroxidase
TraesCS2A02G107300.2	9.38268	8.67976	0	0	4.72397	8.83259	4.59e-16	2.2e-14	Peroxidase
TraesCS2A02G107600.1	2.8481	9.10159	0	0	2.18859	8.76126	0.000170783	0.000649999	Peroxidase
TraesCS2A02G109800.1	3.01049	4.64173	0	0	9.91766	3.63658	2.49e-22	3e-20	Ethylene-responsive transcription factor
TraesCS2A02G111700.1	16.2234	7.21794	0	0	5.65685	7.66726	3.75e-35	1.38e-32	Universal stress protein
TraesCS2A02G112400.1	17.6305	3.15558	0	0	15.2422	2.78109	1.88e-18	1.32e-16	Universal stress protein
TraesCS2A02G112500.1	1438.15	1.85082	0	0	160.898	1.00033	9.9e-17	5.34e-15	Universal stress protein
TraesCS2A02G113200.1	2.49666	2.99661	0	0	2.80889	2.33505	1.85e-05	9.12e-05	T-box protein
TraesCS2A02G114000.1	4.22807	5.64104	0	0	3.78423	5.67168	4.48e-24	6.62e-22	Rubber elongation factor
TraesCS2A02G117300.1	2.41162	5.87882	0	0	2.39496	6.44965	1.5e-13	4.61e-12	Xylose isomerase
TraesCS2A02G124200.1	5.46416	5.40796	0	0	9.98664	6.40648	3.5e-33	1.12e-30	NAD(P)H dehydrogenase (Quinone)
TraesCS2A02G126100.1	5.42642	5.89854	0	0	3.41054	6.41302	2.85e-10	4.49e-09	Cysteine proteinase inhibitor
TraesCS2A02G142200.1	4.89056	3.60534	0	0	3.94493	2.71488	9.81e-10	1.38e-08	F-box family protein
TraesCS2A02G147500.1	3.70635	5.93146	0	0	3.63008	6.01119	5.85e-27	1.17e-24	Pyrrolidone-carboxylate peptidase
TraesCS2A02G150000.1	12.996	5.19871	0	0	9.12611	5.34353	7.63e-44	5.5e-41	Pyruvate dehydrogenase kinase, mitochondrial
TraesCS2A02G155200.1	2.62079	3.90397	0	0	2.2974	3.84833	0.000107539	0.000431549	Glucan endo-1,3-beta-glucosidase 3
TraesCS2A02G160200.1	2.49666	2.24216	1e-05	2e-05	2.34567	2.27648	0.000134282	0.000526196	DNA-directed RNA polymerase II, putative
TraesCS2A02G161000.1	7.1602	4.14509	0	0	3.09513	4.21945	1.42e-07	1.19e-06	Trehalose 6-phosphate phosphatase
TraesCS2A02G161100.1	4.56305	3.41532	0	0	2.8481	3.89791	6.89e-08	6.21e-07	Trehalose 6-phosphate phosphatase
TraesCS2A02G161400.3	2.58471	2.38341	0	0	2.73208	2.30507	3.7e-05	0.000168625	Transducin/WD40 repeat protein
TraesCS2A02G164100.1	2.39496	2.81807	0	1e-05	2.34567	2.90792	4.58e-06	2.64e-05	ATP-dependent RNA helicase, putative
TraesCS2A02G164800.1	3.4822	3.33441	0	0	2.60268	3.45953	3.09e-09	3.88e-08	Cyclin family protein
TraesCS2A02G170000.1	2.60268	3.30213	0	0	2.65737	3.521	4.44e-10	6.74e-09	Inter-alpha-trypsin inhibitor heavy chain-like protein
TraesCS2A02G170200.2	19.4271	2.20856	0	0	8.1681	1.66441	1.72e-05	8.5e-05	Adipocyte plasma membrane-associated protein
TraesCS2A02G170600.1	2.80889	2.49715	0	0	2.9897	2.87065	0.000266943	0.000962334	Kinase family protein
TraesCS2A02G170900.1	5.1337	2.38118	0	0	5.9794	2.63733	5.59e-13	1.54e-11	Rela/spot homolog 3 family protein
TraesCS2A02G171900.1	2.53151	2.51134	0	0	2.42839	2.28739	9e-05	0.000367302	DNA mismatch repair protein mutS
TraesCS2A02G174600.1	18.507	4.59587	0	0	10.4107	4.94085	2.11e-19	1.67e-17	B12D protein
TraesCS2A02G181900.2	2.05623	3.97926	0	0	2.04202	3.21697	1.94e-05	9.5e-05	DNA/RNA helicase protein
TraesCS2A02G182200.1	2.39496	3.27033	0	0	2.94854	3.56096	5.31e-11	1e-09	DNA repair protein-like protein
TraesCS2A02G182500.1	2.31338	4.31322	0	0	2.2974	4.70199	4.07e-11	7.84e-10	Saccharopine dehydrogenase
TraesCS2A02G182600.1	4.08405	4.29421	0	0	3.20428	4.14534	1.81e-13	5.46e-12	Eukaryotic translation initiation factor 5A
TraesCS2A02G190700.1	47.8352	4.71319	0	0	8.9383	2.46565	3.5e-11	6.84e-10	Aldehyde dehydrogenase
TraesCS2A02G190900.1	5.73582	6.1281	0	0	3.24901	6.28201	1.91e-14	6.84e-13	Calcium-dependent lipid-binding domain-containing protein
TraesCS2A02G204700.1	3.16017	4.46007	0	0	2.77022	4.91225	9.86e-16	4.48e-14	Myosin-related family protein
TraesCS2A02G218600.1	6.19026	3.00993	0	0	3.22657	3.01441	1.85e-10	3.05e-09	PPDK regulatory protein
TraesCS2A02G218700.1	3.11666	4.79925	0	0	22.1618	4.08417	2.16e-46	1.81e-43	Glutathione S-transferase
TraesCS2A02G219600.1	13.8326	2.76423	0	0	25.9921	2.53681	9.33e-29	2.19e-26	WAT1-related protein
TraesCS2A02G220200.1	2.20381	3.06224	0	0	2.65737	2.76951	4.08e-07	3.04e-06	basic helix-loop-helix (bHLH) DNA-binding superfamily protein
TraesCS2A02G224300.3	3.36359	4.39495	0	0	2.67586	4.16267	1.46e-07	1.21e-06	DNA/RNA helicase
TraesCS2A02G229000.1	2.63902	2.7088	0	0	2.28153	2.64802	5.08e-05	0.000221948	RNA-binding family protein
TraesCS2A02G249400.1	11.7942	2.97041	0	0	4.92458	2.82723	1.84e-12	4.67e-11	core-2/I-branching beta-1,6-N-acetylglucosaminyltransferase family protein
TraesCS2A02G256000.1	5.16941	2.0215	0	0	3.20428	1.89988	1.3e-05	6.65e-05	Tetraacyldisaccharide 4'-kinase family protein
TraesCS2A02G259500.1	2.17347	7.17619	0	0	2.14355	6.7207	2.69e-07	2.1e-06	Sugar transporter, putative
TraesCS2A02G268200.1	3.43426	3.04538	0	0	2.42839	3.02274	0.000119795	0.000475988	Amino acid permease
TraesCS2A02G268800.2	6.49802	2.26484	0	0	29.6508	2.86613	1.61e-32	4.93e-30	Pyridoxal 5'-phosphate synthase subunit PdxS
TraesCS2A02G273100.1	8.87656	6.67643	0	0	8.81524	6.61375	5.78e-38	2.76e-35	Cysteine proteinase
TraesCS2A02G273300.1	2.47942	3.31335	0	0	2.09943	3.42558	9.82e-06	5.18e-05	zein-binding protein (Protein of unknown function, DUF593)
TraesCS2A02G274700.1	2.37841	4.26748	0	0	3.34035	4.13932	2.88e-14	9.99e-13	Aldo/keto reductase family protein
TraesCS2A02G275000.1	4.59479	3.18474	0	0	3.78423	3.17488	6.69e-13	1.82e-11	Eukaryotic aspartyl protease family protein
TraesCS2A02G288100.1	2.23457	3.42287	0	0	2.65737	3.78803	3.47e-09	4.3e-08	Glycine--tRNA ligase
TraesCS2A02G290500.1	2.23457	4.02116	0	0	2.46229	3.89322	2.87e-10	4.51e-09	Protein phosphatase 2C containing protein
TraesCS2A02G290900.2	2.37841	3.7348	0	0	3.09513	4.09856	2.96e-14	1.02e-12	Acetyl-coenzyme A synthetase
TraesCS2A02G297100.1	2.77022	5.25037	0	0	6.49802	5.93759	3.01e-22	3.59e-20	Protease inhibitor/seed storage/lipid transfer family protein
TraesCS2A02G302000.1	3.81055	4.66052	0	0	3.29436	5.09541	1.35e-13	4.19e-12	DNA/RNA-binding protein Alba-like protein
TraesCS2A02G303500.1	3.73213	4.33222	0	0	2.77022	4.50633	1.16e-14	4.29e-13	F-box family protein
TraesCS2A02G307900.1	2.56685	5.03665	0	0	6.32033	5.11047	2.53e-37	1.13e-34	T-complex protein 11
TraesCS2A02G317300.1	2.05623	2.90762	0	0	4.11246	3.32564	1.66e-13	5.04e-12	transmembrane protein
TraesCS2A02G320100.1	2.31338	2.93893	0	0	2.12874	3.54318	3.5e-06	2.08e-05	Trihelix transcription factor GT-1
TraesCS2A02G321500.1	2.65737	5.69429	0	0	2.23457	5.76561	1.38e-11	2.93e-10	COP1-interacting protein 4
TraesCS2A02G324900.1	2.60268	2.61747	0	0	2.54912	2.9599	6.12e-07	4.37e-06	Glycosyl hydrolase family 5 protein
TraesCS2A02G327000.3	3.34035	3.0762	0	0	5.06303	2.60023	6.86e-09	7.92e-08	Ubiquitin-associated/TS-N domain protein, putative
TraesCS2A02G327700.1	3.83706	3.16801	0	0	3.18215	2.23717	2.34e-06	1.44e-05	F-box protein
TraesCS2A02G327900.1	2.67586	4.92974	0	0	3.31728	5.21989	5.15e-18	3.37e-16	2-oxoglutarate-dependent dioxygenase
TraesCS2A02G331000.1	2.77022	2.16695	1e-05	3e-05	2.86791	2.57508	1.11e-06	7.47e-06	WPP domain-interacting protein 1
TraesCS2A02G340400.2	3.83706	3.29979	0	0	3.53081	3.35046	1.81e-12	4.6e-11	Synaptonemal complex protein 1
TraesCS2A02G342100.1	2.04202	3.11665	2e-05	4e-05	2.92817	3.53277	2.6e-10	4.14e-09	Lipoxygenase domain-containing 1
TraesCS2A02G347900.1	3.01049	5.34748	0	0	2.09943	5.37762	3.8e-09	4.66e-08	Protoporphyrinogen oxidase
TraesCS2A02G349400.1	3.50642	3.70278	0	0	4.14106	4.00718	5.57e-15	2.17e-13	Serine incorporator
TraesCS2A02G350700.1	5.42642	10.0479	0	0	5.38893	10.5961	2.6e-16	1.3e-14	Chitinase
TraesCS2A02G357500.1	2.44528	5.4928	0	0	2.04202	5.47787	6.2e-05	0.000263901	Calcium uptake protein 1
TraesCS2A02G357700.2	6.63456	4.51191	0	0	6.9644	4.27375	1.02e-21	1.14e-19	Leucine-rich repeat (LRR) family protein
TraesCS2A02G364100.2	8.63383	5.58105	0	0	3.13834	4.58241	1.8e-10	2.98e-09	Zinc finger (C3HC4-type RING finger) family protein
TraesCS2A02G364700.2	2.73208	3.43489	0	0	2.21914	3.56615	6.79e-07	4.78e-06	Dicer-like 3
TraesCS2A02G366000.1	3.41054	4.62808	0	0	2.11404	4.82739	6.19e-08	5.64e-07	Salt-induced protein
TraesCS2A02G371500.1	2.32947	2.70191	0	0	2.09943	2.94834	6.04e-05	0.000258074	Short chain dehydrogenase/reductase
TraesCS2A02G378600.1	3.605	2.58003	0	0	2.8481	2.24558	1.01e-05	5.28e-05	Histone H2A deubiquitinase (DUF3755)
TraesCS2A02G385600.1	93.7015	2.91951	0	0	19.5622	1.06241	1.67e-06	1.08e-05	Caleosin
TraesCS2A02G387000.1	4.28709	2.95888	0	0	2.56685	3.0934	2.71e-07	2.11e-06	Elongation factor G
TraesCS2A02G394600.1	3.78423	3.8288	0	0	2.8481	3.04617	0.000138931	0.000542304	Heparan sulfate 2-O-sulfotransferase 1
TraesCS2A02G395000.1	19.9733	2.73901	0	0	10.1965	3.74231	3.21e-20	2.83e-18	2-oxoglutarate (2OG) and Fe(II)-dependent oxygenase superfamily protein
TraesCS2A02G400300.1	2.31338	5.60097	0	0	2.20381	5.95952	3.37e-12	8.07e-11	S-adenosyl-L-methionine-dependent methyltransferases superfamily protein
TraesCS2A02G401500.1	3.03143	3.08511	0	0	2.60268	3.4094	7.61e-09	8.67e-08	DNA topoisomerase 4 subunit B (DUF810)
TraesCS2A02G404700.1	3.36359	5.51292	0	0	3.38698	5.43092	7.06e-15	2.69e-13	Niemann-Pick C1 protein
TraesCS2A02G406700.1	8.05564	2.63829	0	0	5.73582	2.29758	1.53e-09	2.06e-08	Sucrose synthase
TraesCS2A02G407100.1	10.0561	2.04084	0	0	5.81589	2.14914	2.21e-07	1.76e-06	tRNA sulfurtransferase
TraesCS2A02G412300.1	4.25748	3.37006	0	0	6.1475	2.62728	3.66e-08	3.54e-07	Serine carboxypeptidase family protein, expressed
TraesCS2A02G420800.1	3.50642	3.58159	0	0	2.92817	3.70803	4.23e-08	4.04e-07	Lecithin:cholesterol acyltransferase
TraesCS2A02G422600.1	5.24157	3.52184	0	0	4	3.4647	2.34e-10	3.76e-09	Potassium transporter
TraesCS2A02G424800.1	50.5626	3.82487	0	0	14.42	2.89336	1.72e-31	4.75e-29	Bifunctional inhibitor/lipid-transfer protein/seed storage 2Salbumin superfamily protein
TraesCS2A02G424861.1	41.0696	4.52665	0	0	13.1775	2.4082	1.8e-12	4.58e-11
TraesCS2A02G428100.1	2.69447	3.50788	0	0	2.44528	3.61889	1.65e-09	2.2e-08	Protein strawberry notch-like protein 1
TraesCS2A02G431800.1	2.67586	4.14923	0	0	2.41162	4.03166	5.25e-10	7.86e-09	DNA ligase
TraesCS2A02G434600.1	2.46229	2.37576	1e-05	1e-05	2.44528	2.83972	8.95e-06	4.77e-05	Villin
TraesCS2A02G437100.1	2.47942	5.17593	0	0	2.07053	5.20896	3.06e-10	4.78e-09	Aldose 1-epimerase family protein
TraesCS2A02G442300.2	1530.73	1.95722	0	0	5.16941	3.17652	1.05e-19	8.71e-18	p-loop containing nucleoside triphosphate hydrolases superfamily protein, putative
TraesCS2A02G443300.1	3.75809	8.02368	0	0	2.47942	8.23129	5.08e-14	1.67e-12	Seed specific protein Bn15D1B
TraesCS2A02G451300.1	3.50642	3.42882	0	0	2.80889	3.16621	2.38e-08	2.41e-07	Multidrug resistance protein ABC transporter family
TraesCS2A02G457600.3	3.01049	4.20504	0	0	2.28153	4.27429	3e-08	2.98e-07	ATP-dependent zinc metalloprotease FtsH
TraesCS2A02G459900.1	45.2548	2.1318	0	0	27.2843	2.40251	1.01e-07	8.73e-07	Germin-like protein
TraesCS2A02G467700.1	2.90795	5.90293	0	0	3.34035	5.94658	1.88e-25	3.23e-23	Peroxisomal (S)-2-hydroxy-acid oxidase
TraesCS2A02G479900.2	2.36199	2.55663	2e-05	5e-05	2.21914	2.99895	2.21e-05	0.000106651	SNF2 domain-containing protein / helicase domain-containing protein / zinc finger protein-like protein
TraesCS2A02G491300.1	4.62675	2.04196	0	0	5.54044	2.55971	3.68e-14	1.25e-12	Receptor-like protein kinase
TraesCS2A02G502200.1	4.40762	6.41527	0	0	3.05252	6.80111	8.02e-15	3.02e-13	Universal stress family protein
TraesCS2A02G504900.1	15.3482	3.3211	0	0	6.1475	3.58664	3.33e-12	8e-11	Cytochrome P450-like
TraesCS2A02G506800.1	3.18215	3.1251	0	0	2.94854	3.17778	5.29e-07	3.84e-06	Nuclease
TraesCS2A02G507100.1	4.08405	3.50073	0	0	2.71321	4.15154	1.21e-09	1.67e-08	Nuclease
TraesCS2A02G517100.3	9.12611	3.85639	0	0	20.9663	4.06887	2.63e-09	3.38e-08	Clustered mitochondria protein
TraesCS2A02G518400.1	5.42642	2.6478	0	0	3.86375	2.57246	2.99e-09	3.77e-08	NEDD8 ultimate buster 1
TraesCS2A02G523400.1	3.75809	4.80584	0	0	3.55537	4.5886	1e-06	6.8e-06	Shikimate kinase
TraesCS2A02G523400.2	3.97237	4.52433	0	0	2.63902	4.41002	0.000274355	0.00098699	Shikimate kinase
TraesCS2A02G527100.1	5.77572	4.50852	0	0	5.65685	3.48708	3.32e-15	1.37e-13	Nuclease S1
TraesCS2A02G531600.1	14.2215	4.5117	0	0	10.4831	4.92153	4.97e-09	5.93e-08	Wound-responsive family protein
TraesCS2A02G531700.1	19.8353	3.90237	0	0	12.9063	4.42773	3.97e-12	9.39e-11	Phosphatidylserine decarboxylase proenzyme 2
TraesCS2A02G532700.1	11.0809	6.13271	0	0	6.1475	5.99001	1.2e-10	2.07e-09	Wound-responsive family protein
TraesCS2A02G540100.1	4.99332	5.54377	0	0	3.36359	5.98857	2.68e-16	1.33e-14	Phosphatidylinositol 4-kinase
TraesCS2A02G540200.1	7.06162	2.65054	0	0	6.23332	2.7762	2.06e-14	7.33e-13	Thiol-disulfide oxidoreductase DCC
TraesCS2A02G556900.1	2.63902	3.77868	0	0	2.47942	3.80274	0.00017805	0.000673932	Acetyl-coenzyme A synthetase
TraesCS2A02G560000.1	7.56846	2.05308	0	0	11.6318	2.54151	3.18e-19	2.44e-17	transmembrane protein, putative (DUF247)
TraesCS2A02G562400.1	8.57419	2.31894	0	0	9.51366	3.0862	3.26e-17	1.89e-15	Glutamyl-tRNA(Gln) amidotransferase subunit A
TraesCS2A02G571300.1	4.11246	9.71189	0	0	2.62079	10.2167	2.28e-15	9.8e-14	Peroxidase
TraesCS2A02G573400.1	3.22657	6.9671	0	0	3.09513	8.20449	9.68e-09	1.07e-07	Peroxidase
TraesCS2A02G573900.1	2.67586	8.62531	0	0	4.69134	8.19331	1.31e-19	1.07e-17	Peroxidase
TraesCS2A02G586500.1	3.29436	6.6438	0	0	3.34035	5.94387	1.02e-23	1.42e-21	Stem-specific protein TSJT1
TraesCS2B02G010200.2	3.65533	2.37294	0	0	3.605	2.5328	6.8e-09	7.87e-08	Evolutionarily conserved C-terminal region 2
TraesCS2B02G012200.1	6122.9	3.91557	0	0	369.646	3.44101	5.62e-74	2.49e-70	ABC transporter B family-like protein
TraesCS2B02G024000.1	3.01049	2.59429	0	0	4.46915	3.56948	3.86e-09	4.71e-08	Protein kinase
TraesCS2B02G037700.1	2.9897	3.05092	0	0	4.99332	3.83309	1.61e-17	9.65e-16	Cytochrome P450
TraesCS2B02G047900.1	2.49666	4.51446	0	0	2.56685	4.60988	9.85e-12	2.16e-10	Glyoxylate reductase/hydroxypyruvate reductase
TraesCS2B02G048700.1	6.32033	2.2429	0	0	5.57897	2.2356	9.73e-07	6.6e-06	Arginase
TraesCS2B02G051400.1	2.21914	3.65602	0	0	3.45815	3.68907	1.14e-10	1.98e-09	Actin-related protein 4A
TraesCS2B02G051500.3	2.49666	3.00573	0	0	2.56685	3.46611	1.08e-08	1.18e-07	Protein kinase domain containing protein, expressed
TraesCS2B02G053200.1	15936	8.02769	0	0	261.379	2.50049	8.62e-33	2.67e-30	Acidic chitinase
TraesCS2B02G065300.1	2.09943	2.61717	6e-05	0.00012	2.28153	2.76384	1.56e-05	7.78e-05	Pumilio-like protein
TraesCS2B02G087400.1	8.22491	2.69873	0	0	4.89056	2.35047	5.33e-10	7.96e-09	Peroxidase family protein
TraesCS2B02G089000.1	3.63008	3.47042	0	0	3.605	3.49603	1.27e-15	5.68e-14	Ubiquitin thioesterase
TraesCS2B02G090600.2	2.44528	3.65393	0	0	2.32947	3.7592	3.93e-09	4.79e-08	Methyl-CpG-binding domain protein
TraesCS2B02G098500.1	2.51403	4.05904	0	0	2.02792	4.09465	3.79e-06	2.23e-05	Phosphoinositide phospholipase C
TraesCS2B02G112000.1	3.36359	2.50869	0	0	4.16986	2.57827	1.39e-08	1.49e-07	Poly(A) polymerase
TraesCS2B02G117500.1	13.8326	5.72195	0	0	9.51366	5.15299	5.1e-22	5.9e-20	Pectinesterase
TraesCS2B02G118000.1	2.14355	3.75666	0	0	2.23457	3.56607	2.77e-07	2.15e-06	Dof zinc finger protein
TraesCS2B02G118500.1	3.31728	3.99898	0	0	4.62675	4.64709	4.16e-31	1.1e-28	NAC domain-containing protein
TraesCS2B02G121700.1	2.42839	4.19546	0	0	2.18859	4.3951	6.65e-09	7.72e-08	E3 ubiquitin-protein ligase SHPRH
TraesCS2B02G122900.1	8.05564	4.42439	0	0	8.05564	4.14076	3.04e-23	3.91e-21	Alpha-galactosidase
TraesCS2B02G124500.1	5.35171	3.21958	0	0	2.75108	3.99188	0.000183376	0.000691473	Peroxidase
TraesCS2B02G125600.1	3.34035	6.56376	0	0	4.34694	6.17814	1.34e-07	1.12e-06	Peroxidase
TraesCS2B02G127700.1	2.14355	5.60444	0	0	2.28153	5.92066	2.19e-13	6.53e-12	Acyl-CoA dehydrogenase
TraesCS2B02G127800.1	4.11246	5.51743	0	0	5.93809	5.01586	5.35e-40	3.07e-37	Ethylene-responsive transcription factor
TraesCS2B02G130500.1	23.7524	4.14793	0	0	14.6213	4.06963	1.08e-21	1.19e-19	Universal stress protein
TraesCS2B02G131200.1	2.75108	6.5157	0	0	4.56305	4.98977	1.02e-11	2.23e-10	Universal stress protein
TraesCS2B02G131300.1	1964.57	4.2207	0	0	87.4266	3.16263	2.28e-38	1.18e-35	Universal stress protein
TraesCS2B02G133200.1	6.02099	6.15364	0	0	4.22807	6.2934	5.02e-31	1.32e-28	Rubber elongation factor family protein
TraesCS2B02G137300.1	2.71321	5.11765	0	0	2.02792	5.29046	2.05e-08	2.11e-07	Xylose isomerase
TraesCS2B02G147600.1	4.08405	2.49472	0	0	14.723	2.15976	9.26e-18	5.8e-16	Cytochrome P450, putative, expressed
TraesCS2B02G150900.1	5.61778	2.38103	0	0	4.19887	2.20075	6.99e-08	6.3e-07	Glutaredoxin family protein, expressed
TraesCS2B02G153900.1	3.22657	2.29024	0	0	2.51403	2.69202	3.75e-06	2.2e-05	NHL repeat-containing protein
TraesCS2B02G172900.1	2.69447	6.89533	0	0	3.11666	7.0876	1.28e-20	1.18e-18	Pyrrolidone-carboxylate peptidase
TraesCS2B02G175300.1	14.1232	4.48667	0	0	10.3388	4.63892	1.49e-37	6.88e-35	Pyruvate dehydrogenase kinase, mitochondrial
TraesCS2B02G183300.1	3.50642	3.24461	0	0	4.65893	3.32442	7.76e-18	4.94e-16	Transcription factor
TraesCS2B02G187000.1	8.33973	2.17909	0	0	9.12611	2.14762	1.38e-07	1.16e-06	Trehalose 6-phosphate phosphatase
TraesCS2B02G193000.1	2.77022	2.67846	0	0	2.26577	2.51764	0.000153492	0.000592115	Receptor-like protein kinase
TraesCS2B02G196300.2	3.22657	3.49002	0	0	3.13834	3.2919	6.03e-12	1.39e-10	Inter-alpha-trypsin inhibitor heavy chain-like protein
TraesCS2B02G196500.1	120.259	1.90834	0	0	8.05564	2.90038	5.9e-07	4.23e-06	Adipocyte plasma membrane-associated protein
TraesCS2B02G197000.1	3.81055	2.17851	0	0	3.55537	2.58715	3.89e-05	0.000175772	Kinase family protein
TraesCS2B02G201000.1	33.5909	6.59823	0	0	12.7286	5.88599	3.06e-15	1.28e-13	B12D protein
TraesCS2B02G204600.2	3.24901	1.96157	2e-05	5e-05	2.73208	3.0647	4.34e-05	0.000193085	Dihydroflavonol-4-reductase
TraesCS2B02G209000.1	3.03143	4.10767	0	0	2.44528	4.33203	6.35e-11	1.18e-09	Saccharopine dehydrogenase
TraesCS2B02G209100.1	7.83536	5.004	0	0	6.9644	4.25845	6.66e-25	1.06e-22	Eukaryotic translation initiation factor 5A
TraesCS2B02G214000.1	2.20381	3.6047	0	0	2	3.38222	0.000227839	0.000836743	GDSL esterase/lipase
TraesCS2B02G216200.1	5.50217	6.34865	0	0	3.11666	5.96108	2.2e-15	9.47e-14	Calcium-dependent lipid-binding domain-containing protein
TraesCS2B02G229800.1	2.80889	2.55028	0	0	2.54912	2.64037	4.01e-06	2.34e-05	Bromodomain protein
TraesCS2B02G231900.1	2.60268	3.90502	0	0	2.05623	3.79762	1.26e-06	8.35e-06	Sphingosine kinase, putative
TraesCS2B02G232300.3	3.86375	4.71641	0	0	2.53151	5.14924	1.23e-13	3.85e-12	Myosin-related family protein
TraesCS2B02G235700.1	2.78949	5.55938	0	0	2.47942	5.52656	3.99e-13	1.13e-11	Plant cadmium resistance protein
TraesCS2B02G241700.1	2.41162	4.55418	0	0	2.49666	4.92801	5.06e-07	3.7e-06	Receptor-like protein kinase, putative,expressed
TraesCS2B02G244000.1	10.6295	3.44916	0	0	8.63383	3.62714	1.62e-21	1.77e-19	PPDK regulatory protein
TraesCS2B02G244100.1	2.60268	5.20765	0	0	18.7654	4.92422	4.4e-34	1.48e-31	Glutathione S-transferase
TraesCS2B02G245100.1	31.779	2.70357	0	0	17.8766	2.48463	1e-27	2.16e-25	WAT1-related protein
TraesCS2B02G245900.1	28.6408	5.30196	0	0	23.2636	4.20547	4.22e-33	1.33e-30	Glucose-6-phosphate/phosphate translocator-like protein
TraesCS2B02G245900.2	4.14106	4.23413	0	0	12.042	1.91208	5.11e-11	9.66e-10
TraesCS2B02G249800.3	7.51618	2.45879	0	0	7.01285	1.96384	8.14e-11	1.47e-09	Serine/threonine protein phosphatase 7 long form isogeny
TraesCS2B02G266600.1	3.05252	3.39344	0	0	2.60268	3.07742	6.36e-06	3.54e-05	Amino acid permease
TraesCS2B02G271500.1	6.49802	3.48225	0	0	6.72717	3.2673	4.58e-20	3.91e-18	core-2/I-branching beta-1,6-N-acetylglucosaminyltransferase family protein
TraesCS2B02G273000.1	3.20428	2.76543	0	0	2.44528	2.54513	1.87e-05	9.18e-05	Tetratricopeptide repeat protein 13
TraesCS2B02G287500.1	3.07375	2.40923	0	0	2.51403	2.23086	5.98e-05	0.000255766	Glycogen synthase
TraesCS2B02G287600.1	3.68075	4.00883	0	0	14.6213	3.51872	1.63e-26	3.06e-24	Pyridoxal 5'-phosphate synthase subunit PdxS
TraesCS2B02G291900.1	3.73213	3.51777	0	0	3.07375	3.43849	6.56e-10	9.62e-09	Eukaryotic aspartyl protease family protein
TraesCS2B02G292500.2	5.1337	2.59215	0	0	3.5801	2.82182	4.18e-11	8.04e-10	Protein PRD1
TraesCS2B02G298900.1	2.28153	2.98103	0	0	2.01391	3.20849	5.36e-05	0.000232318	Exocyst complex component, putative
TraesCS2B02G301800.1	2.62079	4.15571	0	0	2.34567	3.99488	4.09e-10	6.25e-09	Yellow stripe-like transporter 12
TraesCS2B02G304400.2	2.92817	3.63493	0	0	2.2974	2.88746	4.16e-05	0.000185865	Trihelix transcription factor
TraesCS2B02G306200.1	4.37717	1.95338	0	0	3.81055	1.76036	7.35e-07	5.12e-06	DNA cross-link repair protein
TraesCS2B02G307000.1	2.44528	3.93544	0	0	2.46229	4.26521	6.47e-09	7.53e-08	Protein phosphatase 2C containing protein
TraesCS2B02G312200.1	2.94854	2.31708	0	0	2.44528	2.38689	3.8e-05	0.000172771	senescence regulator (Protein of unknown function, DUF584)
TraesCS2B02G315800.2	2.31338	4.28522	0	0	2.15846	4.08208	8.93e-08	7.83e-07	Nucleobase ascorbate transporter
TraesCS2B02G320100.3	3.75809	4.09108	0	0	2.2974	3.93538	8.48e-08	7.46e-07	F-box family protein
TraesCS2B02G320400.1	2.78949	2.52852	0	0	2.62079	2.33788	5.45e-05	0.000235767	RNA-binding region RNP-1
TraesCS2B02G321300.1	3.50642	2.86502	0	0	2.88786	2.97467	1.57e-07	1.3e-06	Etoposide-induced protein
TraesCS2B02G324400.1	2.90795	4.76523	0	0	7.31065	5.09587	2.36e-48	2.21e-45	T-complex protein 11
TraesCS2B02G333500.1	2.36199	2.25829	8e-05	0.00016	2.73208	2.54622	2.94e-06	1.78e-05	PAIR1 protein, putative, expressed
TraesCS2B02G338300.3	4.28709	2.50109	0	0	6.02099	2.24619	4.93e-07	3.61e-06	Synaptonemal complex protein 1
TraesCS2B02G346800.1	2.34567	3.25544	0	0	2.26577	3.08363	8.43e-05	0.000346296	Peroxidase
TraesCS2B02G348600.2	2.80889	2.56458	0	0	2.20381	2.7232	0.000109137	0.000437563	Protection of telomeres 1 protein
TraesCS2B02G348800.1	2.75108	2.62724	0	0	3.70635	3.5928	7.34e-15	2.79e-13	Heavy metal transport/detoxification protein
TraesCS2B02G354300.1	6.9644	3.42802	0	0	3.65533	3.12138	1.05e-10	1.84e-09	F-box protein
TraesCS2B02G355000.3	4.37717	3.0742	0	0	5.54044	3.42749	7.85e-13	2.12e-11	Ubiquitin-associated protein
TraesCS2B02G357400.1	2.21914	3.32676	0	0	2.31338	3.56052	2.06e-06	1.3e-05	Glycosyl hydrolase family 5 protein
TraesCS2B02G359000.1	2.32947	5.2463	0	0	2.46229	5.46206	9.04e-11	1.61e-09	2-oxoglutarate-dependent dioxygenase
TraesCS2B02G366300.1	2.78949	4.59969	0	0	2.17347	5.03292	4.12e-09	5.01e-08	Protoporphyrinogen oxidase
TraesCS2B02G367900.2	3.20428	4.00129	0	0	3.07375	4.54774	6.17e-16	2.89e-14	Serine incorporator
TraesCS2B02G369000.1	5.20537	8.24307	0	0	5.85634	9.22603	1.96e-14	7.03e-13	Chitinase
TraesCS2B02G376500.1	3.63008	2.60481	0	0	2.51403	2.78068	2.57e-05	0.000121871	Xylulose kinase
TraesCS2B02G377000.2	7.83536	5.58163	0	0	7.88986	5.38874	1.57e-31	4.38e-29	Leucine-rich repeat (LRR) family protein
TraesCS2B02G381600.1	2.17347	6.29728	0	0	2.54912	6.24116	5.56e-17	3.13e-15	Glutaredoxin
TraesCS2B02G383300.2	2.94854	3.06944	0.00013	0.00027	2.12874	2.8911	0.000259769	0.000939423	Dicer-like 3
TraesCS2B02G385900.1	2.11404	3.90132	0	0	2.05623	3.32312	3.96e-05	0.00017844	Receptor kinase, putative
TraesCS2B02G388700.1	2.54912	2.84839	0	0	3.16017	2.65346	1.63e-08	1.72e-07	Short chain dehydrogenase/reductase
TraesCS2B02G394400.1	9.64646	4.51439	0	0	2.80889	3.03949	5.63e-05	0.000242645	Yellow stripe-like transporter 12
TraesCS2B02G394500.1	4.78991	4.43012	0	0	7.26015	2.17519	9.2e-06	4.88e-05	Yellow stripe-like transporter 12
TraesCS2B02G399700.2	4.02782	2.51235	0	0	5.20537	1.37869	3.61e-06	2.13e-05	NAC domain protein,
TraesCS2B02G404600.1	3.91768	3.13663	0	0	2.17347	3.31498	9.29e-05	0.000377998	Elongation factor G
TraesCS2B02G405300.1	5.09824	2.02406	0	0	5.57897	2.26383	1e-12	2.66e-11	BRCT domain-containing protein
TraesCS2B02G407900.2	4.16986	3.01474	0	0	2.96905	3.27968	8.46e-06	4.55e-05	Yellow stripe-like 9 transporter
TraesCS2B02G413800.1	2.71321	4.0212	0	0	2.18859	4.60769	2.44e-10	3.91e-09	RING finger protein
TraesCS2B02G414500.1	4.28709	2.06306	0	0	3.89062	1.89462	1.1e-07	9.44e-07	Beta-carotene hydroxylase
TraesCS2B02G418100.1	2.46229	3.07846	0	0	2.21914	3.29386	6.04e-05	0.000257903	Thioesterase family protein
TraesCS2B02G419500.2	2.54912	2.70366	8e-05	0.00017	2.62079	2.68724	1.03e-05	5.42e-05	DNA topoisomerase 4 subunit B (DUF810)
TraesCS2B02G422700.1	3.24901	5.00553	0	0	5.6962	4.91718	1.38e-19	1.12e-17	Niemann-Pick C1 protein
TraesCS2B02G424300.1	6.6807	2.41056	0	0	6.6807	2.33079	5.65e-12	1.31e-10	Sucrose synthase
TraesCS2B02G424800.1	5.1337	3.08627	0	0	3.11666	2.53544	1.41e-06	9.25e-06	tRNA sulfurtransferase
TraesCS2B02G427300.1	2.88786	3.47077	0	0	2.75108	3.69523	1.72e-09	2.29e-08	F-box family protein
TraesCS2B02G439900.1	4.05584	3.34356	0	0	2.96905	3.44202	7.92e-10	1.13e-08	Lecithin:cholesterol acyltransferase
TraesCS2B02G445400.1	15.3482	2.29762	0	0	18.507	2.76374	2.81e-11	5.6e-10	Cytochrome P450
TraesCS2B02G446300.1	2.44528	2.88958	0	0	2.73208	3.25235	2.31e-09	2.99e-08	HXXXD-type acyl-transferase family protein, putative
TraesCS2B02G447300.1	3.34035	5.84793	0	0	2.25012	5.82415	2.74e-08	2.75e-07	Oxygen-dependent coproporphyrinogen-III oxidase
TraesCS2B02G456000.1	4.43828	2.19973	0	0	10.1261	1.71842	1.18e-10	2.04e-09	Leucine-rich repeat protein kinase family protein
TraesCS2B02G456900.1	3.24901	6.9936	0	0	2.77022	6.77449	2e-06	1.26e-05	Pollen Ole e 1 allergen/extensin
TraesCS2B02G458100.1	2.94854	4.37933	0	0	2.54912	4.80397	1.76e-11	3.67e-10	Calcium-binding EF hand protein
TraesCS2B02G467400.1	2.88786	3.8373	0	0	2.08493	4.00368	8.98e-08	7.87e-07	E3 ubiquitin-protein ligase RNF14
TraesCS2B02G479100.1	3.75809	2.6208	0	0	3.05252	2.14658	1.4e-05	7.1e-05	F-box family protein
TraesCS2B02G479700.1	3.605	2.93806	0	0	2.53151	2.98097	4.19e-06	2.43e-05	Protein SET DOMAIN GROUP 40
TraesCS2B02G481600.1	56.8859	2.09497	0	0	18.8959	2.71349	7.72e-09	8.77e-08	Germin-like protein
TraesCS2B02G485600.1	2.88786	7.01294	0	0	2.92817	7.32313	5.69e-21	5.53e-19	Multidrug resistance protein ABC transporter family protein
TraesCS2B02G491200.1	2.14355	6.07507	0	0	2.21914	5.48092	2.1e-08	2.16e-07	Autophagy-related protein
TraesCS2B02G516500.1	3.94493	3.53552	0	0	2.54912	3.34135	1.65e-08	1.74e-07	Knotted 1-binding protein
TraesCS2B02G524500.1	6.36429	2.32872	0	0	2.82843	1.95686	0.000126578	0.000500054	Molybdate transporter 2
TraesCS2B02G530300.1	5.31474	5.86763	0	0	3.97237	6.17367	1.34e-14	4.91e-13	Universal stress family protein
TraesCS2B02G545600.2	6.82108	3.79365	0	0	7.51618	4.21055	2.97e-15	1.24e-13	Clustered mitochondria protein
TraesCS2B02G546800.1	6.58873	3.71228	0	0	6.06287	3.0107	2.31e-19	1.8e-17	NEDD8 ultimate buster 1
TraesCS2B02G548400.1	3.34035	2.21723	0	0	2.9897	2.23423	9.31e-06	4.94e-05	Ankyrin repeat protein-like
TraesCS2B02G553000.1	2.82843	3.10046	0	0	2.62079	3.17757	1.08e-07	9.31e-07	Programmed cell death protein 2-like protein
TraesCS2B02G553300.1	4.16986	3.91711	0	0	5.09824	3.28614	1.75e-12	4.47e-11	Shikimate kinase
TraesCS2B02G570500.1	3.50642	5.16195	0	0	2.8481	5.5463	5.86e-13	1.61e-11	phosphatidylinositol 4-kinase gamma-like protein
TraesCS2B02G587100.1	5.9794	4.16421	0	0	4.62675	4.43857	7.33e-14	2.36e-12	Acetyl-coenzyme A synthetase
TraesCS2B02G592600.1	2.96905	2.33165	0	0	2.20381	3.95856	3.37e-08	3.29e-07	Dof zinc finger protein
TraesCS2B02G613800.1	2.12874	4.47488	0	0	2.31338	4.99367	6.49e-06	3.6e-05	Tubby-like F-box protein
TraesCS2B02G613900.1	2.78949	8.49826	0	0	3.38698	9.07834	6.26e-15	2.42e-13	Peroxidase
TraesCS2B02G614100.2	4.34694	3.77508	0	0	10.1261	5.50614	4.42e-26	7.97e-24	Peroxidase
TraesCS2B02G615800.1	2.90795	5.61406	0	0	2.54912	4.91371	6.23e-12	1.43e-10	Peroxidase
TraesCS3A02G003800.1	2.73208	2.90152	0	0	2.20381	3.18577	8.58e-06	4.61e-05	3-ketoacyl-CoA thiolase
TraesCS3A02G035800.1	4.11246	2.40576	0	0	3.4822	2.50218	3.72e-08	3.59e-07	DUF1639 family protein
TraesCS3A02G036000.1	3.94493	2.53318	0	0	9.25351	3.0521	4.95e-16	2.37e-14	Zinc finger family protein
TraesCS3A02G043900.1	2.25012	4.06635	0	0	2.14355	4.43267	1.21e-07	1.03e-06	Nuclease S1
TraesCS3A02G060000.1	1698.45	2.08351	0	0	12.9063	2.35739	0.000187348	0.000704907	Receptor-kinase, putative
TraesCS3A02G077400.3	2.36199	2.4443	0	0	2.39496	2.85613	7.07e-05	0.000296498	Short-chain dehydrogenase/reductase family protein
TraesCS3A02G085400.3	2.62079	4.71399	0	0	2.37841	4.84833	1.55e-11	3.26e-10	Glutamate decarboxylase
TraesCS3A02G095400.1	2.53151	2.6319	0	0	3.36359	2.79977	9.6e-06	5.07e-05	RING finger protein
TraesCS3A02G099800.1	2.04202	2.37687	0.00015	0.0003	2.71321	2.38032	2.45e-05	0.000116746	Serine carboxypeptidase, putative
TraesCS3A02G102000.1	6.58873	3.6716	0	0	18.0009	3.35403	4.32e-28	9.56e-26	FMN-dependent NADPH-azoreductase
TraesCS3A02G102200.1	7.46426	2.937	0	0	5.6962	3.66949	1.38e-27	2.93e-25	Pyruvate decarboxylase
TraesCS3A02G103100.1	6.63456	3.26273	0	0	4.59479	2.64553	3.22e-10	5.02e-09	Fasciclin-like arabinogalactan protein
TraesCS3A02G104100.1	40.5042	4.9973	0	0	13.0864	4.85036	4.25e-16	2.05e-14	Two-component response regulator ORR24
TraesCS3A02G104400.1	8.57419	2.22478	0	0	2.77022	2.55073	1.93e-05	9.45e-05	Basic helix loop helix (BHLH) family transcription factor
TraesCS3A02G105300.1	3.94493	3.92571	0	0	3.75809	4.10894	3.53e-11	6.89e-10	Glutaredoxin
TraesCS3A02G105800.1	5.38893	5.01277	0	0	3.89062	4.89664	2.15e-23	2.87e-21	Always early, putative
TraesCS3A02G107200.1	3.05252	5.87866	0	0	3.18215	6.35719	1.31e-24	2.04e-22	Zinc finger CCCH domain-containing protein
TraesCS3A02G107600.1	2.04202	5.17618	0	0	3.07375	4.94538	4.92e-14	1.63e-12	ATP-dependent 6-phosphofructokinase
TraesCS3A02G109600.1	2.34567	3.05679	0	0	2.69447	2.55257	2.23e-05	0.000107339	zinc finger WD40 repeat protein 1
TraesCS3A02G111900.1	5.35171	2.10777	0	0	4.82323	2.20021	2.33e-10	3.75e-09	FACT complex subunit SSRP1
TraesCS3A02G113900.1	18.8959	4.86125	0	0	11.1579	4.86609	9.04e-10	1.28e-08	Alkaline alpha-galactosidase seed imbibition protein
TraesCS3A02G116400.1	2.63902	6.51931	0	0	2.71321	5.74781	7.84e-13	2.12e-11	Transcription factor, putative
TraesCS3A02G116900.1	2.88786	2.38357	0	1e-05	2.49666	2.46409	4.42e-05	0.000196519	TSL-kinase interacting protein 1
TraesCS3A02G118300.1	22.4711	3.56497	0	0	32.6724	3.46675	3.2e-26	5.9e-24	Glycosyltransferase
TraesCS3A02G118900.2	2.12874	3.90367	0	0	2.23457	4.19161	3.13e-09	3.92e-08	embryo defective 2410
TraesCS3A02G127100.1	18.7654	2.77813	0	0	10.3388	2.258	2.21e-13	6.56e-12	Neuronal acetylcholine receptor subunit beta-2
TraesCS3A02G127300.1	8.75435	5.10681	0	0	19.1597	5.2175	5.38e-32	1.53e-29	HXXXD-type acyl-transferase-like protein
TraesCS3A02G131000.1	3.13834	2.45716	0	0	2.8481	2.58328	6.34e-07	4.51e-06	Pentatricopeptide repeat-containing protein
TraesCS3A02G138300.1	7.21	2.54858	0	0	4.78991	2.55968	1.33e-08	1.42e-07	Subtilisin-like protease
TraesCS3A02G138400.1	18.2522	4.77385	0	0	9.71356	3.80767	3.06e-08	3.04e-07	Subtilisin-like protease
TraesCS3A02G142900.1	3.65533	4.40164	0	0	3.03143	4.12826	8.33e-06	4.49e-05	Basic helix-loop-helix transcription factor
TraesCS3A02G144700.2	4.02782	2.51059	0	0	2.20381	3.09951	2.98e-05	0.000138832	helicase with zinc finger protein
TraesCS3A02G150500.1	2.08493	3.14275	0	0	2.53151	3.37186	1.09e-06	7.31e-06	Tic22-like family protein isoform 2
TraesCS3A02G150600.1	2.37841	3.45558	0	0	2.12874	3.95934	6.44e-08	5.84e-07	3-methyl-2-oxobutanoate hydroxymethyltransferase
TraesCS3A02G151900.1	5.50217	2.09942	0	0	6.27667	2.2158	3.76e-11	7.3e-10	Short-chain dehydrogenase/reductase
TraesCS3A02G159200.1	3.16017	3.84641	0	0	3.55537	3.46459	1.61e-13	4.93e-12	Auxin response factor
TraesCS3A02G161300.1	2.37841	3.63373	0	0	2.01391	4.12319	5.13e-06	2.91e-05	Phosphate translocator
TraesCS3A02G165400.1	4.05584	2.00361	0	0	3.4822	2.14572	5.02e-06	2.86e-05	Heavy metal transport/detoxification superfamily protein
TraesCS3A02G175400.1	3.18215	6.93201	0	0	3.78423	5.56936	5.3e-16	2.53e-14	Late embryogenesis abundant protein
TraesCS3A02G175700.1	2.05623	3.23716	0	0	2.60268	3.33134	2.98e-09	3.75e-08	ATP-dependent RNA helicase, putative
TraesCS3A02G178100.2	2.39496	4.48458	0	0	2.78949	4.21191	2.03e-12	5.11e-11	Ulp1 protease family, C-terminal catalytic domain containing protein, expressed
TraesCS3A02G182400.1	8.57419	6.14524	0	0	3.53081	4.64568	6.33e-05	0.000268629	tRNA (uracil-O(2)-)-methyltransferase
TraesCS3A02G185500.2	4.65893	2.36882	0	0	4.02782	2.96195	6.69e-07	4.72e-06	2-isopropylmalate synthase 2
TraesCS3A02G193400.1	3.36359	4.03125	0	0	2.47942	3.6838	1.91e-07	1.54e-06	Kinase family protein
TraesCS3A02G204500.1	3.11666	4.81017	0	0	2.80889	4.97233	3.35e-12	8.03e-11	Vacuolar-processing enzyme
TraesCS3A02G208700.1	3.43426	3.93686	0	0	3.01049	2.89088	5.49e-08	5.08e-07	Protein CHUP1, chloroplastic
TraesCS3A02G222900.1	2.82843	5.1069	0	0	2.88786	5.32264	1.11e-18	7.96e-17	Aldo/keto reductase family oxidoreductase
TraesCS3A02G228000.1	3.605	6.69498	0	0	2.86791	6.81568	9.98e-19	7.23e-17	Mitogen-activated protein kinase
TraesCS3A02G229400.1	7.1602	3.05494	0	0	4.37717	3.36407	6.54e-09	7.6e-08	Protein DETOXIFICATION
TraesCS3A02G234900.1	2.44528	2.42989	0	0	3.36359	2.61516	1.63e-09	2.18e-08	GDSL esterase/lipase
TraesCS3A02G237400.1	3.20428	2.9889	0	0	3.41054	2.71224	5.77e-08	5.3e-07	Kinase family protein
TraesCS3A02G239800.1	3.34035	2.56323	0	0	3.27161	2.93796	3.4e-10	5.27e-09	CASP-like protein
TraesCS3A02G264800.1	2.28153	3.10435	0	0	2.34567	2.75115	6.59e-05	0.000278547	DNA ligase
TraesCS3A02G271500.1	2.67586	2.22067	0	1e-05	2.36199	2.51665	2.94e-05	0.000137183	RING/U-box superfamily protein
TraesCS3A02G276800.2	2.18859	3.68271	0	0	2.56685	4.04726	1.05e-08	1.15e-07	Glutamate carboxypeptidase 2
TraesCS3A02G279500.1	6.72717	2.02767	0	0	8.45614	2.61787	7.48e-14	2.4e-12	Glycosyltransferase
TraesCS3A02G279800.1	2.88786	2.34826	0	0	22.4711	3.19894	5.87e-44	4.33e-41	Glycosyltransferase
TraesCS3A02G280000.1	10.1965	2.947	0	0	19.6983	2.95395	2.34e-32	6.91e-30	Glycosyltransferase
TraesCS3A02G283300.1	6.86852	2.6595	0	0	3.605	1.47219	0.000151746	0.00058611	HVA22-like protein
TraesCS3A02G283600.2	5.42642	2.62788	0	0	3.07375	2.33632	6.13e-06	3.42e-05	Subtilisin-like protease
TraesCS3A02G285900.1	2.39496	4.93487	0	0	3.41054	5.24867	3.03e-20	2.67e-18	Malic enzyme
TraesCS3A02G287400.1	5.38893	2.31671	0	0	2.53151	2.47771	4.42e-05	0.000196483	Serine acetyltransferase
TraesCS3A02G287900.1	3.4822	4.54469	0	0	2.32947	4.4733	3.62e-10	5.59e-09	RING/U-box protein
TraesCS3A02G290300.1	4.82323	3.67799	0	0	4.43828	4.0456	9.26e-21	8.7e-19	Receptor protein kinase
TraesCS3A02G291900.1	3.31728	3.46032	0	0	2.44528	3.47902	1.63e-07	1.34e-06	Vascular plant one zinc finger transcription factor protein
TraesCS3A02G297600.1	3.36359	3.68906	0	0	2.58471	3.2584	5.01e-08	4.69e-07	Subtilisin-like protease
TraesCS3A02G303900.1	2.96905	2.6829	0	0	2.11404	3.14343	2.11e-05	0.000102245	Clustered mitochondria protein
TraesCS3A02G304600.2	2.80889	2.46966	0	0	2.04202	2.90301	9.21e-05	0.000374792	Acetyl-coenzyme A synthetase
TraesCS3A02G304800.1	3.09513	3.37964	0	0	2.49666	3.04939	3.84e-07	2.87e-06	Tesmin/TSO1-like CXC domain-containing protein
TraesCS3A02G306400.1	2.49666	3.81562	0	0	2.37841	3.58917	3.11e-07	2.38e-06	arginine N-methyltransferase, putative (DUF688)
TraesCS3A02G306900.3	2.94854	2.77717	0	0	2.9897	2.68897	5.84e-07	4.19e-06	Riboflavin kinase/fmn hydrolase
TraesCS3A02G307900.1	6.58873	3.66	0	0	6.9644	3.7171	4.48e-24	6.62e-22	nine-cis-epoxycarotenoid dioxygenase 4
TraesCS3A02G312100.1	2.47942	4.16251	0	0	4.50023	4.63211	9.67e-21	9.06e-19	Alpha/beta-Hydrolases superfamily protein
TraesCS3A02G326200.1	2.94854	4.65995	0	0	2.47942	4.8344	8.47e-10	1.2e-08	F-box family protein
TraesCS3A02G327900.1	4.43828	2.23507	0	0	2.53151	2.57632	1.79e-05	8.84e-05	E3 ubiquitin-protein ligase
TraesCS3A02G331300.1	30.2738	4.58029	0	0	9.00047	5.07568	3.86e-34	1.31e-31	Auxin efflux carrier component
TraesCS3A02G332600.1	2.25012	3.73029	0	0	2.94854	4.2439	9.55e-11	1.69e-09	UDP-glycosyltransferase
TraesCS3A02G332900.1	2.51403	2.55373	0	0	2.39496	3.28006	9.05e-08	7.92e-07	UDP-glycosyltransferase
TraesCS3A02G338500.2	3.5801	2.21631	0	0	3.01049	2.28824	9.1e-06	4.84e-05	F-box protein SKIP24
TraesCS3A02G339100.1	2.17347	4.01265	0	0	2.17347	4.00058	3.94e-08	3.79e-07	Zinc finger protein VAR3, chloroplastic
TraesCS3A02G339600.1	6.82108	4.74318	0	0	9.71356	3.96057	1.92e-21	2.05e-19	NAC domain-containing protein
TraesCS3A02G346900.1	4.22807	2.97336	0	0	5.93809	1.77284	8.55e-07	5.87e-06	Cysteine proteinase
TraesCS3A02G348500.1	4.50023	3.20972	0	0	2.44528	3.41213	3.71e-06	2.18e-05	Cysteine proteinase
TraesCS3A02G349800.1	3.09513	4.26036	0	0	2.37841	4.56243	1.68e-10	2.8e-09	UPF0051 protein ABCI8
TraesCS3A02G349900.1	2.94854	3.79082	0	0	3.20428	4.31719	1.54e-17	9.25e-16	Internal alternative NAD(P)H-ubiquinone oxidoreductase A1, mitochondrial
TraesCS3A02G351500.1	3.07375	3.64487	0	0	2.86791	3.84838	3.69e-12	8.75e-11	Kinase family protein
TraesCS3A02G356500.1	2.63902	2.96509	0	0	2.90795	2.86879	7.41e-07	5.16e-06	nuclease
TraesCS3A02G359000.1	3.22657	2.54594	0	0	3.31728	2.41565	3.78e-08	3.65e-07	O-fucosyltransferase family protein
TraesCS3A02G359400.1	3.20428	4.51437	0	0	2.56685	4.07982	9.37e-08	8.18e-07	Triosephosphate isomerase
TraesCS3A02G362800.2	5.35171	2.04259	0	0	7.11074	2.80536	7.65e-13	2.07e-11	Regulator of chromosome condensation (RCC1) family protein
TraesCS3A02G365500.1	6.19026	1.88749	0	0	3.55537	1.68011	0.000242696	0.000885638	Laccase
TraesCS3A02G365600.1	2	4.39728	0	0	3.97237	4.62062	6.87e-24	9.76e-22	Soul heme-binding family protein
TraesCS3A02G368800.1	2.37841	5.47198	0	0	5.85634	5.61652	7.64e-41	4.55e-38	Nematode resistance protein-like HSPRO2
TraesCS3A02G371200.1	2.9897	3.95887	0	0	3.20428	3.48333	3.93e-12	9.29e-11	Cytochrome P450
TraesCS3A02G374300.1	3.91768	3.97266	0	0	3.53081	3.65697	1.64e-13	4.98e-12	Hemerythrin class glutathione S-transferase
TraesCS3A02G376300.3	2.46229	4.61184	0	0	2.14355	5.02398	3.3e-09	4.11e-08	Kinase
TraesCS3A02G376800.1	2.44528	6.27662	0	0	3.86375	6.12731	9.1e-19	6.61e-17	Polyadenylate-binding protein-interacting protein 2
TraesCS3A02G384300.1	3.38698	2.55095	0	0	2.47942	2.69174	4.73e-06	2.71e-05	Deoxycytidine kinase
TraesCS3A02G387700.1	2.56685	2.86655	0	0	3.31728	3.43584	6.22e-08	5.67e-07	4,5-dioxygenase-like protein
TraesCS3A02G390000.1	8.33973	2.49153	0	0	7.21	2.74692	8.73e-17	4.77e-15	F-box protein
TraesCS3A02G391600.1	6.40856	3.20147	0	0	3.07375	3.16096	4.66e-08	4.4e-07	Two-component response regulator
TraesCS3A02G395700.1	2.11404	3.00853	0	0	2.08493	3.06918	4.88e-05	0.000214243	Pentatricopeptide repeat (PPR) superfamily protein
TraesCS3A02G398300.1	3.53081	4.92961	0	0	3.65533	4.93433	1.3e-17	7.93e-16	Ribonuclease
TraesCS3A02G402700.1	3.97237	3.93832	0	0	4.78991	3.11939	1.76e-11	3.67e-10	Legume-specific protein
TraesCS3A02G402800.1	2.73208	4.13354	0	0	2.31338	4.10868	6.74e-07	4.75e-06	25.3 kDa vesicle transport protein
TraesCS3A02G406800.1	2.60268	2.44174	5e-05	0.00011	2.82843	2.44935	0.000168016	0.000640885	Amino acid permease
TraesCS3A02G407700.1	3.86375	3.9822	0	0	2.88786	4.40669	1.71e-14	6.19e-13	F-box family protein
TraesCS3A02G408100.1	2.32947	2.36103	3e-05	7e-05	2.14355	2.77471	6.07e-05	0.00025898	DNA ligase-like
TraesCS3A02G408200.1	4	7.07303	0	0	2.28153	7.48076	9.52e-09	1.06e-07	Bidirectional sugar transporter SWEET
TraesCS3A02G408200.2	7.4127	3.96909	0	0	2.46229	2.37584	0.000209856	0.000779381	Bidirectional sugar transporter SWEET
TraesCS3A02G408400.1	11.6318	4.45096	0	0	2.96905	5.01538	2.02e-11	4.15e-10	Aldose 1-epimerase
TraesCS3A02G408500.1	2.07053	2.85964	0	1e-05	3.27161	2.51047	1.13e-05	5.84e-05	DNA/RNA helicase protein
TraesCS3A02G414000.1	3.24901	4.3459	0	0	2.67586	4.38364	4.92e-13	1.37e-11	Magnesium transporter MRS2-like protein
TraesCS3A02G423200.1	3.22657	2.24196	0	0	2.58471	3.18807	2.39e-06	1.48e-05	Zinc finger CCCH domain protein
TraesCS3A02G423200.4	2.62079	4.67355	0	0	2.41162	4.53319	1.18e-09	1.63e-08	Zinc finger CCCH domain protein
TraesCS3A02G423200.5	3.36359	4.55542	0	0	3.34035	4.03206	1.57e-16	8.11e-15	Zinc finger CCCH domain protein
TraesCS3A02G424000.1	3.22657	7.59333	0	0	2.04202	7.69628	1.12e-10	1.94e-09	Small ubiquitin-related modifier
TraesCS3A02G435200.1	2.80889	3.96989	0	0	3.45815	4.98988	5.91e-09	6.91e-08	Serine/threonine-protein kinase
TraesCS3A02G435400.2	3.20428	5.56657	0	0	2.53151	5.73034	3.73e-15	1.51e-13	F box protein
TraesCS3A02G438000.1	2.92817	4.3118	0	0	2.20381	4.41708	2e-07	1.61e-06	Fatty acid oxidation complex subunit alpha
TraesCS3A02G438100.1	3.22657	2.40105	0	0	2.78949	2.65793	1.75e-06	1.12e-05	Fatty acid oxidation complex subunit alpha
TraesCS3A02G451000.1	2.34567	4.90919	0	0	2.01391	5.02251	1.28e-08	1.38e-07	Kelch repeat and BTB domain-containing protein 1
TraesCS3A02G457700.1	13.2691	4.4377	0	0	6.02099	3.83637	3.6e-10	5.55e-09	2-oxoglutarate (2OG) and Fe(II)-dependent oxygenase superfamily protein
TraesCS3A02G458100.1	2.8481	3.07698	0	0	2.60268	2.98619	1.22e-06	8.08e-06	Spermatogenesis-associated protein 20
TraesCS3A02G458400.1	5.35171	7.26052	0	0	6.36429	7.04702	3.91e-54	5.77e-51	Nucleotide-diphospho-sugar transferases superfamily protein
TraesCS3A02G463500.1	3.63008	3.94496	0	0	3.55537	3.96889	4.33e-12	1.02e-10	Lipase
TraesCS3A02G471800.1	330.842	6.82928	0	0	9.44794	5.5634	1.73e-08	1.82e-07	Basic 7S globulin 2
TraesCS3A02G471900.1	7.11074	7.33885	0	0	2.34567	7.03072	0.00022569	0.000830817	Basic 7S globulin
TraesCS3A02G472100.1	1200.98	6.32043	0	0	9.57983	2.51791	1.7e-05	8.45e-05	Basic 7S globulin 2
TraesCS3A02G479900.1	6.32033	4.5294	0	0	4.31691	2.66551	6.1e-09	7.13e-08	Expansin protein
TraesCS3A02G480000.1	6.9644	5.80131	0	0	4.40762	5.23056	1.26e-08	1.36e-07	Expansin protein
TraesCS3A02G480300.1	2.71321	5.78592	0	0	2.90795	6.19752	2.17e-06	1.36e-05	Endo-1,3-beta-glucanase
TraesCS3A02G481500.1	5.93809	4.58031	0	0	9.51366	4.63369	7.42e-12	1.67e-10	Beta-1,3-glucanase
TraesCS3A02G484300.1	2.04202	3.28448	0	0	2.26577	3.70366	5.9e-08	5.41e-07	voltage-dependent L-type calcium channel subunit
TraesCS3A02G486000.1	4.28709	1.90528	0	0	4.16986	4.63116	1.13e-05	5.84e-05	Beta-1,3-glucanase
TraesCS3A02G487700.1	3.36359	2.92194	0	0	3.05252	3.23292	6.62e-08	5.99e-07	Glutathione S-transferase
TraesCS3A02G489100.1	6.63456	5.38711	0	0	2.60268	5.74523	1.04e-12	2.76e-11	cysteine-rich/transmembrane domain A-like protein
TraesCS3A02G490300.1	2.65737	4.67235	0	0	2.78949	4.961	2.7e-15	1.15e-13	FMN-dependent NADPH-azoreductase
TraesCS3A02G499500.1	9.18959	2.5564	0	0	4	1.49634	4.65e-06	2.67e-05	Serine/threonine-protein kinase
TraesCS3A02G509600.1	2.9897	6.40976	0	0	3.5801	7.19289	2.11e-10	3.43e-09	Peroxidase
TraesCS3A02G510900.1	9.44794	5.08999	0	0	14.5203	6.05646	5.39e-34	1.8e-31	Peroxidase
TraesCS3A02G523700.1	2.28153	2.57028	0	1e-05	2.15846	2.72157	0.000127478	0.000503223	Pentatricopeptide repeat-containing protein
TraesCS3A02G525500.1	5.1337	2.8825	0	0	4.95883	2.23604	3.18e-06	1.9e-05	Phototropic-responsive NPH3 family protein
TraesCS3A02G530200.1	2.02792	4.78019	0	0	2.39496	4.84835	6.03e-08	5.52e-07	Protein kinase
TraesCS3A02G530800.1	18.507	3.53371	0	0	10.1261	3.90034	2.04e-21	2.15e-19	Metallothionein
TraesCS3A02G531200.1	14.9285	3.54564	0	0	24.59	3.95754	1.07e-62	2.54e-59	Metallothionein
TraesCS3A02G535100.1	5.20537	3.37574	0	0	5.42642	3.63228	3.88e-06	2.27e-05	MYB transcription factor
TraesCS3A02G538200.1	2.73208	4.6664	0	0	2.18859	4.53562	1.98e-09	2.6e-08	Serine/threonine-protein kinase ATM
TraesCS3B02G004500.1	2.54912	6.60408	0	0	7.88986	6.78417	1.46e-62	3.24e-59	Isoflavone reductase-like protein
TraesCS3B02G005900.3	3.50642	2.69596	3e-05	6e-05	2.44528	4.34408	4.97e-09	5.93e-08	Paired amphipathic helix protein Sin3
TraesCS3B02G019900.1	3.11666	6.20322	0	0	2.09943	5.73714	3.56e-09	4.39e-08	Sarcoplasmic reticulum histidine-rich calcium-binding protein, putative, expressed
TraesCS3B02G041700.1	3.43426	2.77208	0	0	2.28153	2.81533	2.64e-05	0.000124656	Alpha-glucosidase
TraesCS3B02G047800.2	2.12874	4.12043	0	0	2	3.83462	3.87e-05	0.000175205	Hexose transporter
TraesCS3B02G048900.1	2.26577	4.05826	0	0	3.63008	4.33912	2.55e-14	8.93e-13	Short-chain dehydrogenase/reductase
TraesCS3B02G069100.1	3.03143	4.30576	0	0	2.86791	4.4684	3.01e-14	1.04e-12	Peptide transporter
TraesCS3B02G069200.1	2.71321	2.96539	0	0	2.01391	3.15997	6.1e-05	0.000259878	Disease resistance protein (TIR-NBS-LRR class) family
TraesCS3B02G087900.1	57.2816	5.46715	0	0	1924.14	2.57242	2.5e-49	2.5e-46	Ubiquinol oxidase
TraesCS3B02G106600.1	3.50642	2.67571	0	0	2.47942	2.81676	1.48e-06	9.66e-06	SH3 domain-containing protein
TraesCS3B02G112600.2	4.56305	2.71447	0	0	2.86791	2.93356	1.36e-07	1.14e-06	p0028E10.10 protein
TraesCS3B02G115400.1	2.31338	3.11118	0	0	2.36199	3.02054	1.04e-05	5.42e-05	ethylene responsive element binding factor 2
TraesCS3B02G123700.1	5.20537	6.1086	0	0	4.56305	6.09947	1.83e-19	1.46e-17	Glutaredoxin
TraesCS3B02G124300.2	6.40856	3.79117	0	0	2.96905	3.6883	3.79e-10	5.82e-09	Always early, putative
TraesCS3B02G124300.4	9.78112	3.30392	0	0	3.70635	3.229	9.39e-09	1.04e-07	Always early, putative
TraesCS3B02G125600.1	5.24157	3.93844	0	0	4.16986	3.64415	8.27e-18	5.23e-16	Zinc finger CCCH domain-containing protein
TraesCS3B02G132000.1	6.40856	2.00861	0	0	10.1965	1.43592	1.02e-11	2.23e-10	FACT complex subunit SSRP1
TraesCS3B02G135900.1	2.2974	2.98349	0	0	2.60268	3.20408	4.1e-06	2.38e-05	TSL-kinase interacting 1-like protein
TraesCS3B02G142300.1	8.63383	2.27312	2e-05	5e-05	6.77396	1.63863	6.19e-07	4.41e-06	Transcriptional corepressor LEUNIG
TraesCS3B02G146500.1	2.51403	4.10188	0	0	4.65893	3.9753	2.92e-18	2.02e-16	HXXXD-type acyl-transferase-like protein
TraesCS3B02G151000.1	7.3615	4.13812	0	0	6.54322	4.07749	1.1e-23	1.53e-21	nine-cis-epoxycarotenoid dioxygenase 4
TraesCS3B02G153900.1	3.55537	2.91136	0	0	2.23457	3.30402	1.76e-06	1.13e-05	Mitochondrial carrier family
TraesCS3B02G155900.1	7.01285	4.25455	0	0	6.19026	5.01217	2.42e-07	1.91e-06	Subtilisin-like protease
TraesCS3B02G158600.1	2.80889	3.84349	0	0	2.41162	4.14205	1.48e-10	2.5e-09	Kinase superfamily protein
TraesCS3B02G171500.1	3.65533	2.23899	0	0	2.28153	2.84177	4.32e-05	0.000192359	helicase with zinc finger protein
TraesCS3B02G177600.1	2.63902	3.29717	0	0	2.86791	3.77194	9.27e-09	1.03e-07	3-methyl-2-oxobutanoate hydroxymethyltransferase
TraesCS3B02G179100.1	3.5801	2.24771	0	0	3.68075	2.38964	1.41e-08	1.51e-07	Short-chain dehydrogenase/reductase
TraesCS3B02G183600.1	2.42839	2.68104	1e-05	2e-05	3.4822	2.34205	7.95e-07	5.5e-06	Ubiquitin-conjugating enzyme E2
TraesCS3B02G190100.1	4.72397	3.19643	0	0	4.25748	3.21588	7.37e-14	2.37e-12	Auxin response factor
TraesCS3B02G190600.1	2.08493	3.64653	0	0	2.25012	3.59418	5.61e-07	4.05e-06	Beta-amylase
TraesCS3B02G204900.1	3.11666	4.10527	0	0	2.39496	3.80906	2.75e-09	3.49e-08	Epoxide hydrolase 2
TraesCS3B02G205100.1	7.1602	8.95554	0	0	7.3615	8.83313	5.92e-54	8.34e-51	Late embryogenesis abundant protein
TraesCS3B02G205400.1	3.91768	2.40677	0	0	6.45313	1.86779	1.73e-10	2.88e-09	ATP-dependent RNA helicase, putative
TraesCS3B02G205800.1	13.1775	2.21986	0	0	29.446	2.27878	1.15e-18	8.21e-17	Flowering-promoting factor 1-like protein 1
TraesCS3B02G212400.1	7.4127	5.51563	0	0	4.02782	4.54999	4.87e-05	0.000213938	Transducin/WD40 repeat-like superfamily protein
TraesCS3B02G221500.1	4.69134	4.27727	0	0	3.16017	4.2871	2.6e-17	1.52e-15	Kinase family protein
TraesCS3B02G222400.1	2.17347	2.44205	0.00013	0.00026	2.65737	2.38847	1.48e-05	7.45e-05	CRS2-associated factor 1, chloroplastic
TraesCS3B02G222700.1	2.73208	3.32289	0	0	2.17347	2.91111	4.1e-05	0.000183768	Protein translocase subunit SecA
TraesCS3B02G230100.3	3.50642	2.4064	0	0	4.85678	1.32413	0.000255967	0.000927298	Callose synthase-like protein
TraesCS3B02G233000.2	2.09943	5.3217	0	0	2.51403	5.7875	1.37e-10	2.33e-09	Vacuolar-processing enzyme
TraesCS3B02G235000.1	3.45815	3.81867	0	0	3.29436	3.60636	2.25e-08	2.29e-07	Protein CHUP1, chloroplastic
TraesCS3B02G246300.1	2.96905	2.42689	0	0	3.34035	3.02601	1.24e-11	2.66e-10	ATP-dependent zinc metalloprotease FtsH
TraesCS3B02G251200.1	3.22657	4.46141	0	0	4.62675	1.69981	7.4e-08	6.63e-07	XH/XS domain-containing family protein
TraesCS3B02G254700.1	6.9163	2.01079	0	0	26.7228	2.19431	4.19e-18	2.81e-16	S-type anion channel
TraesCS3B02G256700.1	5.65685	6.39792	0	0	4.14106	6.31673	4.31e-27	8.91e-25	Mitogen-activated protein kinase
TraesCS3B02G256900.1	2.41162	3.49607	0	0	2.04202	3.94113	3.6e-06	2.13e-05	RING finger protein
TraesCS3B02G258100.2	648.067	3.42516	0	0	65.7993	2.47445	8.87e-39	4.82e-36	Pectinesterase
TraesCS3B02G261500.1	11.3137	2.37125	0	0	11.3924	2.71001	7.27e-23	9.08e-21	Elongation factor
TraesCS3B02G264900.1	3.75809	3.26886	0	0	7.31065	3.00978	3.95e-18	2.67e-16	GDSL esterase/lipase
TraesCS3B02G266600.1	2.04202	2.72838	2e-05	5e-05	2.39496	2.99564	8.11e-07	5.6e-06	NAD-dependent deacetylase sirtuin-6
TraesCS3B02G277900.2	2.88786	3.20491	0	0	2.73208	3.77182	3.13e-11	6.18e-10	Protein phosphatase 2C
TraesCS3B02G282300.1	2.20381	4.16277	0	0	2.44528	4.18861	7.21e-09	8.28e-08	Germin-like protein 1-1
TraesCS3B02G283100.3	5.65685	2.78046	0	0	6.06287	2.96931	6.93e-18	4.42e-16	Protein DETOXIFICATION
TraesCS3B02G302100.1	3.41054	2.83073	0	0	3.07375	3.4128	5.3e-10	7.93e-09	U3 small nucleolar ribonucleoprotein protein imp4, putative
TraesCS3B02G308000.1	11.7127	1.97119	0	0	9.12611	2.83357	6.11e-21	5.83e-19	Carotenoid cleavage dioxygenase
TraesCS3B02G309100.1	3.13834	2.64034	0	0	2.90795	2.3419	2.84e-05	0.000132886	Histidine phosphotransfer protein
TraesCS3B02G309500.3	2.18859	4.10643	0.00016	0.00032	2.2974	4.50906	5.72e-07	4.12e-06	Glutamate carboxypeptidase 2
TraesCS3B02G311000.1	2.28153	4.71243	0	0	2.9897	4.82608	1.1e-15	4.97e-14	Glutamate carboxypeptidase 2
TraesCS3B02G313900.1	13.2691	2.52265	0	0	18.7654	2.30953	1.29e-22	1.58e-20	Glycosyltransferase
TraesCS3B02G321600.1	6.6807	4.694	0	0	3.34035	3.6364	4.94e-07	3.62e-06	Serine acetyltransferase
TraesCS3B02G322600.1	2.46229	3.63551	0	0	2.15846	4.18507	4.99e-08	4.67e-07	RING/U-box protein
TraesCS3B02G322600.9	3.16017	4.31826	0	0	3.29436	4.19045	1.32e-13	4.09e-12	RING/U-box protein
TraesCS3B02G323600.2	3.86375	4.70664	0	0	2.96905	4.54387	7.38e-15	2.8e-13	RING finger and CHY zinc finger protein
TraesCS3B02G326500.3	2.80889	3.38751	0	0	3.5801	3.70385	5.77e-11	1.08e-09	Vascular plant one zinc finger transcription factor protein
TraesCS3B02G330600.1	2.56685	2.34763	0	1e-05	4.14106	2.79388	1.14e-09	1.58e-08	Non-specific serine/threonine protein kinase
TraesCS3B02G335300.1	8.81524	3.02196	0	0	7.6211	3.27762	1.89e-09	2.5e-08	Indole-3-acetic acid-amido synthetase GH3.3, putative
TraesCS3B02G337500.1	2.69447	4.84897	0	0	2.47942	5.34413	6.7e-11	1.23e-09	Tunicamycin induced 1
TraesCS3B02G345900.1	2.04202	7.81915	0	0	2.28153	7.71393	1.86e-11	3.85e-10	BnaA05g07570D protein
TraesCS3B02G353000.1	3.01049	3.40841	0	0	3.605	3.72745	2.65e-12	6.51e-11	NAD(P)H dehydrogenase (Quinone)
TraesCS3B02G354800.1	2.88786	2.49173	0	0	3.09513	2.30172	2.45e-05	0.00011684	Early nodulin-like protein
TraesCS3B02G356000.1	2.2974	3.34893	0	0	2.73208	3.38127	6.67e-10	9.76e-09	Inositol-1,4,5-trisphosphate 5-phosphatase 4 isoform 1
TraesCS3B02G357400.2	2.05623	3.3666	1e-05	2e-05	2.07053	3.60189	5e-06	2.85e-05	E3 ubiquitin-protein ligase
TraesCS3B02G357400.3	2.07053	2.39032	0.00035	0.00068	3.09513	1.60098	0.000180046	0.000680243	E3 ubiquitin-protein ligase
TraesCS3B02G361500.1	65.3448	3.58838	0	0	28.6408	3.90546	3.17e-24	4.8e-22	Auxin efflux carrier component
TraesCS3B02G362900.1	2.21914	4.09549	0	0	2.21914	4.16833	3.04e-07	2.33e-06	UDP-glycosyltransferase
TraesCS3B02G370800.2	2.77022	3.67113	0	0	2.34567	3.87599	1.1e-09	1.53e-08	Zinc finger protein VAR3, chloroplastic
TraesCS3B02G371200.1	7.4127	4.35407	0	0	10.7034	3.67445	1.32e-42	8.92e-40	NAC domain-containing protein
TraesCS3B02G379500.4	4.46915	3.85725	0	0	4.02782	4.04694	4.11e-21	4.08e-19	Glutamyl-tRNA(Gln) amidotransferase subunit A
TraesCS3B02G380400.1	16.9123	4.804	0	0	9.78112	4.69823	4.67e-37	2.04e-34	Cysteine proteinase
TraesCS3B02G382400.1	4.02782	3.89583	0	0	3.34035	4.12857	2.9e-15	1.22e-13	UPF0051 protein ABCI8
TraesCS3B02G382500.1	2.42839	3.96272	0	0	2.39496	4.16304	2.29e-10	3.69e-09	Internal alternative NAD(P)H-ubiquinone oxidoreductase A1, mitochondrial
TraesCS3B02G389200.1	3.13834	2.18766	0	0	3.34035	1.69808	9.56e-05	0.000387784	Coatomer subunit zeta
TraesCS3B02G390500.1	3.16017	4.75079	0	0	2.17347	4.25814	1.83e-07	1.49e-06	Pathogenesis-related thaumatin-like protein
TraesCS3B02G391600.1	6.45313	5.41903	0	0	2.62079	5.18076	9.76e-11	1.72e-09	ENTH/VHS family protein
TraesCS3B02G392000.1	4.08405	5.33619	0	0	2.39496	4.89087	3.02e-08	3e-07	Triosephosphate isomerase
TraesCS3B02G393500.1	7.51618	3.59113	0	0	5.54044	2.2616	9.63e-06	5.08e-05	Laccase
TraesCS3B02G395400.1	2.62079	5.07588	0	0	2.62079	5.46691	4.44e-15	1.76e-13	Mannose-1-phosphate guanyltransferase 1
TraesCS3B02G395600.1	2.07053	3.60198	0	0	3.41054	2.86397	2.41e-09	3.11e-08	Aldo-keto reductase
TraesCS3B02G397200.2	5.9794	2.99837	0	0	4.89056	2.30753	1.07e-05	5.6e-05	Laccase
TraesCS3B02G400800.1	2.73208	4.6449	0	0	3.81055	5.346	1.03e-21	1.14e-19	Nematode resistance protein-like HSPRO2
TraesCS3B02G409300.2	3.36359	5.35408	0	0	5.27803	5.56878	2.08e-29	5.11e-27	Early response to dehydration 15-like protein
TraesCS3B02G412000.1	3.4822	3.2066	0	0	2.39496	3.00128	3.66e-05	0.000166656	F-box protein
TraesCS3B02G418800.1	7.3615	4.24415	0	0	7.72749	4.46239	4.43e-15	1.76e-13	F-box protein
TraesCS3B02G420500.1	9.71356	2.9295	0	0	6.86852	2.79716	5.13e-14	1.69e-12	Leucine-rich repeat receptor-like protein kinase
TraesCS3B02G420600.1	4.08405	2.37054	0	0	3.75809	1.94259	5.66e-05	0.000243596	Amino acid permease
TraesCS3B02G423600.1	6.23332	2.22091	0	0	3.68075	2.44507	9.84e-06	5.18e-05	Two-component response regulator
TraesCS3B02G430300.1	2.11404	5.32566	0	0	2.25012	5.35084	1.03e-11	2.24e-10	Ribonuclease
TraesCS3B02G436300.1	2.58471	3.63311	0	0	4.78991	2.59038	3.46e-13	9.95e-12	Legume-specific protein
TraesCS3B02G439400.2	3.45815	4.93465	0	0	2.9897	3.86684	4.24e-14	1.43e-12	Mesoderm induction early response protein 1, putative isoform 1
TraesCS3B02G439600.1	2.47942	6.39172	0	0	2.86791	5.24685	3.21e-15	1.33e-13	NAC domain-containing protein
TraesCS3B02G440600.2	4.43828	3.00816	0	0	4.43828	3.16665	6.92e-17	3.83e-15	F-box family protein
TraesCS3B02G441100.1	2.88786	3.81271	0	0	2.41162	3.50759	0.000135905	0.000531614	Amino acid permease
TraesCS3B02G441300.1	2.31338	3.23748	0	0	2.73208	3.27906	4.38e-05	0.000194572	Amino acid permease
TraesCS3B02G441800.1	5.06303	4.69306	0	0	2.02792	4.44815	5.19e-08	4.85e-07	Bidirectional sugar transporter SWEET
TraesCS3B02G442400.1	2.92817	2.35499	0	0	5.09824	1.48495	5.07e-08	4.74e-07	Ubiquitin carboxyl-terminal hydrolase-like protein
TraesCS3B02G447200.1	3.50642	2.93817	0	0	2.07053	3.07196	9.23e-05	0.000375506	Sulfotransferase
TraesCS3B02G448800.1	2.96905	4.05813	0	0	2.14355	4.38211	1.01e-08	1.11e-07	Magnesium transporter MRS2-like protein
TraesCS3B02G451800.1	357.054	1.78506	0	0	88.647	2.56835	4.01e-32	1.15e-29	P-loop containing nucleoside triphosphate hydrolases superfamily protein
TraesCS3B02G458800.4	2.82843	5.19542	0	0	3.18215	5.29059	2.66e-13	7.78e-12	Zinc finger CCCH domain protein
TraesCS3B02G461900.1	2.42839	3.66053	0	0	2	3.84925	1.78e-06	1.14e-05	RING/U-box superfamily protein
TraesCS3B02G462700.1	12.1257	3.16986	0	0	9.38268	2.34286	1.52e-10	2.56e-09	lysine ketoglutarate reductase trans-splicing-like protein, putative (DUF707)
TraesCS3B02G469000.1	2.90795	4.79869	0	0	3.03143	5.0036	1.04e-13	3.28e-12	Histidine kinase
TraesCS3B02G469600.1	2.47942	3.63202	0	0	4	3.78626	4.33e-18	2.88e-16	Transmembrane protein, putative
TraesCS3B02G470300.2	2.34567	4.60518	0	0	2.39496	4.47146	9.43e-12	2.08e-10	F box protein
TraesCS3B02G471800.1	3.20428	3.25157	0	0	2.56685	3.07513	8.68e-05	0.000355698	Disease resistance family protein
TraesCS3B02G473000.1	3.03143	5.16784	0	0	2.44528	5.33961	1.2e-08	1.3e-07	YGL010w-like protein
TraesCS3B02G476000.1	20.1122	4.33432	0	0	10.8528	5.10623	5.43e-27	1.1e-24	Transcription factor Inducer of CBF expression 1
TraesCS3B02G490600.1	2.02792	5.22846	0	0	3.45815	5.00638	8.16e-21	7.68e-19	Glutathione S-transferase
TraesCS3B02G496600.2	2.08493	2.57647	1e-05	3e-05	2.26577	2.83985	1.11e-05	5.76e-05	F-box domain containing protein
TraesCS3B02G497900.1	21.4068	5.11642	0	0	14.6213	4.90612	3.29e-31	8.88e-29	2-oxoglutarate (2OG) and Fe(II)-dependent oxygenase superfamily protein
TraesCS3B02G515100.1	11.3137	10.6823	0	0	6.86852	9.96662	2.73e-13	7.97e-12	Basic 7S globulin
TraesCS3B02G524500.1	16.3362	6.10434	0	0	8.1681	5.78409	6.73e-17	3.74e-15	Expansin protein
TraesCS3B02G524700.1	4.22807	4.57855	0	0	3.65533	4.76685	1.11e-06	7.44e-06	Endo-1,3-beta-glucanase
TraesCS3B02G524800.1	2.15846	7.7421	0	0	2.41162	7.9417	3.9e-05	0.000176375	Beta-1,3-glucanase
TraesCS3B02G533800.1	3.55537	3.92706	0	0	3.63008	5.89926	1.11e-05	5.75e-05	Endo-1,3-beta-glucanase
TraesCS3B02G541300.1	3.34035	2.35133	0	0	2.17347	2.87728	4.87e-05	0.000213751	Proline synthase co-transcribed bacterial
TraesCS3B02G551300.1	2.36199	3.99086	0	0	2.12874	4.45205	1.91e-08	1.99e-07	FMN-dependent NADPH-azoreductase
TraesCS3B02G562800.1	43.1115	5.84121	0	0	10.8528	2.48384	1.88e-17	1.12e-15	Serine/threonine-protein kinase
TraesCS3B02G562900.1	49.8665	5.42557	0	0	9.84916	2.25064	1.24e-07	1.05e-06	Serine/threonine-protein kinase
TraesCS3B02G564100.2	3.24901	1.99157	0.00012	0.00025	3.20428	2.09667	0.000151238	0.000584436	DNA mismatch repair protein MutL
TraesCS3B02G575400.1	2.46229	2.67589	3e-05	7e-05	9.57983	4.2082	5.71e-27	1.15e-24	Serine/threonine-protein kinase
TraesCS3B02G578600.1	5.9794	7.78896	0	0	5.02805	8.51773	2e-13	6e-12	Peroxidase
TraesCS3B02G587400.1	3.45815	2.97321	0	0	4.40762	2.84371	1.64e-10	2.74e-09	Pm3-like disease resistance protein
TraesCS3B02G600300.1	2.09943	3.16115	0	0	2.8481	3.11293	4.07e-05	0.000182602	Protein kinase
TraesCS3B02G601700.1	3.22657	5.28642	0	0	3.31728	5.34282	1.31e-11	2.8e-10	Metallothionein
TraesCS3B02G612000.1	2.21914	4.87594	0	0	2.39496	5.04428	2.06e-06	1.3e-05	O-methyltransferase
TraesCS3B02G612200.2	7.11074	4.46674	0	0	6.9644	3.95481	4.64e-14	1.54e-12	MYB transcription factor
TraesCS4A02G003700.1	4.31691	3.92234	0	0	3.36359	4.15026	2.17e-12	5.43e-11	Transmembrane protein, putative
TraesCS4A02G007600.1	5.38893	2.01117	0	0	25.9921	2.56637	3.09e-31	8.41e-29	Cyanate hydratase
TraesCS4A02G011900.1	2.82843	4.86573	0	0	2.51403	4.90098	1.04e-10	1.82e-09	Acyl-CoA N-acyltransferases-like protein
TraesCS4A02G013300.1	4.78991	4.24635	0	0	4.53154	4.94835	1.25e-25	2.21e-23	DIS3-exonuclease-like protein
TraesCS4A02G015500.1	9.44794	5.81319	0	0	8.81524	5.46693	1.01e-10	1.78e-09	ARM repeat superfamily protein
TraesCS4A02G015600.1	12.6407	5.12489	0	0	9.44794	4.54295	4.3e-10	6.54e-09	Ribosomal RNA large subunit methyltransferase K/L
TraesCS4A02G015700.1	3.27161	6.55315	0	0	3.83706	6.34086	5.39e-23	6.82e-21	Protein translocase subunit SecA 2
TraesCS4A02G019800.1	5.81589	2.08884	0	0	5.73582	2.32223	4.59e-11	8.76e-10	DUF1997 family protein
TraesCS4A02G020100.1	3.4822	3.7304	0	0	2.65737	3.93919	1.11e-05	5.75e-05	Major facilitator superfamily protein
TraesCS4A02G031600.3	3.22657	5.79268	0	0	2.14355	5.85876	0.000178492	0.000675196	Evolutionarily conserved C-terminal region 2
TraesCS4A02G044500.1	5.85634	2.45655	0	0	3.53081	2.83392	2.16e-10	3.51e-09	Calcium-dependent lipid-binding domain-containing protein
TraesCS4A02G048000.1	7.06162	4.43277	0	0	4.22807	4.14553	1.95e-24	3.01e-22	Flap endonuclease 1
TraesCS4A02G053700.1	2.71321	4.26256	0	0	2.08493	4.62562	1.71e-08	1.8e-07	Plant calmodulin-binding-like protein
TraesCS4A02G059400.1	2.2974	3.24386	0	1e-05	2.88786	2.49526	5.91e-05	0.000253216	Poly [ADP-ribose] polymerase
TraesCS4A02G061700.1	537.455	6.73428	0	0	43.1115	5.18026	5.59e-12	1.29e-10	Non-symbiotic hemoglobin
TraesCS4A02G063300.1	2.86791	2.88554	0	0	2.20381	2.73545	4.85e-05	0.000213347	Kinesin light chain 3
TraesCS4A02G063800.1	10.7034	7.15783	0	0	4.85678	7.52051	2.06e-20	1.86e-18	Glutamine synthetase
TraesCS4A02G071000.1	2.49666	3.81851	0	0	2.18859	3.81352	1.94e-06	1.23e-05	integral membrane metal-binding family protein (DUF2296)
TraesCS4A02G076600.1	122.786	2.68484	0	0	34.0598	2.46188	1.4e-09	1.91e-08	Peroxidase
TraesCS4A02G080400.1	6.86852	3.64752	0	0	5.77572	3.92744	3.88e-20	3.34e-18	Oxidoreductase/ transition metal ion binding protein
TraesCS4A02G083500.1	2.44528	6.2217	0	0	2.12874	6.08643	1.33e-10	2.27e-09	E3 ubiquitin-protein ligase
TraesCS4A02G091300.1	2.26577	3.02413	8e-05	0.00016	3.65533	3.72767	1.05e-11	2.29e-10	RNA-binding family protein
TraesCS4A02G091300.2	3.63008	2.8968	0	0	4.59479	3.68292	7.91e-18	5.03e-16	RNA-binding protein
TraesCS4A02G091700.1	3.41054	3.14905	0	0	4.02782	3.33387	5.62e-09	6.6e-08	Maternal effect embryo arrest 59
TraesCS4A02G096100.2	3.5801	2.80209	0	0	2.37841	2.96145	8.85e-06	4.73e-05	far-red elongated hypocotyl 1
TraesCS4A02G099800.1	3.43426	2.80287	0	0	3.20428	3.23516	1.29e-11	2.77e-10	ATP synthase subunit b
TraesCS4A02G101000.1	14.0257	2.92154	0	0	8.33973	2.33867	6.77e-06	3.74e-05	Zinc finger family protein
TraesCS4A02G104300.1	11.5514	3.6811	0	0	9.71356	3.07076	4.73e-24	6.94e-22	Glutathione-S-transferase
TraesCS4A02G107800.1	5.50217	2.0448	0	0	2.92817	1.79534	5.14e-05	0.000224129	villin 4
TraesCS4A02G110900.2	3.03143	9.67809	0	0	2.51403	9.81066	2.03e-17	1.2e-15	Pyruvate decarboxylase
TraesCS4A02G119200.1	5.02805	4.34688	0	0	8.57419	4.8815	1.11e-56	1.91e-53	CoA ligase
TraesCS4A02G119400.1	3.36359	2.82675	0	1e-05	4.99332	2.94843	2.28e-10	3.67e-09	Universal stress protein family protein, expressed
TraesCS4A02G119400.2	3.45815	3.97707	0	0	5.02805	4.05833	2.46e-24	3.78e-22	Universal stress protein family protein, expressed
TraesCS4A02G119400.3	4.43828	2.72309	0	0	11.7942	3.00798	2.11e-17	1.24e-15	Universal stress protein A-like protein
TraesCS4A02G119800.1	2.41162	3.01494	0	0	2.71321	3.07177	1.69e-07	1.39e-06	RNA-dependent RNA polymerase
TraesCS4A02G121300.1	3.73213	6.17202	0	0	2.92817	5.9142	1.3e-15	5.8e-14	Histone-lysine N-methyltransferase
TraesCS4A02G122200.2	4.31691	2.66087	0	0	4.75683	3.17006	2.51e-12	6.2e-11	Pre-mRNA splicing factor, putative
TraesCS4A02G123900.1	2.26577	2.40381	5e-05	0.00012	2.92817	2.85677	1.51e-08	1.61e-07	Poly(A) polymerase
TraesCS4A02G134300.1	3.45815	3.75318	0	0	2.49666	3.89578	6.08e-10	8.98e-09	Kinase, putative
TraesCS4A02G134300.2	2.28153	3.16888	0	0	2.44528	3.49222	4.13e-07	3.07e-06	Kinase, putative
TraesCS4A02G138900.1	3.01049	2.34809	0	0	4	2.62265	5.27e-09	6.24e-08	Pectate lyase
TraesCS4A02G140000.1	3.36359	2.32147	0	0	7.78124	2.55019	1.43e-18	1.01e-16	Sucrose synthase
TraesCS4A02G142700.1	6.02099	2.45737	0	0	3.91768	2.74122	4.4e-08	4.18e-07	LURP-one-like protein
TraesCS4A02G146000.1	2.60268	2.24751	0	1e-05	2.31338	2.95694	9.97e-05	0.000402717	Major capsid protein
TraesCS4A02G149800.2	3.75809	3.36698	0	0	3.16017	3.64827	1.96e-08	2.04e-07	GTPase Der
TraesCS4A02G156300.1	4.75683	4.36715	0	0	3.70635	4.42807	2.2e-21	2.3e-19	ABC transporter ATP-binding protein
TraesCS4A02G169700.2	17.2677	2.63947	0	0	10.1261	2.06644	5.57e-08	5.14e-07	Kinesin-related protein
TraesCS4A02G173100.2	2.42839	2.67832	2e-05	5e-05	2.44528	2.84243	1.14e-06	7.62e-06	Beta-D-xylosidase
TraesCS4A02G175600.1	4.22807	5.0448	0	0	4.72397	5.57986	3.47e-24	5.2e-22	Metallothionein
TraesCS4A02G183900.1	3.91768	2.25677	0	0	2.46229	2.30726	0.000141429	0.000550857	DUF868 family protein
TraesCS4A02G186700.1	2.90795	2.19364	0	0	2.82843	2.32742	8.9e-05	0.00036347	Serine/threonine-protein kinase
TraesCS4A02G188300.3	4.14106	3.86782	0	0	4.37717	4.55433	8.13e-12	1.82e-10	Alpha-L-arabinofuranosidase 1
TraesCS4A02G192900.1	2.46229	4.40731	0	0	2.09943	5.27306	1.65e-06	1.07e-05	Phototropic-responsive NPH3 family protein
TraesCS4A02G195700.1	2.02792	4.14444	0	0	2.31338	4.35448	3.29e-08	3.23e-07	Saposin B domain-containing family protein
TraesCS4A02G195700.3	2.26577	4.71029	0	0	2.17347	4.84941	2.26e-07	1.79e-06	Saposin B domain-containing family protein
TraesCS4A02G197600.1	2.53151	3.00703	0	0	2.15846	3.08171	8.44e-06	4.54e-05	Signal recognition particle 54 kDa protein
TraesCS4A02G198200.1	2.75108	2.93414	0	0	4.43828	2.79718	2.19e-10	3.55e-09	F-box protein-like
TraesCS4A02G201200.1	2.47942	4.65334	0	0	3.16017	4.66164	1.04e-18	7.51e-17	GDP-L-galactose phosphorylase 1
TraesCS4A02G202100.2	4.95883	9.04149	0	0	4.69134	9.20845	7.21e-41	4.38e-38	Alcohol dehydrogenase
TraesCS4A02G202200.1	170.072	7.85508	0	0	47.5048	6.86698	1.19e-18	8.47e-17	Alcohol dehydrogenase
TraesCS4A02G202300.1	14.723	9.10221	0	0	6.58873	9.78058	1.88e-41	1.16e-38	Alcohol dehydrogenase
TraesCS4A02G207900.1	2.69447	4.0516	0	0	2.12874	3.80162	2.51e-07	1.97e-06	Alba DNA/RNA-binding protein
TraesCS4A02G209500.1	3.05252	2.39328	0	0	2.90795	2.57139	4.13e-06	2.4e-05	Autophagy-related protein 13
TraesCS4A02G210100.1	5.42642	2.94912	0	0	4.46915	2.34485	8.48e-08	7.46e-07	Heavy metal transport/detoxification superfamily protein
TraesCS4A02G219700.1	2.92817	5.93046	0	0	2.46229	5.9918	6.3e-10	9.26e-09	NAC domain-containing protein, putative
TraesCS4A02G222800.1	3.31728	2.72524	0	0	2.67586	2.97173	2.15e-07	1.71e-06	RING-finger E3 ubiquitin ligase, putative
TraesCS4A02G224700.1	7.31065	4.24608	0	0	4.53154	4.1324	2.03e-15	8.8e-14	Receptor protein kinase, putative
TraesCS4A02G225500.1	2	3.26566	5e-05	0.00011	2.23457	3.27954	6.68e-07	4.71e-06	PHD finger protein
TraesCS4A02G230700.1	3.07375	2.3603	0	0	3.13834	2.6638	1.65e-08	1.74e-07	Plant regulator RWP-RK family protein
TraesCS4A02G232000.1	3.22657	3.77823	0	0	2.51403	3.942	2.16e-09	2.82e-08	Dehydrogenase/reductase SDR family member
TraesCS4A02G232400.1	13.4543	2.18723	0	0	8.33973	2.18806	1.07e-06	7.22e-06	Tetrapyrrole-binding protein, chloroplastic
TraesCS4A02G236800.1	2.63902	4.83732	0	0	2.20381	4.70632	9.6e-10	1.35e-08	MAR-binding filament-like protein
TraesCS4A02G245100.1	7.88986	4.65634	0	0	4.82323	5.89478	1.53e-05	7.65e-05	Dormancy-associated protein/auxin-repressed protein
TraesCS4A02G246500.1	2.65737	3.29549	0	0	2.54912	3.58037	3.11e-08	3.07e-07	Kinase PfkB
TraesCS4A02G247500.1	2.56685	2.34952	0	0	2.41162	2.35515	4.69e-05	0.000207025	GEM-like protein 1
TraesCS4A02G250400.1	8.87656	8.08816	0	0	3.09513	7.51796	6.06e-11	1.13e-09	Protein phosphatase 2C family protein
TraesCS4A02G252800.1	2.21914	7.12078	0	0	2.28153	7.26207	7.74e-10	1.11e-08	Cathepsin B-like cysteine protease
TraesCS4A02G255200.1	24.9333	2.29192	0	0	13.3614	1.81861	2.74e-14	9.53e-13	Imidazole glycerol phosphate synthase subunit HisH
TraesCS4A02G257400.3	2.2974	4.65835	0	0	3.24901	4.58383	1.9e-18	1.33e-16	Sulfite exporter TauE/SafE family protein
TraesCS4A02G262900.1	2.78949	5.56048	0	0	2.26577	5.09818	1.3e-08	1.4e-07	Phytochrome
TraesCS4A02G263900.1	2.46229	4.88313	0	0	2.23457	5.16766	1.71e-10	2.86e-09	Dihydroxyacetone kinase family protein
TraesCS4A02G264800.1	2.69447	6.13656	0	0	2.46229	6.44872	6.75e-10	9.88e-09	Histidine kinase
TraesCS4A02G269800.1	9.06307	5.31573	0	0	8.1681	5.78791	5.11e-46	4.06e-43	Microsomal glutathione S-transferase 3
TraesCS4A02G270500.1	2.17347	2.34079	0.00011	0.00023	2.49666	2.83085	7.94e-06	4.31e-05	3-oxo-5-alpha-steroid 4-dehydrogenase
TraesCS4A02G274700.1	2.82843	3.55985	0	0	2.9897	3.32392	4.49e-06	2.59e-05	RING finger protein
TraesCS4A02G276800.1	2.78949	2.3729	0	0	2.46229	2.74593	1.04e-05	5.45e-05	Protein yippee-like
TraesCS4A02G277300.1	3.22657	2.0026	0	0	3.11666	2.47044	9.98e-08	8.67e-07	Nuclear transcription factor Y subunit
TraesCS4A02G282800.1	2.14355	4.64785	0	0	2.17347	5.20967	1.74e-10	2.89e-09	Tetratricopeptide repeat protein 38
TraesCS4A02G283600.2	2.47942	3.15243	0	0	2.31338	3.83029	4.56e-09	5.48e-08	Leucine-rich repeat protein kinase family protein
TraesCS4A02G290300.2	6.82108	2.92171	0	0	7.21	2.25495	3.7e-11	7.2e-10	Ankyrin repeat family protein
TraesCS4A02G291600.2	4.22807	3.68246	0	0	3.16017	3.74292	8.79e-14	2.79e-12	DUF21 domain-containing protein
TraesCS4A02G298600.1	5.20537	2.62741	0	0	3.86375	2.59504	5.38e-08	4.99e-07	Heat shock family protein
TraesCS4A02G313600.1	3.83706	4.17117	0	0	2.28153	4.56443	3.44e-06	2.05e-05	Ubiquitin-conjugating enzyme E2
TraesCS4A02G313900.1	8.63383	2.13098	0	0	5.35171	2.0271	1.49e-05	7.5e-05	Receptor-like protein kinase
TraesCS4A02G321300.1	3.09513	5.93855	0	0	2.32947	6.11195	2.05e-10	3.35e-09	Poly [ADP-ribose] polymerase
TraesCS4A02G323400.1	3.11666	2.80089	0	0	3.27161	2.86684	1.01e-06	6.86e-06	Receptor protein kinase, putative
TraesCS4A02G323500.2	2.56685	2.9682	0	0	3.07375	3.01418	3.48e-05	0.000159325	Protein kinase
TraesCS4A02G326300.1	20.6776	2.80316	0	0	5.77572	2.49673	2.81e-09	3.56e-08	Hydroxyproline-rich glycoprotein family protein
TraesCS4A02G328600.1	2.60268	3.1063	0	0	7.01285	3.83108	5.55e-29	1.33e-26	Ankyrin repeat domain protein, putative
TraesCS4A02G328700.2	2.49666	4.56914	0	0	2.21914	4.24601	2.82e-07	2.18e-06	Transducin/WD-like repeat-protein
TraesCS4A02G331100.1	4.75683	2.69328	0	0	8.51496	4.2661	3.95e-06	2.31e-05	Pleiotropic drug resistance ABC transporter
TraesCS4A02G331900.2	2.49666	4.98067	0	0	2.36199	5.12867	5.22e-13	1.44e-11	Cinnamoyl-CoA reductase 4
TraesCS4A02G336800.1	3.31728	5.42995	0	0	2.58471	5.72683	1.47e-13	4.54e-12	Kinase-like protein
TraesCS4A02G345900.1	15.1369	3.34395	0	0	10.1261	2.40099	1.09e-17	6.71e-16	Leucine-rich repeat receptor-like protein kinase
TraesCS4A02G346900.1	37.5307	1.76458	0	0	8	2.48064	2.68e-05	0.000126285	Leucine-rich repeat receptor-like protein kinase
TraesCS4A02G347000.1	18.2522	4.23394	0	0	5.73582	5.11242	7.83e-28	1.7e-25	Leucine-rich repeat receptor-like protein kinase
TraesCS4A02G356200.1	3.70635	5.74999	0	0	2.23457	5.75012	4.66e-10	7.05e-09	Ferredoxin
TraesCS4A02G357200.1	3.68075	5.112	0	0	3.91768	4.62727	1.44e-19	1.17e-17	Electron transfer flavoprotein subunit alpha, mitochondrial
TraesCS4A02G365600.1	4.43828	2.18056	0	0	8.51496	2.48256	1.03e-10	1.8e-09	Protein PLANT CADMIUM RESISTANCE 2
TraesCS4A02G365700.1	2.63902	3.68183	0	0	6.54322	2.84857	1.05e-16	5.6e-15	Protein PLANT CADMIUM RESISTANCE 2
TraesCS4A02G366100.1	2.51403	3.77389	0	0	2.08493	4.17521	2.17e-08	2.22e-07	Epoxide hydrolase 2
TraesCS4A02G369100.1	6.58873	2.66041	0	0	15.6707	2.44286	5.61e-23	7.07e-21	Dirigent protein
TraesCS4A02G369300.1	65.7993	6.31829	0	0	17.6305	6.52316	3.54e-10	5.47e-09	DNA polymerase epsilon catalytic subunit A, putative
TraesCS4A02G370500.1	3.45815	4.19972	0	0	2.37841	4.53927	2.67e-05	0.000126059	ABC transporter G family member
TraesCS4A02G392600.1	3.94493	8.27708	0	0	2	8.37407	3.17e-08	3.12e-07	Early nodulin 93
TraesCS4A02G401400.1	4.19887	6.22074	0	0	2.8481	5.62716	4.46e-14	1.49e-12	Acetyl-coenzyme A carboxylase carboxyl transferase subunit alpha
TraesCS4A02G401700.1	3.53081	2.28068	0	0	3.68075	1.71895	1.6e-05	7.96e-05	Cysteine synthase
TraesCS4A02G422900.1	2.18859	4.1804	0	0	2.01391	4.14025	4.66e-07	3.43e-06	1-aminocyclopropane-1-carboxylate synthase
TraesCS4A02G433900.1	3.20428	2.20658	0	0	2.54912	2.43288	1.43e-05	7.22e-05	Glutathione s-transferase
TraesCS4A02G439400.1	2.20381	5.69056	0	0	3.605	4.34094	3.53e-13	1.02e-11	Eukaryotic aspartyl protease family protein
TraesCS4A02G441400.1	4.92458	3.06543	0	0	3.78423	3.90721	1.7e-17	1.02e-15	RING/U-box superfamily protein
TraesCS4A02G448000.1	4.31691	4.96679	0	0	7.06162	4.74094	1.3e-20	1.19e-18	NBS-LRR disease resistance protein
TraesCS4A02G452600.1	10.1261	2.53739	0	0	3.45815	1.98384	2.15e-05	0.000103779	MYB-related transcription factor
TraesCS4A02G454800.1	3.18215	5.09844	0	0	6.23332	6.05741	3.42e-46	2.79e-43	Glutathione S-transferase
TraesCS4A02G495500.2	2.21914	3.79126	0	0	2.26577	4.34905	3.46e-08	3.37e-07	RNA-binding protein, putative
TraesCS4B02G014900.1	4.89056	2.62578	0	0	4.89056	2.48238	1.02e-08	1.12e-07	18.2 kDa class I heat shock protein
TraesCS4B02G015900.1	3.97237	1.89399	0	0	5.9794	2.25255	4.35e-13	1.22e-11	Lactoylglutathione lyase
TraesCS4B02G021300.1	2.37841	4.36564	0	0	2.05623	4.33462	4.27e-08	4.07e-07	Pyruvate kinase
TraesCS4B02G024800.1	2.49666	2.63223	0	0	2.78949	2.81921	2.03e-06	1.28e-05	Ankyrin repeat protein-like
TraesCS4B02G027400.2	2.88786	2.96737	0	0	2.14355	3.20033	5.46e-06	3.08e-05	ARM repeat superfamily protein
TraesCS4B02G030500.1	2.18859	4.65161	0	0	2.36199	4.96359	2.36e-10	3.78e-09	Tetratricopeptide repeat protein 38
TraesCS4B02G032700.1	2.47942	3.87077	0	0	2.23457	4.08217	4.45e-09	5.37e-08	Thiosulfate sulfurtransferase/rhodanese-like domain-containing protein 2
TraesCS4B02G036900.1	3.4822	3.35954	0	0	2.25012	3.19511	1.48e-05	7.44e-05	Protein yippee-like
TraesCS4B02G044300.1	4.59479	5.32793	0	0	3.73213	5.80371	2.5e-22	3e-20	Microsomal glutathione S-transferase 3
TraesCS4B02G047400.1	3.91768	2.52295	0	0	5.1337	2.98763	2.87e-15	1.21e-13	Glutamine synthetase
TraesCS4B02G051300.1	2	5.6199	0	0	2.07053	6.10485	1.57e-10	2.64e-09	Dihydroxyacetone kinase family protein
TraesCS4B02G056300.1	4.65893	7.34505	0	0	4.28709	6.12975	3.16e-08	3.12e-07	Lariat debranching enzyme
TraesCS4B02G056800.1	2.32947	3.42399	0	0	2.73208	3.53916	2.76e-09	3.51e-08	Inositol-tetrakisphosphate 1-kinase
TraesCS4B02G057200.1	2.26577	4.08723	0	0	2.08493	3.11647	2.4e-05	0.000114768	Sulfite exporter TauE/SafE family protein
TraesCS4B02G059300.1	12.295	4.22784	0	0	26.9087	4.46805	1.43e-49	1.53e-46	Glutathione S-transferase
TraesCS4B02G059900.1	15.5625	2.96704	0	0	12.3805	2.53293	2.58e-20	2.31e-18	Sodium-dependent neutral amino acid transporter SLC6A17
TraesCS4B02G061300.2	3.38698	3.07447	0	0	6.02099	2.99142	1.12e-11	2.42e-10	Serine carboxypeptidase family protein, expressed
TraesCS4B02G062500.1	2.09943	6.71248	0	0	2.41162	7.04463	3.92e-10	6e-09	Cathepsin B-like cysteine protease
TraesCS4B02G062800.1	3.01049	3.43219	0	0	3.34035	4.01893	2.09e-15	9.04e-14	4-hydroxy-3-methylbut-2-enyl diphosphate reductase
TraesCS4B02G064100.1	2.31338	5.84669	0	0	2.11404	5.77978	1.56e-10	2.62e-09	Endoplasmic reticulum oxidoreductin-1
TraesCS4B02G064400.1	6.19026	4.70316	0	0	2.96905	4.78618	0.000133463	0.000523383	CBL-interacting protein kinase 3
TraesCS4B02G068300.1	2.62079	2.9726	0	0	2.88786	3.06458	2.12e-07	1.69e-06	Kinase PfkB
TraesCS4B02G070300.1	3.97237	6.25899	0	0	5.73582	5.27736	0.00010898	0.000437048	Dormancy-associated protein/auxin-repressed protein
TraesCS4B02G070800.1	3.73213	2.57881	0	0	5.93809	2.81307	7.29e-11	1.33e-09	RING/U-box superfamily protein
TraesCS4B02G075000.1	3.29436	5.39696	0	0	2.88786	5.86248	6.53e-07	4.62e-06	O-methyltransferase
TraesCS4B02G078200.2	3.43426	5.16284	0	0	2.77022	5.69048	1.22e-16	6.44e-15	MAR-binding filament-like protein
TraesCS4B02G082200.1	2.11404	3.74176	0	0	2.04202	4.09956	7.96e-08	7.07e-07	ATP-dependent (S)-NAD(P)H-hydrate dehydratase
TraesCS4B02G084000.1	2.2974	4.18208	0	0	2.09943	4.21037	2.72e-07	2.11e-06	Dehydrogenase/reductase SDR family member
TraesCS4B02G085800.1	2.71321	3.71831	0	0	2.56685	3.71616	7.1e-10	1.03e-08	Protein transport protein SEC23
TraesCS4B02G090100.1	5.73582	2.61434	0	0	3.78423	2.96561	2.89e-11	5.75e-10	GTPase Der
TraesCS4B02G090600.1	2.44528	2.08266	7e-05	0.00016	5.35171	1.60206	8.51e-08	7.48e-07	Gibberellin receptor GID1a
TraesCS4B02G091500.1	5.57897	3.35228	0	0	3.81055	3.13817	1.75e-08	1.83e-07	Receptor protein kinase, putative
TraesCS4B02G093600.2	2.75108	2.30479	0	0	2.25012	2.59579	5.59e-05	0.000241191	RING-finger E3 ubiquitin ligase, putative
TraesCS4B02G098200.1	2.67586	4.72841	0	0	2.37841	4.95947	1.91e-09	2.52e-08	NAC domain-containing protein, putative
TraesCS4B02G100000.1	2.54912	2.51292	0	0	2.47942	2.77842	6.35e-06	3.53e-05	Protein translocase subunit SecA
TraesCS4B02G102000.1	8.51496	4.81746	0	0	6.1475	4.69341	6.59e-40	3.71e-37	Aspartic proteinase nepenthesin-1
TraesCS4B02G105300.2	2.02792	4.3428	0	0	3.18215	3.67109	2.44e-12	6.04e-11	GDP-L-galactose phosphorylase 1
TraesCS4B02G106000.1	4.22807	2.7313	0	0	2.78949	2.93775	2.07e-07	1.66e-06	Protein kinase
TraesCS4B02G106300.1	3.65533	9.749	0	0	3.24901	10.4599	3.67e-24	5.47e-22	Alcohol dehydrogenase
TraesCS4B02G106500.1	5.16941	4.66742	0	0	5.16941	1.98665	0.000145092	0.000562862	Alcohol dehydrogenase
TraesCS4B02G110400.1	2.23457	3.43266	0	0	2.77022	3.03582	2.29e-07	1.82e-06	Chromosomal replication initiator protein DnaA 2
TraesCS4B02G111400.1	4.08405	3.79542	0	0	3.09513	4.17605	5.05e-13	1.4e-11	Alba DNA/RNA-binding protein
TraesCS4B02G112000.1	4.62675	8.29495	0	0	7.01285	8.18943	1.77e-38	9.31e-36	Abscisic stress-ripening protein
TraesCS4B02G112800.1	3.53081	2.01422	0	0	2.96905	2.10003	1.3e-05	6.65e-05	Autophagy-related protein 13
TraesCS4B02G117200.1	3.03143	3.29945	0	0	5.1337	3.17588	4.13e-12	9.73e-11	F-box protein-like
TraesCS4B02G117900.2	2.92817	2.22453	0	0	2.2974	2.52358	0.000222411	0.000820501	Signal recognition particle 54 kDa protein
TraesCS4B02G126400.1	5.42642	3.44314	0	0	8.05564	3.06558	8.71e-22	9.82e-20	Kinesin-related protein
TraesCS4B02G127600.1	4.92458	5.41437	0	0	5.38893	5.87888	1.42e-16	7.38e-15	Alpha-L-arabinofuranosidase 1
TraesCS4B02G137600.2	6.36429	2.34035	0	0	4.16986	3.02137	2.83e-09	3.59e-08	Nuclease
TraesCS4B02G142200.1	7.3615	5.5406	0	0	7.56846	6.14664	8.65e-24	1.22e-21	Metallothionein
TraesCS4B02G154000.1	2.75108	2.21411	1e-05	3e-05	2.94854	2.45663	1.79e-06	1.14e-05	Mitochondrial carrier protein, expressed
TraesCS4B02G155200.2	3.5801	2.23913	0	0	6.10504	1.82655	1.43e-09	1.93e-08	Histone-lysine N-methyltransferase
TraesCS4B02G155800.2	2.31338	3.03677	0	0	2.71321	3.18047	1.94e-08	2.01e-07	CONSTANS-like zinc finger protein
TraesCS4B02G174300.1	2.63902	2.77245	0	0	2.44528	3.42395	3.34e-05	0.000153754	Phospholipid-transporting ATPase
TraesCS4B02G180500.1	2.69447	2.19593	0	1e-05	3.09513	2.36301	8.16e-07	5.63e-06	Poly(A) polymerase
TraesCS4B02G181400.3	3.43426	6.29223	0	0	2.73208	5.90505	5.98e-18	3.86e-16	Histone-lysine N-methyltransferase
TraesCS4B02G182100.1	5.06303	2.59665	0	0	5.38893	2.80239	7.4e-14	2.38e-12	Pre-mRNA splicing factor, putative
TraesCS4B02G185300.1	4.95883	2.62267	0	0	11.2356	2.8895	2.88e-24	4.37e-22	CoA ligase
TraesCS4B02G195900.1	4.50023	2.20523	0	0	3.50642	2.29333	3.26e-05	0.000150419	Non-specific serine/threonine protein kinase
TraesCS4B02G195900.2	3.36359	3.99531	0	0	3.55537	3.49534	4.4e-08	4.18e-07	Non-specific serine/threonine protein kinase
TraesCS4B02G198000.1	2.17347	4.55435	0	0	5.42642	3.78099	7.4e-22	8.4e-20	meristematic receptor-like kinase
TraesCS4B02G204500.1	5.38893	2.35724	0	0	5.89708	2.86912	4.34e-16	2.09e-14	ATP synthase subunit b
TraesCS4B02G204700.1	2.39496	2.62941	0	0	2.37841	2.90841	2.97e-06	1.8e-05	Acyl-CoA N-acyltransferase with RING/FYVE/PHD-type zinc finger protein
TraesCS4B02G213000.1	2.62079	2.76476	0	0	3.03143	2.7938	1.41e-06	9.25e-06	Maternal effect embryo arrest 59
TraesCS4B02G213400.1	5.27803	3.44999	0	0	7.6211	4.03186	1.86e-32	5.6e-30	RNA-binding family protein
TraesCS4B02G220700.1	2.65737	5.99898	0	0	2.11404	5.6903	5.05e-10	7.58e-09	E3 ubiquitin-protein ligase
TraesCS4B02G223600.1	2.92817	3.08234	0	0	2.41162	3.33505	9.98e-06	5.25e-05	Oxidoreductase/ transition metal ion binding protein
TraesCS4B02G227100.1	2.36199	4.10112	0	0	2.09943	4.13937	2.56e-07	2.01e-06	Acyl-CoA-binding domain protein
TraesCS4B02G232700.1	102.537	1.97714	0	0	56.8859	1.98063	1.63e-16	8.39e-15	Peroxidase
TraesCS4B02G236400.1	2.44528	3.06008	0	0	2.53151	2.97446	1.28e-06	8.48e-06	Heptahelical transmembrane protein 4
TraesCS4B02G237300.1	59.3016	8.94753	0	0	26.1729	8.03301	2.77e-20	2.47e-18	Non-symbiotic hemoglobin
TraesCS4B02G240900.1	7.11074	8.73254	0	0	4.28709	9.06871	6.4e-15	2.46e-13	Glutamine synthetase
TraesCS4B02G243100.1	3.4822	4.11221	0	0	2.69447	4.26472	2.28e-06	1.41e-05	Tubulin alpha chain
TraesCS4B02G251100.1	2.31338	5.17633	0	0	2.49666	5.47399	1.13e-09	1.57e-08	Glucan endo-1,3-beta-glucosidase 3
TraesCS4B02G257000.1	5.1337	4.14889	0	0	3.83706	3.99055	6.76e-19	5e-17	Flap endonuclease 1
TraesCS4B02G260200.1	8.63383	2.19159	0	0	19.9733	2.17337	5.25e-25	8.47e-23	Bifunctional protein HldE
TraesCS4B02G260500.1	2.9897	3.14691	0	0	2.34567	2.84777	4.16e-06	2.42e-05	Tetratricopeptide repeat protein
TraesCS4B02G261900.1	13.9288	2.60701	0	0	12.7286	2.51094	2.98e-23	3.86e-21	DnaJ domain-containing protein
TraesCS4B02G263500.1	4.69134	3.13618	0	0	5.85634	3.29776	1.76e-21	1.9e-19	CASP-like protein
TraesCS4B02G273200.1	4.78991	2.1351	0	0	3.05252	1.98892	4.57e-05	0.00020208	Heat shock family protein
TraesCS4B02G273400.1	2.2974	3.25366	0	0	2.31338	3.83403	5.51e-09	6.5e-08	3'-5' exonuclease domain-containing family protein
TraesCS4B02G274500.3	2.11404	7.22093	0	0	2.12874	7.42935	2.01e-11	4.12e-10	evolutionarily conserved C-terminal region 2
TraesCS4B02G288300.1	3.70635	7.18519	0	0	3.75809	6.80333	1.79e-25	3.08e-23	Protein kinase superfamily protein
TraesCS4B02G288400.1	6.23332	5.53507	0	0	6.1475	4.85226	6.14e-13	1.68e-11	Ascorbate-specific PTS system EIIA component
TraesCS4B02G290500.1	2.96905	3.45671	0	0	2.63902	3.94594	2.54e-10	4.04e-09	DIS3-exonuclease-like protein
TraesCS4B02G293600.3	3.22657	2.30201	0	0	4	2.45238	6.45e-08	5.85e-07	Copper-transporting ATPase
TraesCS4B02G296400.2	3.18215	4.58942	0	0	3.75809	4.69956	9.57e-06	5.06e-05	Methyl esterase
TraesCS4B02G302500.1	2.11404	3.75094	0	0	2.01391	3.67964	9.15e-06	4.86e-05	Transmembrane protein 131
TraesCS4B02G323400.1	4.82323	7.27584	0	0	3.24901	7.24039	1.86e-18	1.3e-16	Bifunctional inhibitor/lipid-transfer protein/seed storage 2S albumin-like protein
TraesCS4B02G333800.1	2.62079	2.58077	0	0	2.75108	2.70166	6.14e-05	0.000261581	Peptide methionine sulfoxide reductase msrB
TraesCS4B02G344700.2	3.78423	5.7015	0	0	3.18215	5.54358	1.1e-19	9.12e-18	Pectin lyase-like superfamily protein
TraesCS4B02G347200.3	5.50217	3.1981	0	0	3.63008	3.5579	5.2e-13	1.44e-11	Kinase family protein
TraesCS4B02G352400.2	2.31338	5.60138	0	0	5.77572	6.01893	2.75e-39	1.52e-36	O-methyltransferase
TraesCS4B02G361900.1	6.19026	5.24325	0	0	9.98664	4.90523	8.8e-07	6.03e-06	Silicon transporter
TraesCS4B02G366800.1	2.88786	3.51108	0	0	2.20381	3.39252	1.4e-05	7.11e-05	Flavin-containing monooxygenase
TraesCS4B02G368400.1	4329.55	3.42056	0	0	401.707	4.8804	3.56e-112	5.51e-108	Cortical cell-delineating protein
TraesCS4B02G369000.1	5148.73	3.66767	0	0	1243.34	5.55504	1.47e-157	4.57e-153	Cortical cell-delineating protein
TraesCS4B02G375600.1	4.65893	7.37722	0	0	2.46229	7.39876	1.98e-09	2.6e-08	Expansin protein
TraesCS4B02G380700.1	107.635	4.6856	0	0	873.098	1.46915	1.62e-25	2.84e-23	Trichome birefringence-like protein
TraesCS4B02G382200.1	2.96905	2.34708	0	0	5.61778	3.37328	4.4e-05	0.000195614	Non-specific lipid-transfer protein
TraesCS4B02G382300.2	2.47942	2.49923	0	0	3.55537	3.34684	3.7e-05	0.000168449	Cytochrome P450
TraesCS4B02G383000.1	4.28709	3.85644	0	0	3.07375	4.78732	3.47e-13	9.97e-12	Xyloglucan endotransglucosylase/hydrolase
TraesCS4B02G383100.1	4.65893	6.06452	0	0	3.4822	6.86097	5.75e-17	3.23e-15	Metacaspase-1
TraesCS4B02G389700.1	4.85678	4.6982	0	0	13.3614	5.34087	7.09e-13	1.93e-11	Protein kinase, putative
TraesCS4B02G389800.1	3.13834	9.94261	0	0	6.32033	10.3324	3.53e-14	1.2e-12	Cysteine protease
TraesCS4B02G389900.1	2.49666	9.23564	0	0	5.35171	9.50372	6.49e-11	1.2e-09	Cysteine protease
TraesCS4B02G390000.1	3.5801	8.11694	0	0	5.61778	8.69823	3.96e-12	9.35e-11	Cysteine protease
TraesCS4B02G390100.1	3.11666	8.88131	0	0	5.1337	9.28107	1.7e-12	4.35e-11	Cysteine protease
TraesCS4B02G390200.1	3.68075	7.72283	0	0	5.77572	8.16613	2.06e-12	5.18e-11	Cysteine protease
TraesCS4B02G398400.3	4.05584	4.04733	0	0	2.9897	4.44162	1.41e-11	2.98e-10	Protein kinase family protein
TraesCS4B02G399200.1	2.73208	3.96551	0	0	2.14355	5.27675	3.07e-10	4.79e-09	Major facilitator superfamily domain-containing protein
TraesCS5A02G022100.1	2.75108	3.27187	0	0	2.88786	2.93881	1.46e-07	1.21e-06	GATA transcription factor
TraesCS5A02G024100.1	7.26015	3.82202	0	0	17.3878	4.40693	1.68e-52	2.18e-49	Glutathione S-transferase
TraesCS5A02G025400.1	2.42839	6.41248	0	0	4.16986	6.32642	7.23e-29	1.72e-26	Cationic amino acid transporter, putative
TraesCS5A02G030000.1	4.19887	2.33518	0	0	3.43426	1.39286	7.29e-05	0.000304569	GTP binding protein
TraesCS5A02G048300.1	4.28709	2.16981	0	0	2.86791	2.46998	3.76e-06	2.21e-05	Serine/threonine-protein phosphatase 7 long form
TraesCS5A02G051800.1	3.94493	4.89454	0	0	3.01049	5.30354	3.5e-14	1.19e-12	Glutathione S-transferase
TraesCS5A02G052600.1	3.07375	4.17926	0	0	2.60268	4.76407	1.23e-06	8.19e-06	Glucan 1,3-beta-glucosidase
TraesCS5A02G052700.1	4.25748	3.41287	0	0	3.4822	3.7218	5.3e-07	3.85e-06	Glucan 1,3-beta-glucosidase
TraesCS5A02G053600.1	2.75108	3.50713	0	0	2.77022	3.78308	9.94e-11	1.75e-09	Epoxide hydrolase 2
TraesCS5A02G053700.1	3.70635	4.10785	0	0	2.82843	3.7913	2.14e-08	2.19e-07	Acetyl-CoA carboxylase, putative
TraesCS5A02G059200.1	8.75435	2.4693	0	0	3.55537	2.53279	2.69e-05	0.000126875	50S ribosomal protein L11
TraesCS5A02G063000.1	5.77572	5.68485	0	0	2.62079	5.52017	8.1e-11	1.46e-09	ATP-dependent Clp protease proteolytic subunit
TraesCS5A02G069500.1	5.6962	2.63928	0	0	6.9644	1.99419	2.36e-11	4.77e-10	Kinase family protein
TraesCS5A02G071400.1	2.53151	2.75853	0	0	2.51403	3.16753	7.44e-08	6.65e-07	ERD (Early-responsive to dehydration stress) family protein
TraesCS5A02G071900.1	9.78112	2.55561	0	0	5.93809	2.49347	5e-14	1.65e-12	Zinc finger protein, putative
TraesCS5A02G072700.2	5.6962	7.21864	0	0	2.56685	7.28281	4.13e-12	9.73e-11	Pyrophosphate--fructose 6-phosphate 1-phosphotransferase subunit alpha
TraesCS5A02G073600.1	2.14355	4.27902	0	0	2.15846	3.54098	4.65e-07	3.42e-06	Endoribonuclease Dicer homolog 3
TraesCS5A02G076900.1	6.40856	1.90164	0	0	7.21	2.317	1.55e-13	4.77e-12	Purple acid phosphatase
TraesCS5A02G079600.1	2.37841	2.21065	0.00014	0.00029	2.37841	2.58789	0.000265609	0.000958473	XH/XS domain-containing protein
TraesCS5A02G084100.1	2.26577	2.79256	0	0	2.80889	2.70205	5.86e-06	3.29e-05	GDSL esterase/lipase
TraesCS5A02G091300.1	9.25351	3.36817	0	0	9.31787	2.46351	7.8e-15	2.94e-13	Metacaspase-1
TraesCS5A02G093600.2	3.03143	6.65892	0	0	2.25012	6.42734	1.63e-07	1.34e-06	Respiratory burst oxidase, putative, expressed
TraesCS5A02G096800.1	2.47942	3.41531	0	0	4.14106	3.58141	2.98e-11	5.9e-10	Syntaxin
TraesCS5A02G111900.1	2.07053	3.41895	0	0	2.37841	2.87766	7.89e-06	4.28e-05	O-fucosyltransferase-like protein
TraesCS5A02G113400.1	5.6962	2.40687	0	0	3.91768	2.4098	6.75e-09	7.82e-08	Aspartic proteinase Asp1
TraesCS5A02G115800.1	4.92458	4.10977	0	0	3.22657	4.83406	1.33e-13	4.13e-12	Amino acid permease
TraesCS5A02G118900.1	4.19887	4.53504	0	0	2.77022	5.0543	1.61e-14	5.83e-13	ATP-dependent Clp protease ATP-binding subunit
TraesCS5A02G120100.1	2.71321	2.52754	0	0	3.13834	2.82139	7.7e-09	8.76e-08	Beta-carotene isomerase D27, chloroplastic
TraesCS5A02G128600.1	12.3805	2.57321	0	0	11.0043	1.28594	1.72e-08	1.8e-07	Terminal flower 1-like protein
TraesCS5A02G134000.1	5.93809	9.7126	0	0	3.20428	9.51543	1.02e-22	1.26e-20	Stem-specific protein TSJT1
TraesCS5A02G134200.3	2.86791	2.81899	0	0	2.28153	2.97767	1.75e-05	8.63e-05	Protein trichome birefringence
TraesCS5A02G138400.1	3.20428	3.02686	0	0	3.50642	3.36752	1.15e-12	3.03e-11	Alpha-L-arabinofuranosidase 1
TraesCS5A02G139900.1	3.5801	2.75139	0	0	3.94493	2.50184	1.52e-06	9.88e-06	Metacaspase
TraesCS5A02G147100.1	10.3388	2.2287	0	0	6.36429	2.71492	1.57e-17	9.45e-16	F-box family protein
TraesCS5A02G148700.1	2.25012	2.71147	1e-05	2e-05	2.82843	2.90927	3.19e-07	2.43e-06	Long-Chain Acyl-CoA Synthetase
TraesCS5A02G153400.1	4.46915	2.94992	0	0	2.51403	2.18844	0.000226928	0.000834284	Calcium-binding protein
TraesCS5A02G159300.2	4.11246	3.15293	0	0	4.19887	2.94436	3.86e-13	1.1e-11	Lipase
TraesCS5A02G164600.1	3.50642	2.30584	0	0	3.01049	2.3797	6.99e-06	3.85e-05	Plastid-lipid-associated protein
TraesCS5A02G167100.1	2	4.14237	2e-05	5e-05	2.39496	3.93389	1.98e-08	2.06e-07	RING/U-box superfamily protein
TraesCS5A02G168200.1	4.78991	5.13316	0	0	3.70635	5.34556	1.84e-24	2.84e-22	Kelch repeat containing protein
TraesCS5A02G172100.1	12.9063	2.00295	0	0	7.01285	1.50539	6.89e-06	3.8e-05	Endoglucanase
TraesCS5A02G175100.1	2.90795	2.28036	0	0	3.89062	2.39762	1.3e-09	1.78e-08	Cytochrome P450 family protein
TraesCS5A02G184000.1	3.97237	2.42983	0	0	3.83706	2.05707	6.3e-05	0.000267733	transmembrane protein, putative (Protein of unknown function, DUF599)
TraesCS5A02G184500.3	4.69134	5.10005	0	0	2.62079	5.24123	8.31e-10	1.18e-08	Galactose mutarotase-like superfamily protein
TraesCS5A02G190000.1	3.45815	5.30482	0	0	2.60268	5.23266	8.76e-05	0.000358759	Trehalose 6-phosphate phosphatase
TraesCS5A02G191700.1	6.9644	2.94267	0	0	8.75435	2.96641	2.29e-25	3.84e-23	cotton fiber-like protein (DUF761)
TraesCS5A02G192600.1	3.24901	2.21351	0	0	2.73208	2.6694	4.68e-05	0.000206387	F-box family protein
TraesCS5A02G194600.1	3.68075	2.51846	0	0	3.27161	3.00613	1.01e-10	1.78e-09	Chloroplastic group IIA intron splicing facilitator CRS1, chloroplastic
TraesCS5A02G197200.1	13.6422	2.8365	0	0	5.02805	2.73441	7.79e-06	4.23e-05	Protein kinase, putative
TraesCS5A02G199300.1	3.03143	3.42097	0	0	6.40856	3.37115	1.82e-14	6.56e-13	Homeobox protein, putative
TraesCS5A02G203500.1	3.27161	5.21785	0	0	3.81055	5.34689	2.73e-28	6.08e-26	Trehalose-6-phosphate synthase
TraesCS5A02G203700.1	2.04202	3.70669	0	0	2.65737	3.59452	1.8e-10	2.98e-09	Centromere protein V
TraesCS5A02G210900.1	2.23457	2.50717	0.00018	0.00037	2.31338	2.68511	0.000179931	0.000679975	carbonic anhydrase 1
TraesCS5A02G215900.1	2.2974	6.79196	0	0	2	6.79973	2.83e-07	2.19e-06	Ethylene-responsive transcription factor
TraesCS5A02G216400.1	69.551	5.80806	0	0	13.6422	5.72288	1.06e-24	1.66e-22	senescence-associated family protein, putative (DUF581)
TraesCS5A02G225100.3	2.51403	2.55752	3e-05	7e-05	3.09513	2.76837	1.38e-06	9.08e-06	Cinnamoyl-CoA reductase
TraesCS5A02G226400.1	12.1257	2.10355	0	0	26.9087	2.46901	3.37e-20	2.95e-18	2-oxoglutarate (2OG) and Fe(II)-dependent oxygenase superfamily protein
TraesCS5A02G227700.1	2.46229	4.24736	0	0	2.9897	4.33613	8.85e-16	4.06e-14	DUF1666 family protein
TraesCS5A02G228800.1	6.02099	4.99908	0	0	2.78949	4.73664	0.000196604	0.00073536	Calmegin
TraesCS5A02G228900.1	14.3204	4.40227	0	0	10.3388	4.82594	3.61e-20	3.13e-18	Vacuolar-processing enzyme
TraesCS5A02G242600.1	3.31728	5.16789	0	0	2.18859	5.00528	9.97e-09	1.1e-07	Alpha/beta-Hydrolases superfamily protein, putative
TraesCS5A02G252700.1	2.63902	2.16017	0	1e-05	3.13834	2.54979	4.16e-08	3.98e-07	Kynurenine formamidase
TraesCS5A02G262100.1	8.9383	3.78734	0	0	8.81524	3.09451	1.62e-09	2.17e-08	Calcium-binding EF-hand family protein-like
TraesCS5A02G262400.1	8.75435	3.67315	0	0	4.02782	3.98701	7.79e-11	1.41e-09	Calcium-binding EF-hand family protein-like
TraesCS5A02G265100.1	2.02792	2.66366	5e-05	0.0001	3.01049	3.23431	6.51e-10	9.55e-09	Cobyric acid synthase
TraesCS5A02G274700.1	4.95883	2.23337	0	0	4.14106	2.53853	9.34e-10	1.31e-08	Pumilio-like protein
TraesCS5A02G274900.1	2.9897	3.08922	0	0	2.20381	2.64843	0.000189333	0.000711169	F-box protein
TraesCS5A02G275000.1	5.16941	3.70948	0	0	4.14106	3.80705	3.32e-17	1.92e-15	F-box protein
TraesCS5A02G286500.1	3.55537	1.93659	0	0	5.6962	3.13491	1.14e-17	7.04e-16	HORMA domain-containing protein 1
TraesCS5A02G291400.1	2.58471	3.5663	0	0	2.36199	3.4861	1.18e-07	1e-06	MYB family protein
TraesCS5A02G295400.1	2.8481	3.27005	0	0	2.94854	3.52965	4.05e-11	7.82e-10	Beta-glucosidase
TraesCS5A02G296300.1	3.50642	2.40837	0	0	2.18859	3.12531	0.000150622	0.00058275	Cobalt ion binding protein
TraesCS5A02G298200.1	2	4.09868	0	0	2.23457	4.05676	2.12e-09	2.77e-08	RING/U-box superfamily protein
TraesCS5A02G302900.1	4.72397	3.71337	0	0	11.8762	4.30482	5.46e-17	3.08e-15	Glutathione S-transferase
TraesCS5A02G305100.1	22.0087	3.3681	0	0	14.723	3.40546	2.06e-36	8.52e-34	Glycosyltransferase
TraesCS5A02G312800.1	6.02099	2.12082	0	0	3.34035	2.62429	1.28e-07	1.08e-06	RING/U-box superfamily protein
TraesCS5A02G314600.1	5.06303	6.09127	0	0	3.13834	5.86974	4.65e-15	1.84e-13	Ethylene-responsive transcription factor
TraesCS5A02G317100.1	2.65737	4.69042	0	0	2.78949	5.11839	1.19e-17	7.31e-16	Zinc finger, B-box
TraesCS5A02G322900.1	4.53154	2.45447	0	0	3.89062	1.73736	1.78e-06	1.14e-05	Seipin
TraesCS5A02G326100.1	2.77022	7.56717	0	0	3.05252	7.74751	2.12e-20	1.91e-18	Cysteine proteinase
TraesCS5A02G326300.1	2.39496	2.57431	6e-05	0.00013	4.56305	3.60711	4.28e-18	2.87e-16	Protein DETOXIFICATION
TraesCS5A02G326300.3	4.40762	2.68307	0	0	3.22657	2.43694	1.07e-05	5.56e-05	Protein DETOXIFICATION
TraesCS5A02G327200.1	2.39496	2.34733	0	1e-05	2.58471	2.88754	1.77e-06	1.13e-05	5'-3' exoribonuclease 3
TraesCS5A02G340500.1	2.08493	2.59284	7e-05	0.00014	4.65893	2.10231	5.73e-08	5.28e-07	Glycosyltransferase
TraesCS5A02G341000.1	2.25012	3.76044	0	0	2.26577	4.21696	7.01e-07	4.92e-06	Enoyl-CoA hydratase 2, peroxisomal
TraesCS5A02G348600.1	3.38698	3.22972	0.00042	0.0008	4.69134	1.98184	2.42e-07	1.91e-06	BURP domain protein RD22
TraesCS5A02G352900.1	3.05252	2.51052	0	0	3.36359	1.96998	1.73e-06	1.11e-05	Kinase family protein
TraesCS5A02G355300.1	2.8481	3.59637	0	0	2.25012	3.96072	9.11e-07	6.22e-06	Nicotinate-nucleotide pyrophosphorylase [carboxylating]
TraesCS5A02G363800.1	3.63008	2.69294	0	0	4.62675	2.36749	2e-10	3.28e-09	B3 domain-containing protein
TraesCS5A02G365100.1	2.71321	3.4433	0	0	4.08405	3.02484	1.93e-13	5.81e-12	Molybdenum cofactor sulfurase protein-like
TraesCS5A02G371800.1	3.63008	3.32053	0	0	2.25012	3.11963	2.52e-05	0.000119659	EEIG1/EHBP1 N-terminal domain-containing protein
TraesCS5A02G375000.1	4.69134	3.20205	0	0	4.08405	3.57002	4.79e-13	1.33e-11	Aminotransferase like protein
TraesCS5A02G377000.3	3.43426	3.95734	0	0	4.56305	4.73608	1.04e-28	2.41e-26	Transporter-related family protein
TraesCS5A02G381000.1	2.47942	3.19669	0	0	2.60268	2.75821	1.35e-06	8.91e-06	WRKY transcription factor
TraesCS5A02G382800.1	3.05252	3.11552	0	0	2.77022	2.80979	3.55e-07	2.68e-06	Calmodulin
TraesCS5A02G382900.1	2.39496	7.06392	0	0	2.2974	7.15118	7.63e-10	1.1e-08	ATP sulfurylase (Sulfate adenylyltransferase)
TraesCS5A02G389200.1	2.8481	4.73462	0	0	2.11404	4.90056	1.74e-08	1.83e-07	Protein kinase
TraesCS5A02G397800.1	7.1602	4.50701	0	0	11.8762	4.92042	4.48e-48	4.08e-45	Cytochrome P450
TraesCS5A02G397900.1	11.8762	3.35555	0	0	38.0546	3.44298	1.11e-43	7.81e-41	Cytochrome P450
TraesCS5A02G400500.1	4.78991	3.52346	0	0	7.56846	4.22988	3.3e-11	6.49e-10	Peroxidase
TraesCS5A02G402300.1	5.38893	4.23379	0	0	5.6962	3.39821	7.12e-09	8.18e-08	Maternal effect embryo arrest 14-1
TraesCS5A02G403600.1	2.63902	2.51902	0	0	2.09943	3.05314	2.09e-05	0.000101352	Cold acclimation protein
TraesCS5A02G409000.1	3.605	3.66928	0	0	2.14355	3.5233	9.6e-05	0.000389321	MIP18 family protein
TraesCS5A02G409100.1	2.28153	3.22417	0	0	2.23457	3.31243	4.29e-05	0.00019094	Erythronate-4-phosphate dehydrogenase family protein
TraesCS5A02G424100.1	3.03143	3.83765	0	0	4.99332	3.253	6.08e-15	2.35e-13	Glutathione-S-transferase
TraesCS5A02G424900.1	2.05623	2.31509	0.0003	0.00059	2.12874	2.77671	8.21e-05	0.000338383	DNA topoisomerase
TraesCS5A02G427500.1	5.06303	2.1561	0	0	4.78991	2.42136	6.41e-11	1.18e-09	Glutamate carboxypeptidase 2
TraesCS5A02G429800.1	2.37841	4.51982	0	0	2.75108	4.33446	3.74e-10	5.75e-09	Zinc finger A20 and AN1 domain stress-associated protein
TraesCS5A02G431700.1	2.34567	2.35001	8e-05	0.00017	2.71321	2.65951	1.97e-05	9.6e-05	F-box family protein
TraesCS5A02G431700.2	3.13834	3.86733	0	0	2.09943	3.95475	2.52e-07	1.97e-06	F-box family protein
TraesCS5A02G433200.1	2.73208	3.75426	0	0	11.5514	4.09124	2.03e-47	1.75e-44	Glycosyltransferase
TraesCS5A02G439900.1	17.1484	6.65647	0	0	5.06303	6.48016	6.83e-07	4.8e-06	Pathogenesis-related protein 1
TraesCS5A02G441900.1	4.19887	3.10654	0	0	2.82843	3.15683	2.15e-09	2.8e-08	Basic helix-loop-helix transcription factor
TraesCS5A02G453100.2	3.50642	2.76854	0	0	3.5801	3.08416	2.07e-12	5.2e-11	Exocyst complex component EXO84B
TraesCS5A02G459400.2	4.08405	3.49562	0	0	2.25012	3.03963	0.000113903	0.000454967	Cellulose synthase
TraesCS5A02G466500.1	552.565	3.19836	0	0	20.393	1.89392	1.54e-10	2.59e-09	Wound-induced protease inhibitor
TraesCS5A02G469800.1	2.08493	8.2928	0	0	2.67586	7.97558	7.49e-17	4.11e-15	DCD (Development and Cell Death) domain protein
TraesCS5A02G484200.1	2.25012	3.27346	0	0	2.31338	2.82563	3.44e-05	0.000157932	Urease subunit alpha
TraesCS5A02G495400.1	4.82323	7.14536	0	0	2.96905	6.12312	2.97e-19	2.29e-17	Bifunctional inhibitor/lipid-transfer protein/seed storage 2S albumin-like protein
TraesCS5A02G502300.1	2.56685	4.7658	0	0	2.71321	5.48916	2.43e-14	8.54e-13	Glutathione S-transferase
TraesCS5A02G508700.3	3.29436	5.11127	0	0	3.05252	5.64193	2.12e-22	2.56e-20	Glutamyl-tRNA(Gln) amidotransferase subunit A
TraesCS5A02G513600.1	3.27161	4.53204	0	0	3.43426	4.56874	2.29e-21	2.38e-19	Pectin lyase-like superfamily protein
TraesCS5A02G515900.1	4.59479	2.24981	0	0	3.31728	2.64543	2.5e-08	2.53e-07	Kinase family protein
TraesCS5A02G522600.1	3.29436	3.32196	0	0	5.50217	4.04088	1.62e-21	1.77e-19	L-allo-threonine aldolase
TraesCS5A02G525000.1	2.21914	5.79252	0	0	2.25012	6.01447	6.75e-12	1.53e-10	F-box family protein, putative, expressed
TraesCS5A02G525700.1	2.96905	2.42898	0	0	3.34035	1.96379	5.61e-05	0.000241774	F-box protein PP2-A13
TraesCS5A02G529900.1	4.92458	5.11915	0	0	5.85634	5.03616	2.2e-06	1.37e-05	Silicon transporter
TraesCS5A02G544900.1	2.47942	1.95742	0.00019	0.00038	3.09513	1.34263	0.000252905	0.00091835	DNA repair endonuclease UVH1
TraesCS5A02G545200.1	53.8174	3.85848	0	0	16.1113	4.3542	9.74e-17	5.27e-15	Germin-like protein
TraesCS5A02G548500.1	12.042	2.00418	0	0	5.57897	2.88004	1.2e-15	5.37e-14	Xyloglucan endotransglucosylase/hydrolase
TraesCS5A02G548800.1	3.41054	3.08153	0	0	2.31338	3.00917	7.22e-06	3.96e-05	ATP dependent RNA helicase
TraesCS5A02G551500.1	2.62079	2.73007	0	0	2.47942	2.70576	3.72e-06	2.19e-05	Embryogenesis transmembrane protein-like
TraesCS5A02G554200.1	1573.76	3.90028	0	0	50.5626	2.80904	1.71e-12	4.37e-11	Beta-amylase
TraesCS5A02G557500.1	2.42839	3.03093	0	0	2.49666	2.83415	1.66e-06	1.07e-05	Transmembrane and coiled-coil domain-containing protein 4
TraesCS5B02G000900.1	3.27161	3.06964	0	0	2.92817	3.31997	4.97e-07	3.63e-06	Protein yippee-like
TraesCS5B02G002100.1	10.1261	2.13505	0	0	4.02782	2.23278	7.34e-05	0.00030644	Fantastic four-like protein
TraesCS5B02G003600.1	5.77572	2.92218	0	0	3.97237	3.07026	2.88e-12	6.99e-11	Nodulin-like / Major Facilitator Superfamily protein
TraesCS5B02G006400.1	2.23457	4.90835	0	0	2.65737	5.10216	3.77e-10	5.78e-09	BEL1-like homeodomain protein 6
TraesCS5B02G018600.1	2.47942	3.05796	0	0	2.67586	3.16356	4.74e-08	4.47e-07	GATA transcription factor
TraesCS5B02G018700.2	4.16986	9.07254	0	0	3.50642	9.29837	1.45e-20	1.33e-18	Cysteine synthase
TraesCS5B02G020700.1	5.38893	5.09051	0	0	13.6422	5.09721	9.11e-75	4.71e-71	Glutathione s-transferase
TraesCS5B02G021800.1	5.81589	6.70759	0	0	19.0273	6.88598	3.86e-108	3.99e-104	Glutathione s-transferase
TraesCS5B02G023100.1	3.24901	5.64834	0	0	2.23457	5.23982	5.72e-05	0.000245875	2-aminoethanethiol dioxygenase
TraesCS5B02G023400.1	6.63456	3.25525	0	0	3.63008	2.8766	1.14e-05	5.91e-05	2-aminoethanethiol dioxygenase
TraesCS5B02G028700.1	2.65737	3.57015	0	0	2.56685	3.28538	6.69e-08	6.05e-07	GTP binding protein
TraesCS5B02G029000.1	4.43828	2.30324	9e-05	0.00019	5.38893	1.60339	4.51e-08	4.28e-07	Glutathione-regulated potassium-efflux system protein
TraesCS5B02G055900.1	4.82323	2.48773	0	0	3.36359	2.91649	1.16e-06	7.77e-06	Glutathione S-transferase
TraesCS5B02G059400.1	2.15846	2.3793	2e-05	5e-05	6.10504	2.12462	6.41e-08	5.81e-07	Glycosyltransferase
TraesCS5B02G063900.1	4.14106	5.85053	0	0	4.02782	4.84308	7.02e-08	6.31e-07	Glucan 1,3-beta-glucosidase
TraesCS5B02G064000.1	4.65893	8.14183	0	0	3.91768	8.46205	1.18e-14	4.35e-13	Glucan 1,3-beta-glucosidase
TraesCS5B02G064500.1	3.55537	6.74859	0	0	2.12874	6.34119	6.31e-11	1.17e-09	Sulfurtransferase
TraesCS5B02G070300.1	7.01285	4.1261	0	0	4.75683	3.83849	2.68e-16	1.33e-14	zinc finger WD40 repeat protein 1
TraesCS5B02G075800.1	4.92458	3.66235	0	0	6.9644	3.15503	2.36e-12	5.85e-11	Kinase family protein
TraesCS5B02G077400.1	2.63902	2.39549	0	0	2.58471	2.5397	3.52e-06	2.09e-05	ERD (Early-responsive to dehydration stress) family protein
TraesCS5B02G078100.1	16.6795	3.21409	0	0	8.87656	2.99638	4.57e-16	2.2e-14	Zinc finger protein, putative
TraesCS5B02G078300.1	3.86375	7.86147	0	0	2.42839	7.70913	7.1e-14	2.3e-12	Pyrophosphate--fructose 6-phosphate 1-phosphotransferase subunit alpha
TraesCS5B02G078400.1	3.78423	1.91504	0	0	2.77022	2.17754	0.000107137	0.00043016	RING/U-box superfamily protein
TraesCS5B02G082700.1	13.9288	2.05342	0	0	7.3615	2.48905	2.36e-10	3.79e-09	Purple acid phosphatase
TraesCS5B02G083600.1	4.34694	2.69928	0	0	4.46915	2.68701	9.41e-10	1.32e-08	Purple acid phosphatase
TraesCS5B02G084200.1	2.08493	2.42766	6e-05	0.00012	2.90795	2.63865	1.57e-06	1.02e-05	IQ calmodulin-binding motif family protein
TraesCS5B02G084800.1	2.92817	2.66945	0	0	2.80889	2.58455	9.93e-05	0.000401565	Lectin receptor kinase
TraesCS5B02G097200.1	2.71321	3.94775	0	0	3.41054	3.64749	6.93e-06	3.82e-05	Sn1-specific diacylglycerol lipase alpha
TraesCS5B02G097600.1	5.42642	2.90161	0	0	4.75683	1.90841	1.02e-06	6.89e-06	Universal stress protein
TraesCS5B02G099700.1	2.32947	6.27326	0	0	2.11404	6.26918	2.66e-07	2.07e-06	Respiratory burst oxidase, putative, expressed
TraesCS5B02G112500.1	4.28709	4.7607	0	0	3.73213	5.06315	2.52e-23	3.33e-21	ATP-dependent Clp protease ATP-binding subunit
TraesCS5B02G118300.2	3.78423	2.33934	0	0	2.49666	2.60392	0.00011363	0.000453934	5-formyltetrahydrofolate cyclo-ligase
TraesCS5B02G118900.2	3.68075	3.33295	0	0	2.92817	3.49809	5.39e-10	8.06e-09	O-fucosyltransferase-like protein
TraesCS5B02G119900.1	2.42839	2.9787	0	0	2.42839	2.9057	7.27e-06	3.98e-05	Aspartic proteinase Asp1
TraesCS5B02G120100.1	2.51403	2.76993	0	0	3.29436	3.5031	3.54e-11	6.9e-10	Aldehyde dehydrogenase
TraesCS5B02G120800.1	3.70635	3.90625	0	0	5.27803	4.48274	1.41e-26	2.71e-24	Amino acid permease
TraesCS5B02G127600.1	6.86852	3.67474	0	0	5.77572	2.08257	6.68e-10	9.77e-09	Terminal flower 1-like protein
TraesCS5B02G131500.1	6.32033	8.51746	0	0	3.22657	8.63322	8.13e-21	7.68e-19	Stem-specific protein TSJT1
TraesCS5B02G137300.1	6.77396	3.72777	0	0	6.1475	3.86884	2.43e-09	3.14e-08	Metacaspase
TraesCS5B02G138700.2	4.53154	3.35948	0	0	3.07375	3.90324	1.1e-08	1.2e-07	Alpha-L-arabinofuranosidase 1
TraesCS5B02G147700.1	5.85634	2.88974	0	0	4.50023	3.02726	4.03e-14	1.36e-12	PP2A regulatory subunit TAP46
TraesCS5B02G150600.1	4.46915	4.37921	0	0	2.47942	4.18749	3.63e-05	0.000165547	Nodulin-like / Major Facilitator Superfamily protein
TraesCS5B02G155600.1	2.21914	2.63582	2e-05	5e-05	2.44528	2.47186	3.93e-05	0.000177238	Pleiotropic drug resistance ABC transporter
TraesCS5B02G157100.1	3.20428	2.91731	0	0	2.07053	3.22102	2.17e-05	0.000104834	Lipase
TraesCS5B02G162300.1	2.42839	3.89144	0	0	2.39496	3.84584	1.58e-09	2.12e-08	Argonaute
TraesCS5B02G167200.1	2.25012	3.04653	0	0	2.51403	3.10375	2.03e-07	1.63e-06	F-box protein
TraesCS5B02G171700.1	3.05252	3.46737	0	0	3.24901	3.49994	1.02e-13	3.23e-12	Meiotic nuclear division protein 1 homolog
TraesCS5B02G174400.1	2.56685	3.06592	0	0	3.01049	2.70684	8.96e-06	4.78e-05	Receptor kinase
TraesCS5B02G174800.1	2.75108	3.23805	0	0	2.14355	3.3747	1.04e-05	5.45e-05	O-acyltransferase (WSD1-like) family protein
TraesCS5B02G175000.1	5.9794	2.33596	0	0	3.65533	2.36641	9.11e-05	0.000371561	Chlorophyll a-b binding protein, chloroplastic
TraesCS5B02G175800.1	2.63902	2.97091	0	0	2.75108	2.75371	1.64e-07	1.35e-06	Glucose-1-phosphate adenylyltransferase
TraesCS5B02G182500.1	4.75683	4.07648	0	0	3.36359	4.15627	1.47e-14	5.35e-13	Galactose mutarotase-like superfamily protein
TraesCS5B02G183500.1	2.49666	5.75435	0	0	4.56305	5.4809	4.1e-25	6.77e-23	Pleiotropic drug resistance ABC transporter
TraesCS5B02G188600.3	3.86375	2.56319	0	0	6.6807	2.50052	1.09e-10	1.9e-09	ATP-binding cassette transporter subfamily A member
TraesCS5B02G196900.1	2.65737	3.00123	0	0	2.60268	3.10239	8.29e-08	7.32e-07	THO2
TraesCS5B02G197400.1	2.31338	2.48191	2e-05	4e-05	3.03143	3.93516	3.87e-11	7.49e-10	U-box domain-containing protein
TraesCS5B02G200700.1	2.39496	3.70286	0	0	2.44528	4.04332	4.81e-08	4.53e-07	Inositol-1,4,5-trisphosphate 5-phosphatase 4 isoform 1
TraesCS5B02G200800.2	3.22657	2.26643	0	0	2.71321	2.49732	2.99e-05	0.000139098	Enhanced disease susceptibility 1
TraesCS5B02G202200.1	6.49802	6.09618	0	0	11.1579	6.12637	2.27e-42	1.5e-39	Trehalose-6-phosphate synthase
TraesCS5B02G210100.1	3.01049	7.38788	0	0	2.2974	7.55351	1.38e-07	1.15e-06	Aldehyde dehydrogenase
TraesCS5B02G223700.1	2.17347	2.7585	0	1e-05	3.03143	2.47446	1.38e-05	6.99e-05	Cinnamoyl-CoA reductase
TraesCS5B02G224900.1	7.51618	4.27924	0	0	12.2101	4.51664	4.81e-35	1.75e-32	2-oxoglutarate (2OG) and Fe(II)-dependent oxygenase superfamily protein
TraesCS5B02G226500.1	2.69447	4.33411	0	0	3.13834	4.30543	7.52e-16	3.48e-14	DUF1666 family protein
TraesCS5B02G240000.1	5.20537	3.99027	0	0	5.50217	4.86426	1.71e-26	3.19e-24	Alpha/beta-Hydrolases superfamily protein, putative
TraesCS5B02G240700.1	5.24157	2.38182	0	0	3.55537	1.93816	2.1e-05	0.000101685	Alpha/beta-Hydrolases superfamily protein, putative
TraesCS5B02G246600.1	3.13834	2.72946	0	0	2.60268	2.65883	1.46e-05	7.37e-05	2-oxoglutarate/malate translocator, chloroplastic
TraesCS5B02G252900.2	3.53081	3.27407	0	0	3.27161	3.29897	1.36e-11	2.9e-10	F-box family protein
TraesCS5B02G255800.1	12.042	2.92068	0	0	10.0561	2.38959	8.43e-07	5.8e-06	Transducin/WD40 repeat-like superfamily protein
TraesCS5B02G260800.1	6208.38	3.93722	0	0	48.1679	0.925562	1.27e-11	2.72e-10	Calcium-binding EF-hand family protein-like
TraesCS5B02G260900.1	10.9283	6.00805	0	0	4.53154	5.33904	3.2e-11	6.3e-10	JmjC domain-containing protein 7
TraesCS5B02G264300.1	2.14355	4.89605	0	0	2.17347	5.01572	7.66e-09	8.72e-08	Basic helix-loop-helix transcription factor
TraesCS5B02G265200.2	2.28153	2.71279	1e-05	2e-05	2.25012	2.72867	0.000156663	0.000602997	2-oxoglutarate (2OG) and Fe(II)-dependent oxygenase superfamily protein
TraesCS5B02G274000.2	2.20381	3.51025	0	1e-05	2.39496	2.7759	0.000139117	0.000542808	p-loop containing nucleoside triphosphate hydrolases superfamily protein, putative
TraesCS5B02G281700.1	3.31728	3.14464	0	0	2.18859	3.57557	1.07e-06	7.18e-06	RING/U-box superfamily protein
TraesCS5B02G283800.2	2.31338	5.015	0	0	2.21914	4.48821	7.06e-09	8.12e-08	Beta-ureidopropionase
TraesCS5B02G286300.1	3.01049	4.12939	0	0	2.53151	3.71856	1.69e-07	1.39e-06	Ascorbate oxidase
TraesCS5B02G286500.1	2.12874	5.42828	0	0	2.23457	4.42514	7.81e-08	6.95e-07	Transmembrane protein, putative
TraesCS5B02G294600.1	5.38893	2.39872	0	0	4.22807	2.33274	4.67e-09	5.6e-08	Beta-glucosidase
TraesCS5B02G297300.1	2.80889	3.65026	0	0	2.73208	3.74526	4.2e-10	6.4e-09	RING/U-box superfamily protein
TraesCS5B02G298700.1	5.09824	2.20012	0	0	9.06307	2.28861	2.11e-18	1.47e-16	DNA gyrase subunit B
TraesCS5B02G303200.4	4.50023	3.34731	0	0	5.27803	3.82724	4.47e-16	2.15e-14	Glutathione S-transferase
TraesCS5B02G313700.1	2.94854	3.28438	0	0	3.22657	3.55781	2.69e-12	6.59e-11	F-box protein PP2-A13
TraesCS5B02G313800.1	3.94493	3.03889	0	0	2.37841	3.20242	3.85e-07	2.88e-06	RING/U-box superfamily protein
TraesCS5B02G315500.1	6.54322	7.38056	0	0	3.91768	6.79487	8.62e-10	1.22e-08	Ethylene-responsive transcription factor
TraesCS5B02G317200.1	2.51403	3.52674	0	0	3.09513	4.49071	8.27e-16	3.81e-14	Cytochrome P450, putative
TraesCS5B02G321600.1	3.03143	2.48202	0	0	2.78949	2.812	3.8e-06	2.23e-05	Purple acid phosphatase
TraesCS5B02G321800.1	2.41162	3.7128	0	0	4.56305	3.94921	6.92e-23	8.68e-21	ATP-dependent Clp protease ATP-binding subunit
TraesCS5B02G326500.1	2.53151	5.81932	0	0	4.19887	5.7276	4.16e-22	4.92e-20	Cysteine proteinase
TraesCS5B02G326600.1	4.11246	3.79739	0	0	14.2215	5.14086	1.2e-65	3.39e-62	Protein DETOXIFICATION
TraesCS5B02G328600.1	6.82108	5.04957	0	0	2.01391	4.26507	5.52e-06	3.11e-05	Nodulin-like / Major Facilitator Superfamily protein
TraesCS5B02G339100.2	2.88786	2.84295	0	0	4.14106	4.12625	7.14e-11	1.31e-09	Enoyl-CoA hydratase 2, peroxisomal
TraesCS5B02G351200.1	13.2691	1.72332	0	0	5.27803	1.40073	4.4e-05	0.000195731	Heavy metal-associated protein
TraesCS5B02G360900.1	3.03143	2.33307	0	0	2.96905	2.70466	1.41e-07	1.18e-06	Cleavage and polyadenylation specificity factor subunit 3
TraesCS5B02G362800.1	4.08405	2.5837	0	0	2.11404	2.69197	0.000150995	0.000583863	BTB/POZ domain-containing protein
TraesCS5B02G366700.1	3.43426	4.03377	0	0	4.65893	3.03472	3.35e-15	1.38e-13	Molybdenum cofactor sulfurase protein-like
TraesCS5B02G375000.1	3.55537	3.24225	0	0	2.31338	3.37516	0.000113213	0.000452328	Protein IQ-DOMAIN 1
TraesCS5B02G376900.1	6.27667	4.7345	0	0	3.65533	4.92976	5.15e-18	3.37e-16	Aminotransferase
TraesCS5B02G384600.1	2.63902	2.02163	4e-05	9e-05	2.56685	2.0425	0.000247097	0.00089979	WRKY transcription factor
TraesCS5B02G387300.1	2.09943	6.89078	0	0	2.41162	6.3542	2.94e-10	4.61e-09	ATP sulfurylase (Sulfate adenylyltransferase)
TraesCS5B02G392600.1	2.17347	2.38028	8e-05	0.00017	2.41162	2.53054	2.38e-05	0.000114006	Cytosolic Fe-S cluster assembly factor NAR1
TraesCS5B02G394400.1	2.32947	5.55314	0	0	2.05623	5.19798	5.11e-09	6.08e-08	Protein kinase
TraesCS5B02G399700.1	3.63008	2.54536	0	0	2.75108	2.44355	0.00010629	0.00042698	UDP-glycosyltransferase
TraesCS5B02G402800.1	9.91766	2.70886	0	0	24.59	2.82611	8.99e-35	3.17e-32	Cytochrome P450
TraesCS5B02G403000.1	25.4572	1.81535	0	0	233.941	2.79018	2.31e-50	2.56e-47	Cytochrome P450
TraesCS5B02G405300.1	21.8566	4.31036	0	0	18.507	4.15861	1.54e-20	1.41e-18	Peroxidase
TraesCS5B02G407200.1	3.43426	4.53072	0	0	4.92458	4.41805	1.22e-16	6.41e-15	Maternal effect embryo arrest 14-1
TraesCS5B02G408300.1	2.58471	4.1615	0	0	2.01391	3.52281	7.98e-06	4.33e-05	Cold acclimation protein
TraesCS5B02G409500.1	3.53081	2.23843	0	0	2.90795	2.23317	6.83e-06	3.77e-05	BTB/POZ domain-containing protein
TraesCS5B02G425200.2	2.75108	5.1772	0	0	2.15846	5.04936	2.33e-10	3.75e-09	Accelerated cell death 11
TraesCS5B02G426400.1	3.50642	7.95983	0	0	4	6.86661	1.48e-17	8.92e-16	Glutathione-S-transferase
TraesCS5B02G427700.1	2.34567	2.9893	0	0	2.07053	2.93082	6.64e-05	0.00028014	Expp1 protein
TraesCS5B02G429500.1	3.65533	2.71824	0	0	3.01049	2.65188	1.76e-07	1.43e-06	Glutamate carboxypeptidase 2
TraesCS5B02G442800.1	28.2465	2.46539	0	0	12.8171	2.64807	4.67e-08	4.4e-07	Pathogenesis-related protein 1
TraesCS5B02G442900.1	52.7098	4.58022	0	0	16.9123	4.03074	7.27e-09	8.34e-08	Pathogenesis-related protein 1
TraesCS5B02G443100.1	111.43	4.74374	0	0	21.1121	4.06391	3.37e-08	3.29e-07	Pathogenesis-related protein 1
TraesCS5B02G443300.1	12.996	5.41404	0	0	4.05584	4.04164	2.84e-05	0.000132828	Pathogenesis-related protein 1
TraesCS5B02G443400.1	11.5514	7.24929	0	0	4.78991	5.9912	8.18e-11	1.47e-09	Pathogenesis-related protein 1
TraesCS5B02G443500.1	12.2101	6.88336	0	0	4.40762	5.6207	2.09e-09	2.74e-08	Pathogenesis-related protein 1
TraesCS5B02G443700.1	14.2215	7.13937	0	0	4.82323	5.85037	4.21e-09	5.11e-08	Pathogenesis-related protein 1
TraesCS5B02G445900.1	4.69134	4.94608	0	0	4.62675	4.81461	5.92e-21	5.7e-19	Basic helix-loop-helix transcription factor
TraesCS5B02G447600.1	4.08405	2.7331	0	0	3.18215	2.58169	2.8e-07	2.17e-06	E3 ubiquitin protein ligase DRIP2
TraesCS5B02G450800.1	2.12874	2.55654	8e-05	0.00016	2.20381	2.8609	0.000173354	0.000658814	Cytochrome P450
TraesCS5B02G451500.1	2.21914	2.9839	0	0	2.11404	2.57545	0.000218382	0.000807559	Small multi-drug export protein
TraesCS5B02G454800.1	2.42839	4.72189	0	0	2.26577	4.46641	2.88e-10	4.53e-09	Plant invertase/pectin methylesterase inhibitor superfamily
TraesCS5B02G466000.1	3.13834	2.24351	0	0	2.37841	2.94214	1.38e-05	7.01e-05	CDK inhibitor P21 binding protein
TraesCS5B02G469200.1	4.11246	3.56903	0	0	2.20381	3.41193	0.000224004	0.000825394	Cellulose synthase
TraesCS5B02G477800.1	3.34035	2.42126	1e-05	2e-05	2.47942	2.05142	0.000133077	0.000522348	Mg-protoporphyrin IX chelatase
TraesCS5B02G478300.1	60.9688	5.86126	0	0	5.73582	4.33074	3.77e-25	6.25e-23	Wound-induced protease inhibitor
TraesCS5B02G479900.1	2.17347	5.70108	0	0	2.96905	5.77523	6.94e-21	6.58e-19	Multidrug resistance protein ABC transporter family
TraesCS5B02G494400.1	3.53081	3.4189	0	0	6.06287	4.03907	2.51e-31	6.88e-29	Expansin
TraesCS5B02G502700.1	2.18859	5.83862	0	0	2.23457	5.74412	5.23e-13	1.45e-11	Anthranilate synthase
TraesCS5B02G503400.1	18.1261	4.21299	0	0	11.0043	4.15457	7.89e-11	1.43e-09	DNA polymerase epsilon catalytic subunit A, putative
TraesCS5B02G504900.3	3.01049	5.60912	0	0	2.11404	5.32791	1.43e-09	1.94e-08	ATP-dependent RNA helicase
TraesCS5B02G507200.1	2.54912	4.20142	0	0	2.11404	3.91566	1.09e-07	9.39e-07	Epoxide hydrolase
TraesCS5B02G507300.1	2.37841	4.65434	0	0	2.94854	5.03673	3.91e-18	2.64e-16	Epoxide hydrolase 2
TraesCS5B02G507500.1	10.1965	5.57384	0	0	3.78423	5.25238	1.1e-05	5.71e-05	Protein PLANT CADMIUM RESISTANCE 2
TraesCS5B02G507600.1	4.40762	4.25925	0	0	3.16017	4.40594	2.48e-05	0.000118286	Protein PLANT CADMIUM RESISTANCE 2
TraesCS5B02G507700.1	7.67411	2.62504	0	0	28.2465	3.31065	3.4e-26	6.23e-24	Protein PLANT CADMIUM RESISTANCE 2
TraesCS5B02G510900.1	2.34567	4.82505	0	0	2.82843	5.26297	1.9e-16	9.7e-15	Galactokinase
TraesCS5B02G521300.1	2.69447	4.15999	0	0	2.15846	3.98771	2.32e-06	1.44e-05	NBS-LRR disease resistance protein family-1
TraesCS5B02G523300.1	11.9588	3.15188	0	0	5.46416	3.75906	1.58e-11	3.3e-10	Protein TolB
TraesCS5B02G536500.1	2.42839	5.26759	0	0	2.60268	5.37165	6.46e-14	2.1e-12	Kinase-like protein
TraesCS5B02G542600.1	10.7779	2.19917	0	0	15.7797	3.10182	5.73e-32	1.61e-29	Ankyrin repeat domain protein, putative
TraesCS5B02G555000.1	6.36429	5.57927	0	0	4.43828	5.53927	5.37e-12	1.25e-10	Protein kinase
TraesCS5B02G556000.1	2.58471	5.08013	0	0	2.11404	5.44277	1.92e-10	3.16e-09	RNA-binding family protein, putative
TraesCS5B02G557500.2	3.97237	6.47571	0	0	3.05252	6.64817	3.27e-15	1.35e-13	Poly [ADP-ribose] polymerase
TraesCS6A02G018000.1	5.1337	2.26537	0	0	6.23332	3.39915	7.33e-20	6.17e-18	Glycosyltransferase
TraesCS6A02G018200.1	3.5801	3.27484	0	0	8.1681	3.94985	3.71e-23	4.72e-21	Glycosyltransferase
TraesCS6A02G036600.1	7.67411	6.64722	0	0	9.12611	5.42291	1.97e-35	7.64e-33	Pollen Ole e 1 allergen and extensin family protein
TraesCS6A02G041700.1	2.92817	3.25986	1e-05	3e-05	11.7942	5.14212	9.05e-57	1.65e-53	Catalase
TraesCS6A02G043300.1	4.99332	3.04109	0	0	5.16941	3.87375	2.54e-16	1.28e-14	Leucine-rich repeat receptor-like protein kinase family protein
TraesCS6A02G068000.2	3.55537	3.06207	0	0	3.50642	3.1357	6.24e-11	1.16e-09	HVA22-like protein
TraesCS6A02G068500.1	4.69134	2.26535	0	0	3.43426	2.2142	5.51e-08	5.1e-07	C2 calcium/lipid-binding plant phosphoribosyltransferase family protein
TraesCS6A02G071100.1	2.39496	4.26551	0	0	2.37841	3.65785	1.41e-06	9.25e-06	Ubiquitin-conjugating enzyme E2
TraesCS6A02G084200.1	2.62079	5.19073	0	0	2.25012	5.41778	2.74e-12	6.71e-11	Early light-inducible protein
TraesCS6A02G084600.1	3.18215	3.0614	0	0	2.53151	3.75888	2.47e-10	3.96e-09	Pyridoxal 5'-phosphate synthase subunit PdxT
TraesCS6A02G100500.1	15.1369	2.34038	0	0	4.34694	2.39431	5.21e-10	7.81e-09	Topless-related protein 2
TraesCS6A02G100500.2	4.56305	2.34697	7e-05	0.00015	28.443	1.68339	3e-13	8.71e-12	Topless-related protein 2
TraesCS6A02G103400.1	5.24157	3.75477	0	0	4.75683	3.85649	9.39e-13	2.51e-11	Protein FLUORESCENT IN BLUE LIGHT, chloroplastic
TraesCS6A02G112800.1	15.2422	2.71721	0	0	9.00047	3.29676	4.26e-25	6.99e-23	Galactokinase
TraesCS6A02G115100.1	2.46229	4.00014	0	0	2.44528	4.33535	4.44e-11	8.5e-10	Purple acid phosphatase
TraesCS6A02G116700.1	16.9123	3.31117	0	0	7.46426	3.05001	1.12e-20	1.05e-18	transmembrane protein
TraesCS6A02G129100.1	2.90795	3.24384	0	0	2.32947	3.33181	4.01e-06	2.34e-05	Kelch repeat containing F-box protein family-like
TraesCS6A02G141900.1	8.75435	5.33915	0	0	8	5.80271	1.75e-07	1.43e-06	Leucine-rich repeat protein kinase family protein
TraesCS6A02G142100.1	2.37841	2.33114	1e-05	1e-05	2.53151	2.6865	2.19e-06	1.37e-05	Testis-expressed sequence 2 protein
TraesCS6A02G154400.1	2.8481	4.91937	0	0	2.34567	5.23543	3.66e-10	5.64e-09	Glucan synthase-like protein
TraesCS6A02G158900.1	2.51403	4.19594	0	0	2.05623	4.17885	5.2e-06	2.95e-05	Copper-transporting ATPase
TraesCS6A02G159100.1	3.4822	4.36168	0	0	4.65893	4.64965	1.2e-28	2.73e-26	Fumarylacetoacetase
TraesCS6A02G160300.2	2.39496	3.98059	0	0	2.31338	3.69589	6.15e-08	5.61e-07	Alpha/beta-Hydrolases superfamily protein
TraesCS6A02G170200.1	7.4127	2.58105	0	0	5.61778	1.89047	6.46e-05	0.000273612	Glutamine dumper, putative
TraesCS6A02G174400.2	3.05252	3.53998	0	0	2.14355	4.05913	6.32e-07	4.49e-06	Kynurenine formamidase
TraesCS6A02G176500.1	2.69447	3.41399	0	0	2.46229	3.34873	7.71e-07	5.35e-06	Sentrin-specific protease
TraesCS6A02G187700.1	3.09513	4.64021	0	0	3.34035	4.61977	4.37e-11	8.39e-10	Phosphatase 2C family protein
TraesCS6A02G188200.1	2.92817	2.79845	0	0	2.37841	3.13862	6.65e-07	4.69e-06	transmembrane protein
TraesCS6A02G206300.2	2.34567	2.94194	0	0	2.42839	2.68614	2.53e-05	0.000120439	Protein kinase family protein
TraesCS6A02G208300.2	3.75809	6.91854	0	0	3.29436	7.12726	2.85e-19	2.22e-17	Ubiquitin-associated protein
TraesCS6A02G209800.1	2.37841	2.89452	0	0	2.08493	3.21966	8.72e-06	4.67e-05	Elongation factor Tu
TraesCS6A02G211400.1	2.23457	3.32922	0	0	2.90795	3.78537	1.67e-10	2.79e-09	Cytosolic Fe-S cluster assembly factor NBP35
TraesCS6A02G211400.2	2.8481	3.8118	0	0	2.92817	4.3177	1.91e-15	8.31e-14	Cytosolic Fe-S cluster assembly factor NBP35
TraesCS6A02G211600.1	2.69447	3.62263	0	0	3.81055	3.80297	4.4e-18	2.92e-16	Glucose-6-phosphate 1-dehydrogenase
TraesCS6A02G213200.1	3.5801	2.85599	0	0	3.01049	2.8089	6.04e-06	3.38e-05	transmembrane protein
TraesCS6A02G215500.1	5.38893	5.07209	0	0	4.99332	5.45362	1.3e-25	2.28e-23	4-hydroxy-3-methylbut-2-en-1-yl diphosphate synthase (flavodoxin)
TraesCS6A02G216400.1	4.02782	2.13703	0	0	2.71321	2.09967	9.52e-05	0.00038619	B-box zinc finger protein
TraesCS6A02G222900.1	2.96905	10.2741	0	0	2.17347	10.6867	3.14e-07	2.4e-06	Phenylalanine ammonia-lyase
TraesCS6A02G223000.1	3.43426	9.25786	0	0	2.26577	9.3443	5.4e-08	5e-07	G protein-regulated inducer of neurite outgrowth 1
TraesCS6A02G227200.1	6.9644	2.90381	0	0	4.92458	3.14131	9.39e-18	5.85e-16	Protein ROOT HAIR DEFECTIVE 3 homolog
TraesCS6A02G237300.1	4.14106	2.96141	0	0	4.43828	2.98755	3.88e-13	1.1e-11	Cytochrome b561
TraesCS6A02G238500.1	5.38893	3.42155	0	0	3.73213	3.61525	1.12e-16	5.97e-15	Vacuolar-processing enzyme
TraesCS6A02G238900.1	2.60268	4.0663	0	0	2.32947	4.33653	7.84e-10	1.12e-08	Autophagy-related protein 13
TraesCS6A02G240700.1	38.0546	2.75486	0	0	9.18959	3.81806	1.43e-09	1.94e-08	Cytochrome b5
TraesCS6A02G260900.1	96.3358	3.29502	0	0	139.102	2.41335	3.86e-38	1.9e-35	Hydroxycinnamoyl-CoA shikimate/quinate hydroxycinnamoyltransferase
TraesCS6A02G261100.2	18.7654	1.88478	0	0	21.8566	2.10352	6.52e-20	5.51e-18	MYB-related protein
TraesCS6A02G268100.2	4.37717	4.12449	0	0	4.22807	3.84423	4.03e-19	3.05e-17	Guanosine-3',5'-bis(Diphosphate) 3'-pyrophosphohydrolase
TraesCS6A02G273400.1	2.31338	3.79782	0	0	2.34567	4.06466	2.26e-09	2.93e-08	Monodehydroascorbate reductase
TraesCS6A02G279200.1	3.38698	2.9877	0	0	2.56685	3.01312	2.93e-07	2.26e-06	AT-rich interactive domain protein
TraesCS6A02G283500.1	2.07053	5.44228	0	0	2.56685	5.14348	0.00014318	0.00055656	Eukaryotic aspartyl protease family protein, putative
TraesCS6A02G285900.1	4.37717	4.31502	0	0	3.18215	4.53622	9.29e-18	5.81e-16	KH domain-containing protein
TraesCS6A02G285900.3	4.56305	6.27743	0	0	3.05252	6.67902	2.14e-19	1.68e-17	KH domain-containing protein
TraesCS6A02G286300.1	2.63902	2.91484	0	0	2.9897	3.46511	4.01e-11	7.75e-10	DNA-directed RNA polymerase II subunit rpb4
TraesCS6A02G289200.1	4.31691	2.78663	0	0	4.89056	2.08149	1.62e-10	2.72e-09	Signal peptide protease
TraesCS6A02G291200.1	2.23457	6.27217	0	0	2.65737	6.52489	2.59e-16	1.3e-14	Aspartic proteinase Asp1
TraesCS6A02G296700.1	5.16941	3.25654	0	0	3.91768	3.64815	7.34e-14	2.36e-12	Caleosin
TraesCS6A02G296800.1	3.05252	4.0272	0	0	2.75108	4.59369	7.1e-06	3.91e-05	DUF1005 family protein (DUF1005)
TraesCS6A02G297500.1	4.72397	2.96518	0	0	7.21	3.45537	4.66e-22	5.45e-20	Blue copper protein
TraesCS6A02G311000.1	2.14355	4.20926	0	0	3.34035	4.88621	1.54e-12	3.97e-11	GDSL esterase/lipase
TraesCS6A02G312100.2	2.86791	2.40318	0	0	2.42839	2.74633	8.85e-06	4.73e-05	ATP-dependent RNA helicase family protein
TraesCS6A02G313800.1	2.23457	5.1779	0	0	2.01391	4.82701	9.24e-09	1.03e-07	MADS box transcription factor
TraesCS6A02G320700.1	5.73582	3.36912	0	0	10.5561	2.93043	1.41e-23	1.93e-21	2-oxoglutarate (2OG) and Fe(II)-dependent oxygenase superfamily protein
TraesCS6A02G323400.1	4.22807	4.45883	0	0	3.55537	4.76314	2.21e-14	7.85e-13	Temperature-induced lipocalin
TraesCS6A02G323600.1	2.07053	3.30943	0	0	2.51403	3.41739	1.71e-08	1.8e-07	Cyclic nucleotide gated channel
TraesCS6A02G326100.1	2.2974	2.47763	0.00014	0.00028	2.31338	2.85942	1.09e-05	5.69e-05	E3 ubiquitin-protein ligase COP1
TraesCS6A02G326200.1	2.47942	2.55932	0	1e-05	8.22491	1.32343	1.52e-05	7.61e-05	Nitrate reductase
TraesCS6A02G327700.1	2.07053	2.48131	0.0001	0.00021	2.41162	3.35685	6.02e-06	3.37e-05	Chaperone protein dnaJ-like protein
TraesCS6A02G329900.1	1710.26	2.09183	0	0	83.8652	1.74807	3.42e-21	3.43e-19	WAT1-related protein
TraesCS6A02G330100.1	5.24157	2.56376	0	0	8.33973	2.86899	2.04e-14	7.29e-13	WAT1-related protein
TraesCS6A02G333700.1	3.11666	5.92635	0	0	2.46229	6.08617	2.33e-08	2.36e-07	DUF1685 family protein
TraesCS6A02G335400.1	2.96905	2.99498	0	0	2.36199	3.79945	4.38e-09	5.29e-08	Nuclear transcription factor Y subunit A7
TraesCS6A02G335600.1	4.16986	2.09956	0	0	2.71321	2.24321	4.54e-05	0.000200898	Hydroxyacylglutathione hydrolase
TraesCS6A02G339900.1	3.34035	2.70947	0	0	2.31338	2.88252	1.04e-05	5.43e-05	ATP-dependent RNA helicase DeaD
TraesCS6A02G340500.2	2.44528	3.65765	0	0	2.12874	3.67903	2.28e-06	1.41e-05	RING finger protein
TraesCS6A02G344800.1	4.14106	4.62344	0	0	2.62079	5.14212	1.15e-15	5.19e-14	Protein kinase-like
TraesCS6A02G351100.1	9.64646	2.29512	0	0	18.507	3.5582	3.01e-14	1.04e-12	Leucine-rich repeat receptor-like protein kinase family protein
TraesCS6A02G355500.2	3.70635	2.1951	0	0	13.737	1.68036	1.93e-08	2.01e-07	WEB family protein, chloroplastic
TraesCS6A02G359200.1	2.51403	3.35715	0	0	2.88786	3.33208	2.09e-10	3.41e-09	Two-component response regulator
TraesCS6A02G360100.2	4.59479	4.80266	0	0	3.03143	4.91147	3.7e-16	1.8e-14	Protein kinase-like
TraesCS6A02G362500.1	2.37841	3.23337	0	0	2.21914	3.26705	7.5e-06	4.09e-05	Neurochondrin
TraesCS6A02G363900.1	2.41162	4.23842	0	0	4.31691	4.59618	6.54e-24	9.34e-22	Protein phosphatase 2c, putative
TraesCS6A02G365500.1	4.65893	3.24992	0	0	2.28153	2.74644	0.000140379	0.000547114	Serine-rich protein
TraesCS6A02G373900.1	2.53151	3.42801	0	0	2.2974	3.90089	4.1e-08	3.93e-07	Oxidoreductase family protein
TraesCS6A02G374000.1	3.94493	2.49288	0	0	3.20428	3.38104	3.57e-12	8.51e-11	Alcohol dehydrogenase, putative
TraesCS6A02G374100.1	4.72397	4.2811	0	0	2.94854	4.44909	1.62e-15	7.11e-14	Protein kinase superfamily protein
TraesCS6A02G375800.1	6.10504	3.75262	0	0	2.92817	3.60982	3.22e-06	1.92e-05	protein kinase family protein
TraesCS6A02G378900.1	38.5859	1.92511	0	0	5.54044	1.71208	8.4e-06	4.52e-05	Receptor kinase 2
TraesCS6A02G379700.1	5.1337	2.28227	0	0	5.50217	2.30349	3.36e-09	4.18e-08	Phosphate transporter PHO1-like protein
TraesCS6A02G380000.1	4.28709	4.13285	0	0	5.1337	4.6939	2.61e-25	4.35e-23	Phosphate transporter PHO1-like protein
TraesCS6A02G381700.1	5.61778	2.97548	0	0	10.4107	3.22407	3.85e-20	3.32e-18	Cinnamoyl CoA reductase
TraesCS6A02G382600.1	7.1602	1.91133	0	0	12.5533	2.48527	2.58e-15	1.1e-13	Bidirectional sugar transporter SWEET
TraesCS6A02G385000.2	3.27161	2.31045	0	0	2.21914	3.25105	6.84e-05	0.000288095	Receptor-kinase, putative
TraesCS6A02G389300.1	4.99332	2.07975	0	0	4.92458	2.11378	8.37e-08	7.38e-07	Protein kinase family protein
TraesCS6A02G389900.1	4.25748	4.76703	0	0	5.42642	5.20943	1.11e-23	1.53e-21	O-methyltransferase
TraesCS6A02G390900.1	6.49802	2.62422	0	0	3.50642	2.67873	9.19e-10	1.3e-08	Transcription factor
TraesCS6A02G392600.1	2.88786	2.67754	0	0	4.72397	2.94127	8.65e-13	2.32e-11	Auxin-responsive protein
TraesCS6A02G392600.3	4.37717	2.95675	0	0	3.45815	3.3595	7.56e-11	1.37e-09	Auxin-responsive protein
TraesCS6A02G394300.1	2.71321	4.60551	0	0	3.05252	4.46303	1.56e-11	3.26e-10	Pumilio-like protein
TraesCS6A02G399000.1	2.34567	3.99527	0	0	2.63902	4.15868	2.82e-12	6.87e-11	Deoxyhypusine hydroxylase
TraesCS6A02G399600.1	3.38698	2.35159	0	0	2.80889	2.32677	5.24e-06	2.97e-05	RING/U-box superfamily protein, putative
TraesCS6A02G400100.1	3.75809	2.25068	0	0	2.63902	2.27647	2.55e-05	0.000121128	Protein DETOXIFICATION
TraesCS6B02G036900.2	2.28153	5.74915	0	0	2.07053	4.90056	2.39e-07	1.89e-06	Transcription factor jumonji domain-containing protein
TraesCS6B02G051100.1	5.77572	2.67004	0	0	3.65533	3.05207	6.83e-11	1.25e-09	electron transporter, putative (Protein of unknown function, DUF547)
TraesCS6B02G092100.1	2.92817	3.9425	0	0	2.44528	4.0413	5.53e-11	1.04e-09	HVA22-like protein
TraesCS6B02G092400.2	4.50023	3.44404	0	0	2.65737	3.38098	1.52e-07	1.26e-06	ATP-dependent protease La (LON) domain protein
TraesCS6B02G095200.1	3.97237	3.14431	0	0	2.21914	3.30899	1.07e-05	5.58e-05	Ubiquitin-conjugating enzyme E2
TraesCS6B02G110000.2	2.77022	3.32988	0	0	2.34567	3.20425	2.9e-05	0.000135699	Transcription factor HBP-1a
TraesCS6B02G112800.1	2.8481	4.22206	0	0	2.26577	4.6306	8.22e-11	1.48e-09	Lil3 protein
TraesCS6B02G117600.1	2.28153	2.87083	0	0	2.44528	3.47481	3.32e-08	3.26e-07	Pyridoxal 5'-phosphate synthase subunit PdxT
TraesCS6B02G128000.2	2.14355	2.86505	2e-05	5e-05	2.47942	2.89044	4.94e-05	0.000216706	Zinc transporter, putative
TraesCS6B02G132500.1	3.07375	3.78723	0	0	2.77022	3.75667	1.97e-11	4.05e-10	Protein FLUORESCENT IN BLUE LIGHT, chloroplastic
TraesCS6B02G135700.1	5.46416	2.36303	0	0	5.16941	3.10008	3.03e-11	5.99e-10	Flavonoid 3',5'-hydroxylase
TraesCS6B02G137500.1	3.16017	2.57236	0	0	5.35171	1.96975	1.08e-09	1.51e-08	Calmodulin-binding family protein, putative, expressed
TraesCS6B02G140500.1	2.60268	2.48834	0	0	2.86791	2.20377	1.04e-05	5.42e-05	F-box family protein
TraesCS6B02G141400.1	18.6357	3.31484	0	0	30.91	2.98885	3.31e-35	1.24e-32	Galactokinase
TraesCS6B02G157400.1	2.39496	2.58781	0	0	2.09943	2.90881	8.11e-05	0.00033486	Kelch repeat containing F-box protein family-like
TraesCS6B02G159200.1	2.34567	2.4628	0	1e-05	2.20381	2.86626	7.56e-05	0.000314612	Elongation factor 4
TraesCS6B02G160800.1	2.51403	5.51745	0	0	2.54912	4.36273	7.9e-10	1.13e-08	5'-nucleotidase SurE
TraesCS6B02G167300.1	4.08405	2.66151	0	0	14.1232	2.32205	6.91e-16	3.21e-14	Glutathione S-transferase
TraesCS6B02G167500.1	6.9163	3.28655	0	0	44.3235	3.04267	6.1e-35	2.17e-32	Glutathione S-transferase
TraesCS6B02G167600.1	2.46229	3.66899	1e-05	1e-05	21.4068	3.04934	2.58e-18	1.79e-16	Glutathione S-transferase
TraesCS6B02G170500.1	2.60268	3.29783	0	0	2.75108	3.40828	5.03e-07	3.67e-06	Oxidoreductase Tas aldo/keto reductase family protein
TraesCS6B02G175200.1	3.29436	2.99948	0	0	3.16017	3.25781	1.62e-09	2.17e-08	Thiamine-phosphate synthase
TraesCS6B02G181000.1	4.05584	2.43903	0	0	3.65533	2.5916	2.09e-10	3.41e-09	F-box family protein, putative, expressed
TraesCS6B02G191100.2	2.36199	3.97641	0	0	2.02792	3.65723	1.34e-06	8.82e-06	Alpha/beta-Hydrolases superfamily protein
TraesCS6B02G192200.1	2.34567	5.36667	0	0	2.71321	5.57429	2.65e-13	7.76e-12	Fumarylacetoacetase
TraesCS6B02G192400.1	3.01049	4.12789	0	0	2.47942	4.08781	2.56e-11	5.15e-10	Copper-transporting ATPase
TraesCS6B02G203100.1	3.03143	3.36115	0	0	3.07375	3.51351	5.05e-12	1.18e-10	Kynurenine formamidase
TraesCS6B02G208900.9	2.02792	5.04539	0	0	2.23457	4.82335	1.91e-05	9.35e-05	Peptidyl-prolyl cis-trans isomerase
TraesCS6B02G216900.1	3.13834	4.67427	0	0	2.53151	4.66062	3.58e-07	2.7e-06	Protein phosphatase-2c, putative
TraesCS6B02G217000.1	5.24157	4.22151	0	0	4.78991	3.73095	3.62e-09	4.46e-08	DUF3511 domain protein
TraesCS6B02G223600.1	2.34567	2.66292	1e-05	3e-05	2.36199	2.90211	1.04e-05	5.42e-05	Protein kinase family protein
TraesCS6B02G233500.1	2.20381	2.57484	2e-05	4e-05	2.14355	2.89466	3.29e-05	0.000151763	Peptidyl-prolyl cis-trans isomerase
TraesCS6B02G235700.2	2.80889	2.3915	0	0	2.82843	2.04129	3.56e-05	0.000162707	intracellular protein transporter
TraesCS6B02G236800.1	3.75809	6.90248	0	0	3.97237	7.16216	1.23e-20	1.14e-18	Ubiquitin-associated protein
TraesCS6B02G237900.2	2.60268	2.86913	0	0	2.80889	2.87573	5.35e-08	4.97e-07	NAC domain-containing protein
TraesCS6B02G240900.1	3.86375	2.2417	0	0	3.34035	2.01126	0.000110802	0.000443781	transmembrane protein
TraesCS6B02G244700.1	2.46229	3.67076	0	0	2.15846	2.94091	2.52e-05	0.000119582	Leucine-rich repeat receptor-like protein kinase family protein, putative
TraesCS6B02G246500.1	4.43828	2.46052	0	0	6.9163	2.55917	1.32e-11	2.83e-10	B-box zinc finger protein
TraesCS6B02G249000.1	2.56685	3.62805	0	0	2.39496	4.38458	3.63e-09	4.46e-08	S-adenosylmethionine decarboxylase proenzyme
TraesCS6B02G255600.1	2.04202	2.63537	0.00013	0.00026	2.90795	3.45405	7.06e-10	1.02e-08	Embryo sac development arrest 6, putative
TraesCS6B02G257800.1	3.13834	4.83663	0	0	2.41162	5.41312	6.83e-11	1.25e-09	Kinase family protein
TraesCS6B02G258400.1	2.15846	4.71435	1e-05	3e-05	2.77022	6.84083	7.56e-05	0.000314555	Phenylalanine ammonia-lyase
TraesCS6B02G258400.2	4.65893	10.69	0	0	2.90795	10.1141	1.67e-09	2.23e-08	Phenylalanine ammonia-lyase
TraesCS6B02G269200.1	2.49666	3.15549	0	0	2.31338	3.07111	2.32e-06	1.44e-05	Transcription initiation factor IIE subunit beta
TraesCS6B02G270300.1	36.5044	2.13349	0	0	25.9921	2.58166	2.85e-21	2.9e-19	Aluminum-activated malate transporter-like
TraesCS6B02G272300.1	15.5625	2.67707	0	0	15.2422	2.2465	2.89e-19	2.25e-17	Hippocampus abundant transcript 1 protein
TraesCS6B02G281000.1	3.07375	4.42892	0	0	7.06162	4.05601	3.12e-18	2.14e-16	Ethylene-responsive transcription factor
TraesCS6B02G284000.1	11.1579	2.37052	0	0	15.7797	3.06836	7.98e-08	7.08e-07	Cytochrome b5
TraesCS6B02G285900.1	4.02782	4.12218	0	0	3.45815	4.59656	2.08e-21	2.18e-19	Vacuolar-processing enzyme
TraesCS6B02G287900.1	2.77022	4.65011	0	0	3.68075	3.32662	4.71e-11	8.97e-10	Lipid transfer protein-like
TraesCS6B02G295300.1	3.83706	3.20914	0	0	5.38893	2.51852	1.95e-13	5.84e-12	Guanosine-3',5'-bis(Diphosphate) 3'-pyrophosphohydrolase
TraesCS6B02G302400.2	6.10504	3.97322	0	0	5.9794	4.66646	3.54e-19	2.69e-17	formate dehydrogenase
TraesCS6B02G308000.1	2.54912	3.28699	0	0	2.86791	3.4694	2.76e-10	4.36e-09	AT-rich interactive domain protein
TraesCS6B02G310500.2	2.63902	2.30404	0	0	3.07375	2.49634	2.86e-06	1.74e-05	Makorin RING-zinc-finger protein
TraesCS6B02G315300.1	2.49666	3.1865	0	0	2.47942	3.45042	9.38e-09	1.04e-07	DNA-directed RNA polymerase II subunit rpb4
TraesCS6B02G319000.1	2.82843	3.26565	0	0	2.65737	3.37976	4.26e-09	5.17e-08	Signal peptide protease
TraesCS6B02G321200.1	2.31338	6.08577	0	0	2.20381	6.10224	1.32e-10	2.26e-09	Aspartic proteinase Asp1
TraesCS6B02G326500.1	6.02099	4.26032	0	0	3.94493	4.72373	5.13e-16	2.45e-14	Caleosin
TraesCS6B02G326600.1	3.45815	3.46381	0	0	2.80889	3.79597	5.82e-07	4.18e-06	DUF1005 family protein (DUF1005)
TraesCS6B02G339100.1	2.82843	3.3672	0	0	2.01391	3.53664	1e-05	5.28e-05	Glycosyltransferase
TraesCS6B02G343900.1	2.34567	4.40413	0	0	2.26577	4.48684	2.78e-09	3.53e-08	MADS box transcription factor
TraesCS6B02G351600.1	14.42	2.17252	0	0	107.635	1.20792	4.55e-17	2.6e-15	2-oxoglutarate (2OG) and Fe(II)-dependent oxygenase superfamily protein
TraesCS6B02G351900.1	3.38698	2.63766	0	0	2.47942	2.73278	5.64e-05	0.0002428	DNA repair/recombination protein
TraesCS6B02G353200.2	9.31787	5.15209	0	0	9.84916	5.70925	2.35e-49	2.43e-46	12-oxophytodienoate reductase-like protein
TraesCS6B02G354000.1	2.86791	2.70637	0	0	2.8481	2.4665	2.67e-06	1.63e-05	Temperature-induced lipocalin
TraesCS6B02G360900.1	5.81589	2.65605	0	0	7.01285	2.75594	1.12e-16	5.96e-15	WAT1-related protein
TraesCS6B02G364100.1	2.73208	4.09798	0	0	2.15846	4.14804	6.73e-07	4.74e-06	DUF1685 family protein
TraesCS6B02G367400.1	2.47942	2.5223	0	0	2.14355	2.74399	0.00011223	0.000448689	FRIGIDA interacting protein 1
TraesCS6B02G371800.2	3.34035	4.7905	0	0	2.94854	4.59414	6.17e-15	2.39e-13	RING finger protein
TraesCS6B02G371900.1	2.37841	5.31997	0	0	2.05623	5.08802	3.1e-09	3.88e-08	Transducin/WD40 repeat-like superfamily protein
TraesCS6B02G377500.2	3.38698	3.66032	0	0	2.58471	4.33609	8.41e-13	2.26e-11	Protein kinase-like
TraesCS6B02G393000.1	4.11246	5.13611	0	0	2.54912	5.05463	2.3e-14	8.15e-13	Protein kinase-like
TraesCS6B02G395000.1	8.63383	1.83826	0	0	5.09824	2.66231	3.92e-15	1.58e-13	RING/U-box superfamily protein
TraesCS6B02G409900.2	2.14355	3.36163	0	0	2.34567	3.53784	5.82e-07	4.18e-06	Aspartate--tRNA ligase
TraesCS6B02G411600.1	4.16986	4.72378	0	0	3.91768	5.05176	2.23e-25	3.75e-23	Oxidoreductase family protein
TraesCS6B02G411700.1	5.77572	3.06449	0	0	4.75683	3.89071	2.69e-21	2.78e-19	Alcohol dehydrogenase 3
TraesCS6B02G411900.1	2.94854	4.04083	0	0	2.11404	4.23582	4.56e-08	4.32e-07	Protein kinase superfamily protein
TraesCS6B02G413500.1	7.01285	2.93252	0	0	4.43828	2.93964	6.37e-08	5.79e-07	protein kinase family protein
TraesCS6B02G413600.1	44.0173	1.99105	0	0	11.3137	1.72184	7.93e-12	1.77e-10	Kinase family protein
TraesCS6B02G416300.1	3.83706	3.3278	0	0	3.97237	3.81479	5.33e-05	0.000231245	NAC domain protein,
TraesCS6B02G417200.1	40.7859	2.27011	0	0	16.2234	2.45486	4.48e-20	3.83e-18	receptor kinase 1
TraesCS6B02G418600.1	8	4.48245	0	0	7.46426	5.03823	3.02e-35	1.14e-32	Phosphate transporter PHO1-like protein
TraesCS6B02G420000.1	64.8934	6.40203	0	0	42.2243	5.16625	1.36e-27	2.91e-25	Cinnamoyl CoA reductase
TraesCS6B02G420200.1	16.7955	4.87499	0	0	112.206	3.22437	1.74e-58	3.37e-55	Cinnamoyl CoA reductase
TraesCS6B02G429300.1	3.05252	5.2871	0	0	4.95883	5.28453	2.19e-23	2.91e-21	O-methyltransferase
TraesCS6B02G432800.1	2.37841	2.54901	8e-05	0.00017	3.16017	2.55139	1.89e-06	1.2e-05	Auxin-responsive protein
TraesCS6B02G434300.1	3.01049	4.14074	0	0	2.94854	4.56976	1e-14	3.73e-13	Pumilio-like protein
TraesCS6B02G437500.1	2.88786	2.61994	0	0	2.69447	2.87568	1.88e-07	1.52e-06	FBD-associated F-box protein
TraesCS6B02G439800.1	3.68075	3.68967	0	0	3.36359	3.75929	4.02e-15	1.61e-13	RING/U-box superfamily protein, putative
TraesCS6B02G443700.1	2.2974	3.48894	0	0	2.08493	3.51611	2.86e-05	0.000133907	Mesoderm induction early response protein 1, putative isoform 1
TraesCS6B02G451200.2	2.39496	3.40157	0	0	2.69447	3.16615	2.91e-06	1.77e-05	Phosphatidylinositol-4-phosphate 5-kinase, putative
TraesCS6B02G456100.1	2.63902	4.45004	0	0	3.11666	2.97496	1.8e-09	2.39e-08	Sentrin-specific protease
TraesCS6B02G461200.1	3.63008	4.08458	0	0	2.58471	4.55501	7.69e-14	2.46e-12	E3 ubiquitin-protein ligase
TraesCS7A02G000300.1	2.58471	2.73998	0	0	2.09943	2.94746	6.53e-05	0.000276327	NAC domain-containing protein
TraesCS7A02G019400.1	2.60268	4.05798	0	0	2.05623	3.20268	1.31e-05	6.69e-05	Pectin lyase-like superfamily protein
TraesCS7A02G023100.1	7.46426	4.98348	0	0	6.6807	5.1411	2.51e-12	6.2e-11	Cytochrome P450 family protein, expressed
TraesCS7A02G034300.1	2.42839	6.41018	0	0	2.78949	7.06739	1.12e-09	1.55e-08	Glutathione S-transferase
TraesCS7A02G040900.1	3.605	3.42	0	0	3.70635	3.37366	3.43e-12	8.2e-11	Sucrose synthase
TraesCS7A02G043700.1	2.21914	3.82094	0	0	2.05623	4.22413	1e-06	6.8e-06	Phosphoglucan, water dikinase
TraesCS7A02G053400.2	10.3388	2.99806	0	0	5.73582	2.71345	3.47e-07	2.62e-06	Receptor-kinase, putative
TraesCS7A02G054700.2	4.16986	2.67926	0	0	3.53081	4.0742	5.37e-16	2.55e-14	RING/U-box superfamily protein
TraesCS7A02G055100.1	4.82323	5.20807	0	0	8	4.8872	4.21e-19	3.17e-17	Aspartic proteinase nepenthesin-1
TraesCS7A02G056500.1	2.80889	2.49867	0	0	3.18215	2.94659	4.96e-09	5.92e-08	Transmembrane protein, putative
TraesCS7A02G060500.1	2.41162	5.03428	0	0	2.67586	5.76185	1.44e-16	7.47e-15	Disease resistance protein
TraesCS7A02G065000.1	2.82843	4.12985	0	0	4.53154	4.592	2.35e-11	4.76e-10	Seed maturation protein
TraesCS7A02G066400.1	2.65737	3.40642	0	0	2.58471	3.51328	7.55e-10	1.09e-08	1-aminocyclopropane-1-carboxylate synthase
TraesCS7A02G069000.1	3.86375	2.95742	0	0	4.50023	3.3155	2.04e-14	7.29e-13	Dymeclin
TraesCS7A02G071700.1	2.77022	3.61357	0	0	2.23457	4.23326	0.000178119	0.000674113	ABC transporter G family member
TraesCS7A02G073800.1	3.36359	4.88685	0	0	2.67586	5.17624	5.29e-13	1.46e-11	Myeloid leukemia factor 1
TraesCS7A02G075600.1	7.4127	5.29387	0	0	7.72749	4.6358	1.11e-38	5.95e-36	Enolase
TraesCS7A02G083700.1	7.26015	3.64835	0	0	15.455	4.22985	2.06e-11	4.22e-10	Glutathione S-transferase
TraesCS7A02G092900.1	9.00047	2.85041	0	0	2.73208	2.62624	0.000201635	0.00075191	Early nodulin 93
TraesCS7A02G093300.1	7.78124	3.52497	0	0	4.69134	4.27937	4.48e-10	6.79e-09	Early nodulin 93
TraesCS7A02G093500.2	5.35171	5.88668	0	0	2.96905	5.96505	9.71e-10	1.36e-08	Early nodulin 93
TraesCS7A02G093600.1	9.98664	3.82931	0	0	4.28709	3.69922	2.24e-11	4.57e-10	Early nodulin 93
TraesCS7A02G102600.1	5.27803	5.91793	0	0	3.38698	5.37448	2.06e-17	1.22e-15	Acetyl-coenzyme A carboxylase carboxyl transferase subunit alpha
TraesCS7A02G110500.1	3.09513	4.4317	0	0	2.42839	4.40313	1.5e-07	1.25e-06	F-box protein
TraesCS7A02G118800.3	6.86852	3.66139	0	0	9.44794	4.54471	8.42e-19	6.16e-17	ABC transporter, putative
TraesCS7A02G118900.2	3.63008	5.18313	0	0	5.09824	6.12165	5.63e-37	2.39e-34	ABC transporter, putative
TraesCS7A02G121500.1	9.64646	2.37324	0	0	6.82108	2.51527	6.11e-17	3.41e-15	TOM1-like protein 2
TraesCS7A02G123300.1	4.95883	3.38153	0	0	2.54912	4.00755	2.45e-07	1.93e-06	Late embryogenesis abundant protein
TraesCS7A02G125100.1	5.6962	2.29724	0	0	11.3137	2.42495	1.21e-16	6.41e-15	Inorganic pyrophosphatase 2
TraesCS7A02G126900.1	3.4822	3.03888	0	0	2.17347	3.22249	7.54e-06	4.12e-05	Basic helix-loop-helix transcription factor
TraesCS7A02G130300.1	3.605	2.16853	0	0	7.4127	1.65802	1.63e-09	2.18e-08	Protein DETOXIFICATION
TraesCS7A02G138200.1	3.45815	2.60772	0	0	2.54912	2.68778	4.24e-06	2.46e-05	BSD domain containing protein
TraesCS7A02G141800.1	4.56305	6.01321	0	0	3.38698	5.56122	6.84e-09	7.91e-08	Acyl-coenzyme A oxidase
TraesCS7A02G144600.3	2.20381	3.27887	0	0	2.18859	3.51236	1.14e-06	7.63e-06	Transcriptional corepressor SEUSS
TraesCS7A02G148700.1	3.24901	2.2886	0	0	3.09513	3.24034	3.67e-10	5.64e-09	Thioredoxin
TraesCS7A02G154500.1	2.78949	2.88576	0	0	4.53154	3.30662	5.34e-11	1.01e-09	Mannitol transporter, putative, expressed
TraesCS7A02G154800.1	3.29436	3.29441	0	0	2.62079	3.23667	8.12e-08	7.19e-07	zinc ion binding protein
TraesCS7A02G158900.1	5.20537	11.1584	0	0	2.51403	11.2855	7.52e-14	2.41e-12	Sucrose synthase
TraesCS7A02G169100.1	2.58471	5.60338	0	0	3.07375	6.18003	1.17e-07	9.97e-07	WAT1-related protein
TraesCS7A02G179300.1	2.71321	3.46343	0	0	3.36359	2.73175	1.42e-07	1.18e-06	RNA-binding family protein
TraesCS7A02G182500.1	2.21914	3.48213	0	0	2.44528	3.7685	5.82e-10	8.62e-09	electron protein, putative (Protein of unknown function, DUF547)
TraesCS7A02G195000.1	2.44528	3.05531	0	0	2.51403	3.41128	1.61e-07	1.32e-06	Pyridoxamine 5'-phosphate oxidase family protein
TraesCS7A02G198900.1	5.27803	9.14501	0	0	9.78112	9.23587	1.42e-23	1.93e-21	Pathogenesis-related protein 1
TraesCS7A02G211100.1	3.24901	2.45088	0	0	2.56685	2.88531	8.17e-06	4.41e-05	Receptor-like kinase
TraesCS7A02G212200.1	2.44528	2.3568	0	0	2.86791	2.38189	2.33e-05	0.00011159	Amino acid transporter, putative
TraesCS7A02G214200.1	3.13834	2.86614	0	0	2.56685	2.94307	3.73e-07	2.8e-06	DNA repair protein complementing XP-C cells-like protein
TraesCS7A02G219300.1	3.43426	3.74544	0	0	4.05584	4.0534	1.53e-18	1.08e-16	Eukaryotic aspartyl protease family protein
TraesCS7A02G220200.1	4.65893	4.39675	0	0	4.89056	4.20591	5.16e-25	8.38e-23	Aluminum activated malate transporter family protein
TraesCS7A02G223500.1	4.31691	3.30306	0	0	3.38698	3.42365	1.98e-11	4.08e-10	Acyl-coenzyme A oxidase
TraesCS7A02G225800.1	2.23457	3.91191	0	0	2.49666	4.07147	1.43e-09	1.94e-08	Diacylglycerol O-acyltransferase 2
TraesCS7A02G233700.2	4.05584	2.14893	0	0	3.05252	1.82763	3.19e-05	0.000147748	Poor homologous synapsis 1 protein
TraesCS7A02G236400.1	5.6962	1.86589	0	0	4.37717	2.63059	1.06e-09	1.48e-08	BTB/POZ domain-containing protein
TraesCS7A02G236700.1	2.49666	2.27797	3e-05	7e-05	39.6706	1.23166	1.62e-15	7.11e-14	Heat-shock protein, putative
TraesCS7A02G238600.1	4.22807	6.21189	0	0	2.78949	6.4231	4.55e-14	1.52e-12	B12D protein
TraesCS7A02G240100.1	4.14106	2.39994	0	0	3.27161	2.43078	1.2e-07	1.02e-06	Transducin/WD40 repeat protein
TraesCS7A02G243900.3	2.67586	6.02671	0	0	2.8481	5.87735	1.41e-11	2.98e-10	Glycerophosphodiester phosphodiesterase
TraesCS7A02G252700.3	2.96905	4.1493	0	0	3.38698	3.82392	1.94e-10	3.18e-09	Pumilio-like protein
TraesCS7A02G259700.2	3.29436	7.66284	0	0	2.80889	6.84961	6.92e-19	5.11e-17	Nitrate reductase
TraesCS7A02G260000.1	2.82843	3.08232	0	0	2.41162	3.85852	1.41e-09	1.92e-08	Purple acid phosphatase
TraesCS7A02G263400.3	3.5801	3.00662	0	0	2.75108	3.54461	6.11e-09	7.14e-08	meiosis chromosome segregation family protein
TraesCS7A02G263400.4	3.38698	2.74504	0	1e-05	2.86791	3.25749	5.83e-07	4.19e-06	meiosis chromosome segregation family protein
TraesCS7A02G264100.1	6.9644	3.94004	0	0	6.6807	3.29167	1.18e-12	3.09e-11	Ethylene-responsive transcription factor
TraesCS7A02G264500.1	2.34567	3.94482	0	0	15.3482	3.75978	6.98e-45	5.28e-42	Stress up-regulated Nod 19 protein
TraesCS7A02G272100.1	3.22657	2.77402	0	0	4.40762	2.17102	9.87e-09	1.09e-07	MYB transcription factor
TraesCS7A02G278200.1	2.42839	3.23394	0	0	2.11404	3.11573	4.46e-05	0.00019804	Protein-L-isoaspartate O-methyltransferase
TraesCS7A02G278300.1	2.49666	3.13204	0	0	2.53151	3.6504	1.45e-09	1.96e-08	RNA-binding protein
TraesCS7A02G280900.1	3.20428	3.50337	0	0	2.49666	2.68507	0.000231749	0.000850194	2-oxoglutarate (2OG) and Fe(II)-dependent oxygenase superfamily protein
TraesCS7A02G284800.2	2.69447	5.24267	0	0	2.15846	5.60814	1.79e-10	2.96e-09	Regulator of chromosome condensation (RCC1) family protein
TraesCS7A02G299400.2	5.89708	3.79334	1e-05	2e-05	13.2691	3.91328	1.85e-36	7.75e-34	LHY
TraesCS7A02G299400.3	7.01285	2.76719	0.00041	0.00078	4.08405	3.21185	6.66e-11	1.23e-09	LHY
TraesCS7A02G300800.1	4.78991	3.41402	0	0	7.51618	3.64263	1.89e-32	5.63e-30	Glycerol-3-phosphate transporter, putative
TraesCS7A02G302800.1	2.41162	3.90208	0	0	3.05252	4.12285	2.79e-15	1.19e-13	XH/XS domain protein
TraesCS7A02G311800.1	4.40762	1.88583	0	0	12.042	2.06908	5.43e-18	3.53e-16	Transcription factor Inducer of CBF expression 1
TraesCS7A02G319400.1	2.54912	2.92496	0	0	2.60268	3.16261	1.02e-07	8.8e-07	MADS-box transcription factor
TraesCS7A02G321100.1	3.91768	2.85921	0	0	7.4127	2.76599	1.77e-19	1.42e-17	DNA-directed RNA polymerase subunit beta
TraesCS7A02G322200.1	2.78949	4.4378	0	0	2.58471	4.84417	8.62e-11	1.54e-09	Alcohol dehydrogenase
TraesCS7A02G327200.1	4.43828	4.12986	0	0	2.01391	4.37468	0.000132881	0.000521905	Late embryogenesis abundant (LEA) hydroxyproline-rich glycoprotein family
TraesCS7A02G331100.1	4.85678	4.24473	0	0	4.99332	4.4316	5.84e-24	8.42e-22	Auxin-responsive protein
TraesCS7A02G334300.1	3.89062	2.69892	0	0	3.70635	2.85515	1.72e-10	2.86e-09	Glycosyltransferase
TraesCS7A02G336100.1	5.02805	3.58176	0	0	3.81055	3.37417	1.55e-15	6.83e-14	B-cell receptor-associated protein 31-like containing protein
TraesCS7A02G338500.1	2.28153	2.52016	0	1e-05	3.18215	3.75157	5.6e-10	8.33e-09	WRKY transcription factor
TraesCS7A02G339600.1	4.69134	4.36524	0	0	13.8326	4.98034	1.02e-21	1.14e-19	Peroxidase
TraesCS7A02G345100.1	2.37841	4.73745	0	0	3.13834	5.12705	3.17e-08	3.12e-07	Peroxidase
TraesCS7A02G345400.1	6.6807	6.42466	0	0	4.92458	6.69544	7.65e-28	1.67e-25	Phosphoenolpyruvate carboxylase
TraesCS7A02G351300.1	3.29436	2.21575	0	0	2.90795	2.40344	3.85e-06	2.26e-05	P-loop containing nucleoside triphosphate hydrolases superfamily protein
TraesCS7A02G351500.1	2.71321	2.41337	0	0	2.12874	2.71484	0.000252102	0.000915757	Extra-large G-protein-like
TraesCS7A02G351800.1	26.1729	2.39827	0	0	20.8215	2.51152	4.21e-15	1.68e-13	Cytoplasmic tRNA 2-thiolation protein 1
TraesCS7A02G356900.1	2.15846	3.75966	0	0	2.18859	4.19312	2.5e-07	1.96e-06	Receptor-like protein kinase
TraesCS7A02G362600.1	2.47942	3.31705	0	0	2.49666	3.81375	9.45e-09	1.05e-07	Histone deacetylase, putative
TraesCS7A02G377600.1	3.09513	2.4854	0	0	4.02782	2.35624	3.05e-09	3.83e-08	Non-specific serine/threonine protein kinase
TraesCS7A02G381300.1	2.88786	5.06674	0	0	2.07053	4.87718	6.72e-08	6.07e-07	E3 ubiquitin-protein ligase RGLG2
TraesCS7A02G384800.1	2.07053	3.10054	0	0	2.63902	3.77963	1.72e-11	3.59e-10	DNA repair protein RAD51-like protein 1
TraesCS7A02G385100.1	4.08405	5.0911	0	0	3.24901	4.65239	1.17e-05	6.04e-05	senescence-associated family protein (DUF581)
TraesCS7A02G386800.1	9.51366	6.09804	0	0	15.3482	6.89089	2.39e-61	4.94e-58	Germin-like protein
TraesCS7A02G390200.1	2.9897	5.19926	0	0	2.20381	5.20902	9.81e-10	1.38e-08	UBX domain-containing protein, putative
TraesCS7A02G391600.1	4.19887	6.4897	0	0	3.55537	6.20645	8.44e-23	1.05e-20	Amino acid transporter-like protein
TraesCS7A02G396300.1	2.71321	3.80311	0	0	2.63902	4.28043	3.57e-13	1.02e-11	Cinnamoyl-CoA reductase 4
TraesCS7A02G401200.1	12.2101	2.05344	0	0	5.61778	1.78392	2.95e-06	1.79e-05	Methionine--tRNA ligase
TraesCS7A02G402500.1	2.49666	3.43633	0	0	2.63902	3.69275	1.41e-09	1.92e-08	Ribose-phosphate pyrophosphokinase
TraesCS7A02G404300.1	6.82108	8.30709	0	0	4.46915	8.34617	9.65e-22	1.08e-19	Zinc finger A20 and AN1 domain stress-associated protein
TraesCS7A02G405600.1	8.81524	2.10371	0	0	17.8766	2.08566	1.25e-13	3.9e-12	Eukaryotic aspartyl protease family protein
TraesCS7A02G409100.1	3.24901	4.87691	0	0	3.68075	5.06937	5.88e-08	5.39e-07	Arogenate dehydrogenase
TraesCS7A02G415800.1	2.54912	2.80444	0	0	2.02792	2.98499	7.52e-05	0.00031301	MYB transcription factor
TraesCS7A02G423600.1	5.20537	4.16414	0	0	3.89062	4.45121	7.1e-17	3.91e-15	ATP-dependent zinc metalloprotease FtsH
TraesCS7A02G426200.2	2.56685	3.31853	0	0	2.54912	2.53525	4.07e-05	0.000182595	50S ribosomal protein L2
TraesCS7A02G438100.1	5.6962	2.95798	0	0	4.82323	2.89741	1.38e-07	1.16e-06	transmembrane protein, putative (DUF679)
TraesCS7A02G439900.1	4.50023	2.6082	0	0	4.16986	2.67817	2.26e-08	2.3e-07	2-oxoglutarate (2OG) and Fe(II)-dependent oxygenase superfamily protein
TraesCS7A02G446600.1	3.78423	3.84322	0	0	4.72397	3.39301	6.48e-15	2.49e-13	Ribonucleoside-diphosphate reductase
TraesCS7A02G446800.1	2.20381	3.45868	0	0	2.69447	3.64282	3.3e-06	1.97e-05	Protein SCO1-like protein, mitochondrial
TraesCS7A02G449500.1	8.75435	5.626	0	0	8.75435	5.6223	8.89e-56	1.45e-52	Cytochrome P450
TraesCS7A02G449600.1	4.25748	3.16148	0	0	9.31787	4.03626	1.14e-37	5.36e-35	Cytochrome P450
TraesCS7A02G451100.1	2.8481	3.15804	0	0	6.82108	2.32266	1.91e-12	4.84e-11	Phosphosulfolactate synthase-related protein
TraesCS7A02G452100.1	15.2422	6.34998	0	0	21.4068	5.94429	5.21e-27	1.06e-24	Protease inhibitor/seed storage/lipid transfer family protein
TraesCS7A02G453600.1	2.04202	5.04729	0	0	2.71321	5.4155	7.99e-12	1.79e-10	Polyubiquitin
TraesCS7A02G462900.2	2.54912	3.50267	0	0	2.09943	3.46198	7.94e-05	0.000328801	3-hydroxyisobutyrate dehydrogenase
TraesCS7A02G464600.1	2.90795	2.58574	0	0	2.58471	3.06401	2.47e-07	1.94e-06	Disease resistance protein (NBS-LRR class) family
TraesCS7A02G465100.1	2.2974	2.90894	0	0	3.03143	2.93809	4.47e-09	5.39e-08	BTB/POZ domain-containing protein
TraesCS7A02G473900.1	3.78423	3.51047	0	0	3.07375	4.09267	4.93e-14	1.63e-12	Phosphoglycerate kinase
TraesCS7A02G481500.1	3.09513	5.36529	0	0	3.01049	5.27626	4.24e-20	3.64e-18	Allantoate amidohydrolase
TraesCS7A02G490400.1	3.29436	4.34978	0	0	2.46229	4.07554	7.24e-07	5.06e-06	Serine/arginine repetitive matrix protein 2, putative isoform 1
TraesCS7A02G504900.2	5.27803	2.09572	0	0	3.50642	2.72365	2.1e-09	2.75e-08	Photosystem II reaction center PsbP family protein
TraesCS7A02G505300.1	4.43828	3.06997	0	0	4.14106	3.73355	3.24e-20	2.85e-18	Anthocyanidin reductase
TraesCS7A02G511800.1	2.92817	2.99823	0	0	2.90795	3.12765	7.12e-09	8.18e-08	Homeobox protein knotted-1, putative
TraesCS7A02G511800.2	4.69134	3.26439	0	0	3.34035	3.62486	8.3e-14	2.64e-12	Homeobox protein knotted-1, putative
TraesCS7A02G523000.1	3.11666	3.75209	0	0	2.25012	4.11847	2.34e-09	3.02e-08	Protein kinase, putative
TraesCS7A02G529300.1	3.29436	2.84904	0	0	3.38698	3.40092	1.69e-12	4.33e-11	Nucleobase ascorbate transporter
TraesCS7A02G533800.1	4.14106	3.79657	0	0	3.50642	3.97174	1e-08	1.11e-07	Receptor-like kinase
TraesCS7A02G537000.1	3.01049	2.86673	0	0	2.39496	3.14946	4.61e-06	2.66e-05	Protein phosphatase 2C
TraesCS7A02G551400.1	11.8762	3.13475	0	0	2.39496	3.03137	5.35e-05	0.000231935	Ring finger protein, putative
TraesCS7A02G553800.1	7.67411	2.6867	0.00011	0.00022	5.16941	2.8501	2.9e-15	1.22e-13	MYB-related protein
TraesCS7A02G557700.2	4.43828	5.66991	0	0	2.47942	5.30583	4.13e-12	9.73e-11	NBS-LRR disease resistance protein
TraesCS7A02G564300.1	4.59479	3.67092	0	0	3.18215	3.82898	1.41e-12	3.66e-11	Tetratricopeptide repeat-like superfamily protein, putative isoform 1
TraesCS7A02G565100.1	16.4498	5.56752	0	0	6.10504	2.85244	2.4e-07	1.9e-06	Pathogenesis-related protein 1
TraesCS7A02G569900.1	2.15846	3.67791	0	0	8.9383	4.78019	3.35e-38	1.68e-35	Receptor protein kinase, putative
TraesCS7B02G006400.1	3.18215	4.6808	0	0	2.11404	4.89298	3.68e-08	3.56e-07	Zinc finger, B-box
TraesCS7B02G008000.1	6.23332	2.89172	0	0	4.65893	1.69477	2.1e-07	1.68e-06	Midasin
TraesCS7B02G018600.1	5.9794	3.83115	0	0	4.34694	3.76017	9.73e-22	1.09e-19	Starch synthase, chloroplastic/amyloplastic
TraesCS7B02G020100.1	5.16941	4.04484	0	0	2.77022	4.29293	5.7e-10	8.46e-09	TOM1-like protein 2
TraesCS7B02G023600.1	7.26015	4.14205	0	0	3.07375	4.97974	0.000191273	0.000717847	Dirigent protein
TraesCS7B02G024100.1	10.4107	1.93957	0	0	6.19026	3.29516	2.23e-05	0.000107384	Dirigent protein
TraesCS7B02G028600.1	3.50642	2.69318	0	0	3.89062	2.35481	2.04e-08	2.11e-07	Zinc finger family protein
TraesCS7B02G033200.2	2.77022	2.21762	0	0	4.08405	2.26031	2.27e-09	2.94e-08	Fanconi-associated nuclease 1-like protein
TraesCS7B02G034600.1	2.86791	3.89741	0	0	2.47942	3.55446	2.43e-08	2.46e-07	Debranching enzyme 1
TraesCS7B02G040300.1	4	4.16814	0	0	2.17347	4.10647	3.49e-07	2.64e-06	BSD domain containing protein
TraesCS7B02G044200.1	3.18215	3.36963	0	0	4.11246	2.93343	4.15e-05	0.000185763	Acyl-coenzyme A oxidase
TraesCS7B02G044200.2	4.14106	2.97182	0	0	4.69134	3.15565	0.000146409	0.000567547	Acyl-coenzyme A oxidase
TraesCS7B02G047300.2	2.94854	2.94183	0	0	2.47942	2.92097	5.85e-05	0.000250945	Kinase family protein
TraesCS7B02G052300.2	3.11666	2.15988	0	0	2.65737	2.83936	3.77e-06	2.22e-05	Thioredoxin
TraesCS7B02G080100.1	2.42839	3.697	0	0	8.9383	4.8707	1.14e-16	6.05e-15	Laccase
TraesCS7B02G080100.2	2.82843	3.31341	0	0	8.69388	4.60701	3.26e-21	3.28e-19	Laccase
TraesCS7B02G100700.2	3.81055	2.41168	0	0	4.22807	2.35178	1.51e-07	1.26e-06	Pyridoxamine 5'-phosphate oxidase family protein
TraesCS7B02G103600.1	10.8528	9.11818	0	0	5.31474	9.07136	2.96e-19	2.29e-17	B12D protein
TraesCS7B02G105100.1	4.53154	6.32028	0	0	2.58471	6.19584	0.000212884	0.000789207	Pathogenesis-related protein 1
TraesCS7B02G105200.1	4.65893	4.77842	0	0	2.73208	5.71232	9.03e-05	0.000368603	Pathogenesis-related protein 1
TraesCS7B02G105300.1	8.45614	7.1232	0	0	18.2522	8.61572	3.7e-20	3.2e-18	Pathogenesis-related protein 1
TraesCS7B02G115500.2	2.58471	4.95782	0	0	2.01391	5.07308	4.44e-09	5.36e-08	Autophagy-related protein 2
TraesCS7B02G119600.1	2.28153	2.6263	0	1e-05	2.25012	2.75045	6.05e-05	0.000258458	PHD-finger family protein
TraesCS7B02G125800.1	5.42642	2.07477	0	0	5.06303	1.3644	6.91e-05	0.00029036	transmembrane protein, putative (Protein of unknown function, DUF599)
TraesCS7B02G127200.2	4.14106	4.35226	0	0	2.82843	4.02015	2.65e-08	2.67e-07	Aluminum activated malate transporter family protein
TraesCS7B02G127700.2	6.9644	1.85901	0.00017	0.00034	9.25351	2.02859	9.52e-06	5.04e-05	BURP domain protein RD22
TraesCS7B02G130600.1	2.17347	4.47285	0	0	2.34567	4.7323	8.33e-12	1.86e-10	formate dehydrogenase
TraesCS7B02G132000.1	2.34567	2.62446	1e-05	3e-05	2.32947	3.09677	2.18e-06	1.36e-05	Poor homologous synapsis 1 protein
TraesCS7B02G135700.1	9.57983	4.1743	0	0	7.46426	3.6918	1.72e-21	1.86e-19	Transducin/WD40 repeat protein
TraesCS7B02G138200.1	2.46229	3.24141	0	0	2.94854	3.80064	7.64e-11	1.39e-09	Pumilio-like protein
TraesCS7B02G139100.1	5.38893	3.96665	0	0	3.53081	3.40337	1.1e-12	2.9e-11	Methyl-CpG-binding domain protein
TraesCS7B02G139200.1	7.11074	2.41064	0	0	3.53081	2.32093	3.25e-08	3.19e-07	Methyl-CpG-binding domain protein
TraesCS7B02G139800.1	6.45313	2.29886	0	0	14.8254	2.16334	1.3e-09	1.78e-08	plant/protein (Protein of unknown function, DUF599)
TraesCS7B02G147500.1	4.11246	2.72629	0	0	7.3615	2.5038	3.14e-10	4.89e-09	Glycerophosphodiester phosphodiesterase
TraesCS7B02G154700.1	3.83706	2.59641	0	0	2.8481	2.70951	1.6e-07	1.32e-06	Ubiquitinyl hydrolase 1
TraesCS7B02G160100.1	2.23457	4.22541	0	0	2.11404	4.51985	2.99e-07	2.3e-06	S-acyltransferase
TraesCS7B02G161200.1	3.50642	2.14606	0	0	2.58471	2.44357	6.15e-06	3.43e-05	meiosis chromosome segregation family protein
TraesCS7B02G161200.4	2.94854	2.63154	0	0	2.25012	3.4801	7.33e-07	5.11e-06	meiosis chromosome segregation family protein
TraesCS7B02G162600.1	4.59479	4.67813	0	0	14.0257	4.61861	1.71e-32	5.21e-30	Stress up-regulated Nod 19 protein
TraesCS7B02G169900.1	3.53081	2.19151	0	0	5.57897	1.85412	1.86e-08	1.94e-07	MYB transcription factor
TraesCS7B02G175300.1	2.47942	3.64054	0	1e-05	2.88786	4.30712	8.08e-14	2.57e-12	Monodehydroascorbate reductase
TraesCS7B02G175300.2	2.01391	6.99039	0	0	2.90795	7.42151	2.12e-19	1.67e-17	Monodehydroascorbate reductase
TraesCS7B02G176100.1	2.78949	3.55648	0	0	2.42839	3.64225	1.42e-08	1.52e-07	RNA-binding protein
TraesCS7B02G188000.3	4.22807	4.76612	0	0	5.77572	4.74563	7.22e-26	1.29e-23	LHY
TraesCS7B02G190300.1	2.94854	2.21465	0	0	2.78949	2.74244	7.21e-06	3.96e-05	Acyl-coenzyme A oxidase
TraesCS7B02G192000.1	3.70635	4.61383	0	0	2.96905	4.8184	1.89e-15	8.26e-14	Thioredoxin-like family protein
TraesCS7B02G201200.1	4.89056	2.27137	0	0	3.34035	2.13192	1.7e-06	1.09e-05	DNA topoisomerase 6 subunit A
TraesCS7B02G201500.1	6.9644	2.25834	0	0	1002.93	1.65663	2.27e-28	5.1e-26	Glycerol-3-phosphate transporter, putative
TraesCS7B02G202900.1	2.46229	4.08291	0	0	2.18859	4.52583	2.07e-08	2.14e-07	XH/XS domain protein
TraesCS7B02G219900.1	35.0174	2.33918	0	0	65.7993	2.78417	4.42e-29	1.07e-26	Peroxidase
TraesCS7B02G223100.1	2.21914	5.39093	0	0	2.07053	5.4413	1.99e-07	1.6e-06	Alcohol dehydrogenase
TraesCS7B02G226700.1	3.13834	3.4778	0	0	2.44528	3.27238	1.15e-05	5.96e-05	BTB/POZ domain-containing protein
TraesCS7B02G237900.1	12.9063	5.69887	0	0	15.6707	5.89973	1.55e-50	1.78e-47	Phosphoenolpyruvate carboxylase
TraesCS7B02G242800.1	5.9794	4.37224	0	0	5.24157	4.24503	6.42e-25	1.03e-22	Auxin-responsive protein
TraesCS7B02G245000.1	2.08493	4.66095	0	0	2.88786	4.74787	8.44e-05	0.000346855	glyoxalase/bleomycin resistance protein/dioxygenase superfamily protein
TraesCS7B02G254000.1	2.86791	4.24677	0	0	3.29436	4.40276	3.65e-15	1.49e-13	GTP-binding nuclear protein
TraesCS7B02G254000.2	3.05252	4.05961	0	0	3.86375	4.40313	2.36e-16	1.19e-14	GTP-binding nuclear protein
TraesCS7B02G255500.2	4.02782	2.64776	0	0	3.38698	2.88832	4.59e-09	5.51e-08	Di-glucose binding protein with Kinesin motor domain-containing protein
TraesCS7B02G259300.1	4.16986	5.15799	0	0	2.80889	4.65043	3.66e-10	5.63e-09	Hemoglobin-like protein
TraesCS7B02G260800.1	2.12874	3.41676	0	0	2.07053	3.1084	0.000156576	0.000602767	ATP-binding cassette transporter subfamily A member
TraesCS7B02G265800.1	7.01285	2.22173	0	0	3.97237	2.81001	1.01e-12	2.67e-11	Cytochrome P450
TraesCS7B02G267200.1	4.99332	2.20739	0	0	3.50642	1.53855	2.64e-05	0.000124981	SMAD/FHA domain-containing protein, putative
TraesCS7B02G274200.1	2.73208	8.19587	0	0	2.86791	8.93101	4.9e-15	1.93e-13	Peroxidase
TraesCS7B02G276600.1	2.78949	3.38079	0	0	2.17347	3.45921	1.42e-05	7.19e-05	Extra-large G-protein-like
TraesCS7B02G277000.1	3.13834	4.22216	0	0	2.86791	4.33015	4.38e-13	1.23e-11	Heme oxygenase 1
TraesCS7B02G278100.1	2.01391	3.65074	0	0	3.13834	3.12064	4.34e-09	5.24e-08	Nucleic acid binding protein
TraesCS7B02G278500.1	2.78949	2.71947	0	0	3.20428	2.48773	3.68e-06	2.17e-05	Aspartic proteinase
TraesCS7B02G278900.1	3.70635	2.30622	0	0	3.55537	1.82869	3.11e-06	1.87e-05	RNA-dependent RNA polymerase
TraesCS7B02G280000.1	2.34567	4.94365	0	0	2.01391	5.30425	1.14e-08	1.25e-07	Loricrin-like
TraesCS7B02G283200.1	2.80889	5.04287	0	0	2.26577	5.32826	8.18e-10	1.17e-08	E3 ubiquitin-protein ligase RGLG2
TraesCS7B02G285700.2	2.15846	2.92549	8e-05	0.00016	2.09943	3.83123	4.64e-05	0.000204896	Glucan endo-1,3-beta-glucosidase 3
TraesCS7B02G287700.1	2.05623	3.67981	0	0	2.17347	4.04455	1.96e-08	2.04e-07	DNA repair protein RAD51-like protein 1
TraesCS7B02G288500.1	2.02792	4.76731	0	0	2.01391	5.17978	5.57e-05	0.000240302	Beta-hexosaminidase
TraesCS7B02G289600.1	4.08405	5.43698	0	0	9.98664	5.80217	2.01e-70	6.91e-67	Germin-like protein
TraesCS7B02G291800.1	2.8481	3.15248	0	0	2.23457	2.96006	8.35e-06	4.5e-05	UBX domain-containing protein, putative
TraesCS7B02G293500.1	3.89062	8.14501	0	0	3.68075	7.65514	4.29e-18	2.87e-16	Amino acid transporter-like protein
TraesCS7B02G300200.1	2.09943	5.284	0	0	2.58471	5.11639	7.46e-09	8.53e-08	FAD-binding Berberine family protein
TraesCS7B02G302600.1	3.45815	3.11277	0	0	2.11404	3.27978	5.88e-06	3.3e-05	Ribose-phosphate pyrophosphokinase
TraesCS7B02G303900.1	7.01285	7.9373	0	0	4.78991	7.65628	5.29e-24	7.69e-22	Zinc finger A20 and AN1 domain stress-associated protein
TraesCS7B02G308800.1	5.31474	4.58694	0	0	4.08405	4.29411	2.23e-17	1.31e-15	Arogenate dehydrogenase
TraesCS7B02G316400.1	2.21914	3.51419	0	0	2.54912	4.03073	6.17e-08	5.63e-07	Protein MID1-COMPLEMENTING ACTIVITY 1
TraesCS7B02G317800.1	10.8528	3.94976	0	0	18.8959	3.80038	5.35e-37	2.3e-34	14 kDa proline-rich protein DC2.15
TraesCS7B02G319800.1	2.77022	3.49671	0	0	4.53154	2.66834	6e-11	1.12e-09	ABC1 protein kinase
TraesCS7B02G320100.1	2.2974	3.16094	0	1e-05	3.94493	3.54833	3.18e-13	9.19e-12	Zinc-transporting ATPase
TraesCS7B02G328400.1	3.16017	5.31974	0	0	2.23457	5.10963	5.3e-08	4.94e-07	Peroxidase
TraesCS7B02G335900.1	4.43828	2.01704	0	0	3.07375	2.07073	9.21e-05	0.000374885	DNA polymerase IV
TraesCS7B02G337100.1	2.73208	3.82645	0	0	3.36359	3.45634	1.3e-05	6.65e-05	transmembrane protein, putative (DUF679)
TraesCS7B02G342300.1	5.57897	2.78099	0	0	3.18215	2.79796	2.14e-05	0.000103585	Remorin
TraesCS7B02G348600.1	3.09513	3.22239	0	0	2.09943	3.68179	1.18e-06	7.86e-06	External alternative NAD(P)H-ubiquinone oxidoreductase B2, mitochondrial
TraesCS7B02G349000.1	7.46426	4.88898	0	0	5.81589	4.71723	5.02e-38	2.43e-35	Cytochrome P450
TraesCS7B02G351000.1	3.41054	3.75688	0	0	3.89062	3.75558	3.67e-15	1.49e-13	Phosphosulfolactate synthase-related protein
TraesCS7B02G351900.1	6.9644	6.67845	0	0	4.89056	6.83706	8.49e-27	1.66e-24	Protease inhibitor/seed storage/lipid transfer family protein
TraesCS7B02G354100.1	2.54912	5.34584	0	0	2.31338	6.0841	4.89e-09	5.85e-08	Polyubiquitin
TraesCS7B02G355200.1	4.11246	3.88095	0	0	27.2843	2.69931	4.82e-22	5.6e-20	Early nodulin-like protein
TraesCS7B02G359800.1	2.75108	2.62154	0	0	4.82323	1.45886	9.44e-07	6.42e-06	BEACH domain-containing protein lvsC
TraesCS7B02G360600.1	3.01049	4.52773	0	0	2.07053	4.50929	1.42e-06	9.31e-06	Tetraspanin family protein, putative
TraesCS7B02G366500.1	3.605	2.70872	0	0	2.71321	2.97461	3.67e-07	2.76e-06	Glycine-rich domain-containing protein 2
TraesCS7B02G367400.1	11.3924	2.33884	0	0	9.12611	2.62459	1.53e-16	7.94e-15	LIGHT-DEPENDENT SHORT HYPOCOTYLS-like protein (DUF640)
TraesCS7B02G375300.1	2.18859	3.11076	0	0	3.94493	1.65173	1.95e-06	1.23e-05	Phosphoglycerate kinase
TraesCS7B02G383900.3	4.11246	6.02326	0	0	3.86375	5.84386	5.91e-28	1.3e-25	Allantoate amidohydrolase
TraesCS7B02G410200.1	2.2974	3.69834	0	0	2.25012	3.13888	1.64e-06	1.06e-05	COP1-interacting protein 4.1
TraesCS7B02G412700.1	3.09513	3.39105	0	0	3.81055	4.19488	2.53e-16	1.27e-14	Anthocyanidin reductase
TraesCS7B02G423100.3	2.69447	3.09718	0	0	2.21914	3.2219	3.07e-06	1.85e-05	Homeobox protein knotted-1, putative
TraesCS7B02G434300.1	3.22657	5.84632	0	0	2.58471	5.4787	8.91e-11	1.59e-09	Sucrose phosphate synthase
TraesCS7B02G435500.1	4.22807	6.01529	0	0	2.80889	5.93484	8.56e-10	1.22e-08	Branched-chain-amino-acid aminotransferase 6
TraesCS7B02G438300.1	4.28709	2.36035	0	0	3.01049	2.4373	1.21e-06	8.06e-06	Ubiquitin system component Cue protein, putative
TraesCS7B02G440000.1	3.4822	3.53205	0	0	3.45815	3.9979	3.6e-15	1.47e-13	Protein kinase, putative
TraesCS7B02G444900.1	3.20428	7.3809	0	0	2.18859	7.08713	5.43e-10	8.09e-09	1-aminocyclopropane-1-carboxylate oxidase 1
TraesCS7B02G455500.1	4.65893	2.70684	0	0	3.22657	2.90862	2.72e-08	2.73e-07	Protein phosphatase 2C
TraesCS7B02G464800.1	3.50642	2.28715	0	0	2.39496	2.33637	0.000153013	0.000590628	Lateral signaling target 2-like protein
TraesCS7B02G478200.1	4.16986	2.97175	0	0	4.65893	3.01773	2.2e-13	6.54e-12	MYB-related protein
TraesCS7B02G479200.1	6.40856	2.05202	0	0	2.20381	3.57779	5.6e-07	4.04e-06	NBS-LRR disease resistance protein-like protein
TraesCSU02G012300.1	3.24901	4.24107	0	0	2.67586	4.37579	4.29e-06	2.48e-05	C2H2-like zinc finger protein
TraesCSU02G014500.2	2.56685	2.44845	0	1e-05	2.31338	2.68929	1.58e-05	7.87e-05	E3 ubiquitin-protein ligase
TraesCSU02G021600.1	4.53154	8.11948	0	0	3.18215	8.41641	1.06e-18	7.62e-17	Stem-specific protein TSJT1
TraesCSU02G039900.1	2.32947	6.0641	0	0	2.32947	6.47554	1.74e-14	6.28e-13	Paired amphipathic helix protein Sin3
TraesCSU02G051900.1	3.31728	4.15932	0	0	4.56305	6.40018	8.22e-12	1.83e-10	Endo-1,3-beta-glucanase
TraesCSU02G068300.1	2.2974	2.52863	5e-05	0.0001	2.60268	3.016	4.52e-07	3.34e-06	Acyl-CoA-binding domain-containing protein 4
TraesCSU02G074200.1	16.2234	3.47128	0	0	2.96905	3.62574	2.16e-06	1.35e-05	modifier of snc1
TraesCSU02G079800.1	3.63008	4.46539	0	0	2.92817	4.66607	6.59e-17	3.67e-15	chromatin remodeling factor
TraesCSU02G080500.1	2.56685	2.81509	0	0	2.11404	2.53854	0.000195589	0.00073192	DEAD box RNA helicase 1
TraesCSU02G081900.1	2.46229	3.56709	0	0	2.63902	2.57603	3.41e-05	0.000156731	Protein argonaute
TraesCSU02G085100.1	9.64646	2.20356	0	0	6.36429	4.13622	2.85e-15	1.21e-13	Carotenoid cleavage dioxygenase
TraesCSU02G087600.1	4	3.80929	0	0	37.7918	3.62461	1.17e-47	1.03e-44	Glutathione S-transferase
TraesCSU02G087700.1	2.32947	2.43237	0	1e-05	2.54912	2.70795	2.96e-05	0.000137938	DEAD box RNA helicase 1
TraesCSU02G093100.1	3.605	2.59701	0	0	3.94493	3.58418	1.03e-17	6.35e-16	ABC transporter, putative
TraesCSU02G123800.1	3.34035	4.51292	0	0	6.72717	5.04515	3.14e-15	1.3e-13	Protein kinase, putative
TraesCSU02G137000.1	8.63383	2.77214	0	0	45.2548	2.92622	5.85e-35	2.11e-32	Peroxidase
TraesCSU02G137300.1	310.834	2.37586	0	0	207.937	3.95494	8.12e-65	2.1e-61	Peroxidase
TraesCSU02G190600.1	3.01049	2.43553	0	0	2.42839	2.38272	0.000222533	0.000820741	F-box protein PP2
TraesCSU02G202000.1	3.89062	3.50345	0	0	2.92817	1.79898	3.99e-05	0.000179427	Terminal flower 1
TraesCSU02G222800.1	2.96905	7.2922	0	0	4.16986	7.66895	4.31e-13	1.22e-11	Cysteine protease
TraesCSU02G228000.1	3.65533	2.86856	0	0	3.22657	2.90167	9.79e-06	5.16e-05	piezo-type mechanosensitive ion channel component
TraesCSU02G228100.1	3.65533	2.86856	0	0	3.22657	2.90167	9.79e-06	5.16e-05	piezo-type mechanosensitive ion channel component
TraesCSU02G243400.1	3.27161	4.86516	0	0	4.46915	5.15202	6.06e-14	1.98e-12	Cysteine protease
TraesCSU02G264300.1	3.65533	2.86856	0	0	3.22657	2.90167	9.79e-06	5.16e-05	piezo-type mechanosensitive ion channel component
Down Regulated in Both Amphi819 and T139
TraesCS1A02G015400.1	-2.71321	3.66416	0	0	-2.60268	3.38105	8.57e-09	9.6e-08	Ras-related protein Rab-11A
TraesCS1A02G020000.1	-2.44528	8.05149	0	0	-3.13834	5.85252	8.45e-19	6.16e-17	Thionin
TraesCS1A02G038100.1	-3.07375	4.32781	0	0	-2.34567	3.3266	5.16e-06	2.93e-05	Histone H2A
TraesCS1A02G040500.1	-2.94854	3.75266	0	0	-2.60268	3.52241	1.32e-06	8.72e-06	Protein-tyrosine sulfotransferase-like protein
TraesCS1A02G043300.1	-4.65893	1.94233	0	0	-3.20428	1.77276	0.000270884	0.00097541	Clavata3/ESR (CLE) gene family member
TraesCS1A02G044200.1	-2.04202	3.09919	0	0	-2.04202	3.51243	6.84e-06	3.77e-05	Protein transport SEC13-like protein
TraesCS1A02G050900.1	-6.6807	2.05125	0	0	-6.32033	3.20477	1.25e-17	7.67e-16	Defensin
TraesCS1A02G052300.1	-3.07375	3.42806	0	0	-2.75108	3.49969	4.88e-08	4.58e-07	GDSL esterase/lipase
TraesCS1A02G056600.1	-2.34567	5.03313	0	0	-2.21914	5.2629	1.01e-09	1.42e-08	Pyrimidine-specific ribonucleoside hydrolase
TraesCS1A02G060100.1	-2.54912	3.08435	0	0	-2.54912	3.09032	1.85e-06	1.18e-05	Vacuolar processing enzyme
TraesCS1A02G068000.1	-2.25012	3.90857	0	0	-2.17347	4.32791	6.72e-09	7.79e-08	protein translocase subunit
TraesCS1A02G077800.1	-3.43426	4.39306	0	0	-2.42839	4.3925	3.04e-09	3.83e-08	Auxin influx transporter
TraesCS1A02G078100.1	-3.45815	5.95171	0	0	-2.92817	6.67084	4.33e-13	1.22e-11	Peroxidase
TraesCS1A02G082400.1	-2.25012	3.79491	0	0	-2.08493	3.64103	6.12e-06	3.42e-05	Chitinase
TraesCS1A02G097700.1	-2.44528	8.64642	0	0	-2.25012	7.99823	1.2e-09	1.65e-08	Disulfide-isomerase
TraesCS1A02G099100.1	-2.82843	7.62406	0	0	-2.21914	7.73918	7.01e-10	1.02e-08	Cellulose synthase-like protein
TraesCS1A02G099300.1	-3.94493	6.34628	0	0	-2.31338	5.9047	9.82e-12	2.16e-10	Chaperone protein dnaJ, putative
TraesCS1A02G101900.1	-2.41162	3.86475	0	0	-2.69447	4.3065	1.03e-10	1.8e-09	Mitochondrial 37S ribosomal protein S27
TraesCS1A02G102500.1	-2.23457	3.96957	0	0	-2.21914	4.10296	5.36e-08	4.98e-07	4-hydroxy-tetrahydrodipicolinate reductase
TraesCS1A02G105400.1	-2.26577	8.13675	0	0	-2.32947	8.63688	1.76e-11	3.67e-10	Ubiquitin
TraesCS1A02G113100.1	-3.03143	2.35912	0	0	-4.46915	3.70798	4.3e-18	2.87e-16	Arabinogalactan peptide-like protein
TraesCS1A02G125700.1	-2.92817	5.11744	0	0	-2.44528	5.12329	5.49e-12	1.27e-10	Late embryogenesis abundant (LEA) hydroxyproline-rich glycoprotein family
TraesCS1A02G129100.1	-2.44528	5.96395	0	0	-2.15846	6.30535	4.17e-10	6.35e-09	40S ribosomal protein S7
TraesCS1A02G129200.1	-2.69447	3.9417	0	0	-2.17347	3.57908	2.32e-07	1.84e-06	Zinc finger protein-like 1-like protein
TraesCS1A02G129300.1	-5.20537	3.14291	0	0	-3.53081	3.44285	5.42e-08	5.02e-07	Myb
TraesCS1A02G129400.1	-2.92817	5.82476	0	0	-2.09943	5.95088	4.71e-09	5.65e-08	DNA helicase
TraesCS1A02G132400.1	-3.27161	5.67641	0	0	-2.71321	6.00352	1.07e-11	2.33e-10	Histone H2A
TraesCS1A02G142400.1	-3.36359	2.64485	0	0	-2.80889	3.24321	1.66e-08	1.75e-07	Na(+)/H(+) antiporter NhaB
TraesCS1A02G142900.1	-2.23457	5.05677	0	0	-2.25012	5.36956	1.19e-10	2.06e-09	Calcium ion-binding protein
TraesCS1A02G143700.1	-4.34694	2.37294	0	0	-4.37717	2.80688	1.23e-09	1.7e-08	Shugoshin-1
TraesCS1A02G144600.1	-4.53154	2.10899	0	0	-5.6962	1.89643	1.62e-07	1.33e-06	Xyloglucan galactosyltransferase KATAMARI1-like protein
TraesCS1A02G145000.1	-2.78949	6.93294	0	0	-2.46229	7.46148	2.23e-12	5.55e-11	60 kDa chaperonin
TraesCS1A02G148400.1	-3.09513	7.13276	0	0	-2.34567	7.14376	5.54e-09	6.52e-08	50S ribosomal protein L14
TraesCS1A02G156400.1	-3.13834	3.7637	0	0	-2.65737	4.05821	2.2e-08	2.25e-07	Transporter-related family protein
TraesCS1A02G158700.1	-3.36359	7.27069	0	0	-2.62079	7.54731	5.82e-12	1.34e-10	Coatomer subunit gamma
TraesCS1A02G170100.1	-2.44528	4.49032	0	0	-2.42839	4.51394	7.33e-08	6.56e-07	RP/EB family microtubule-associated protein
TraesCS1A02G170300.1	-2.21914	3.5142	0	0	-2.11404	3.82137	1.39e-06	9.16e-06	Trafficking protein particle complex subunit 13
TraesCS1A02G172300.1	-2.32947	3.44437	0	0	-2.65737	3.36478	3.51e-09	4.34e-08	Ras family protein
TraesCS1A02G176000.1	-6.49802	5.5366	0	0	-4.85678	5.8755	7.57e-19	5.56e-17	Monocopper oxidase-like protein SKU5
TraesCS1A02G176800.1	-2.25012	4.28131	0	0	-3.07375	4.91904	2.73e-09	3.49e-08	Nucleotide-diphospho-sugar transferases superfamily protein
TraesCS1A02G179000.2	-2.86791	7.51996	0	0	-2.9897	7.97985	5.77e-19	4.33e-17	Actin
TraesCS1A02G182500.1	-2.15846	3.71819	0	0	-2.08493	3.95718	3.98e-07	2.96e-06	Mitochondrial import inner membrane translocase subunit tim23
TraesCS1A02G186200.1	-5.06303	2.3834	0	0	-2.92817	2.55438	3.87e-06	2.27e-05	Glutathione S-transferase
TraesCS1A02G187800.1	-4.69134	2.01829	0	0	-5.65685	1.93318	4.78e-08	4.5e-07	Protein kinase superfamily protein
TraesCS1A02G190400.1	-4.62675	2.88031	0	0	-2.18859	2.99358	6.13e-05	0.000261215	Histone H2B
TraesCS1A02G194700.1	-608.874	1.55205	0	0	-4.40762	2.18033	1.58e-05	7.87e-05	WEB family protein, chloroplastic
TraesCS1A02G196000.1	-3.24901	3.4469	0	0	-2.49666	3.75776	1.34e-07	1.13e-06	Chalcone-flavanone isomerase family protein
TraesCS1A02G196100.1	-2.49666	4.22676	0	0	-2.42839	4.36255	3.86e-06	2.26e-05	Cellulose synthase-like protein
TraesCS1A02G197300.1	-2.28153	6.10046	0	0	-2.01391	6.13911	7.59e-09	8.65e-08	NADH dehydrogenase [ubiquinone] 1 alpha subcomplex subunit 12
TraesCS1A02G197500.1	-2.49666	2.56564	0	0	-2.56685	3.15323	9.29e-08	8.12e-07	50S ribosomal protein L35
TraesCS1A02G200200.1	-3.38698	4.99956	0	0	-3.18215	5.5084	3.17e-14	1.09e-12	Peroxidase
TraesCS1A02G201600.2	-2.28153	7.55759	0	0	-2.20381	7.83009	3.33e-11	6.53e-10	Monosaccharide-sensing protein 2
TraesCS1A02G203800.1	-4.05584	2.54709	0	0	-3.20428	3.1541	1.84e-07	1.5e-06	Adipocyte plasma membrane-associated protein
TraesCS1A02G204700.1	-3.22657	4.15845	0	0	-2.8481	4.76058	1.48e-10	2.5e-09	Methyltransferase
TraesCS1A02G208500.1	-2.37841	4.01472	0	0	-2.08493	4.70129	9.48e-08	8.27e-07	Branched-chain-amino-acid aminotransferase
TraesCS1A02G209100.1	-6.1475	4.86174	0	0	-3.29436	4.8345	1.92e-16	9.76e-15	Proline dehydrogenase
TraesCS1A02G209400.1	-3.73213	4.64185	0	0	-2.44528	4.89093	1.71e-06	1.1e-05	GRAS transcription factor
TraesCS1A02G210100.1	-2.86791	5.69229	0	0	-3.13834	6.0436	1.78e-13	5.39e-12	14 kDa proline-rich protein DC2.15
TraesCS1A02G210400.1	-9.64646	3.75652	0	0	-2.75108	2.63699	2.02e-06	1.28e-05	Trehalose 6-phosphate phosphatase
TraesCS1A02G212000.1	-3.18215	8.02115	0	0	-2.56685	8.46231	5.15e-16	2.46e-14	Expansin protein
TraesCS1A02G212200.1	-5.35171	4.20469	0	0	-2.78949	4.60948	1.19e-11	2.57e-10	Expansin protein
TraesCS1A02G212300.1	-2.62079	2.50106	0	0	-2.51403	2.79842	0.000181351	0.000684256	Expansin protein
TraesCS1A02G212400.1	-8.87656	4.94905	0	0	-6.58873	4.36443	3.57e-22	4.24e-20	Expansin protein
TraesCS1A02G212600.1	-2	4.21798	0	0	-2.47942	5.01909	7.8e-09	8.86e-08	Expansin protein
TraesCS1A02G218500.1	-2.01391	3.14294	0	0	-2.25012	4.20037	0.000103184	0.000415526	Kinase family protein
TraesCS1A02G227300.1	-2.67586	6.09365	0	0	-2.15846	6.72951	9.18e-11	1.63e-09	Receptor-like kinase
TraesCS1A02G229100.1	-3.97237	5.62846	0	0	-2.53151	5.52164	4.02e-10	6.14e-09	Histone H2B
TraesCS1A02G234100.1	-2.73208	2.29153	0	0	-2.28153	2.72197	2.59e-05	0.000122889	PAX-interacting protein 1
TraesCS1A02G236000.2	-2.15846	4.59944	0	0	-2.78949	5.31097	5.83e-16	2.75e-14	RNA binding protein
TraesCS1A02G239600.1	-5.1337	5.37854	0	0	-2.47942	4.50501	5.27e-11	9.95e-10	Annexin
TraesCS1A02G249100.1	-2.49666	3.82411	0	0	-2.04202	4.092	1.55e-05	7.74e-05	Kinesin-like protein
TraesCS1A02G250300.1	-2.80889	6.44508	0	0	-2.2974	6.95606	1.16e-10	2.01e-09	Cytochrome b-c1 complex subunit 9
TraesCS1A02G254800.1	-3.86375	2.15506	0	0	-3.01049	2.53936	1.6e-06	1.04e-05	Leucine-rich repeat receptor-like kinase
TraesCS1A02G261900.1	-3.11666	5.66312	0	0	-2.23457	5.88983	4.19e-09	5.09e-08	Histone H3
TraesCS1A02G262000.1	-2.8481	4.8276	0	0	-2.01391	5.15533	1.98e-06	1.25e-05	Histone H4
TraesCS1A02G263300.1	-2.60268	7.46304	0	0	-2.05623	8.02691	1.63e-09	2.18e-08	Cytochrome c
TraesCS1A02G264000.2	-2.71321	6.23356	0	0	-2.08493	6.4263	8.21e-10	1.17e-08	DNA helicase
TraesCS1A02G264800.1	-2.9897	2.96288	0	0	-2.36199	3.29172	1.85e-05	9.1e-05	DUF630 family protein, putative (DUF630 and DUF632)
TraesCS1A02G266800.1	-5.35171	2.18688	0	0	-4.22807	2.42021	2.08e-10	3.39e-09	NPK1-related protein kinase 1
TraesCS1A02G268200.1	-3.65533	3.43904	0	0	-3.73213	3.57839	2.28e-11	4.63e-10	External alternative NAD(P)H-ubiquinone oxidoreductase B1, mitochondrial
TraesCS1A02G268700.1	-2.44528	3.93251	0	0	-2.32947	4.33966	4.78e-08	4.5e-07	C2 calcium/lipid-binding and GRAM domain protein
TraesCS1A02G271000.1	-2.78949	4.48005	0	0	-2.21914	5.47961	1.4e-09	1.91e-08	transmembrane protein, putative (DUF1218)
TraesCS1A02G271100.1	-3.29436	2.90268	0	0	-4.31691	1.67353	4.81e-05	0.000211434	transmembrane protein, putative (DUF1218)
TraesCS1A02G273400.1	-2.82843	4.01381	0	0	-2.62079	3.9767	6.81e-11	1.25e-09	Small nuclear ribonucleoprotein
TraesCS1A02G273500.1	-2.8481	8.4312	0	0	-2.08493	8.98441	1.56e-11	3.26e-10	Soluble inorganic pyrophosphatase
TraesCS1A02G274300.1	-3.01049	4.74479	0	0	-2.15846	5.14047	9.59e-08	8.36e-07	Histone H3
TraesCS1A02G281200.1	-3.20428	2.45531	0	0	-2.77022	2.86994	2.06e-05	0.000100257	Microtubule binding protein
TraesCS1A02G284300.2	-3.81055	2.37665	0	0	-2.94854	2.52283	1.6e-06	1.04e-05	Kinesin-like protein
TraesCS1A02G286300.1	-2.41162	5.7437	0	0	-2.21914	6.28119	7.41e-11	1.35e-09	30S ribosomal protein S8, putative
TraesCS1A02G287000.1	-3.50642	4.93763	0	0	-3.18215	5.19201	7.46e-22	8.44e-20	SacI domain-containing protein / WW domain-containing protein isoform 4
TraesCS1A02G287700.1	-3.31728	4.15799	0	0	-2.23457	4.61144	8.17e-06	4.41e-05	Histone H4
TraesCS1A02G287800.1	-3.73213	6.03455	0	0	-2.28153	6.18548	5.23e-09	6.2e-08	Histone H4
TraesCS1A02G291700.1	-3.605	3.79632	0	0	-2.28153	4.07768	2.1e-07	1.68e-06	Histone H4
TraesCS1A02G295400.1	-3.68075	5.26175	0	0	-2.01391	5.5125	1.17e-06	7.81e-06	Histone H4
TraesCS1A02G303400.1	-2.49666	2.65384	0	0	-2.90795	3.38897	2.16e-09	2.82e-08	Patatin
TraesCS1A02G305700.1	-2.44528	5.30123	0	0	-2.04202	5.60488	1.26e-08	1.36e-07	NADH-cytochrome b5 reductase
TraesCS1A02G306400.1	-3.03143	3.30175	0	0	-2.44528	3.44954	2.07e-06	1.3e-05	Histone H3
TraesCS1A02G307400.1	-2.08493	7.47226	0	0	-2.08493	8.11734	1.85e-10	3.05e-09	60S ribosomal protein L30
TraesCS1A02G307900.1	-2.23457	3.25831	0	0	-2.39496	3.73568	3.4e-08	3.32e-07	dentin sialophosphoprotein
TraesCS1A02G309800.1	-4.89056	3.62192	0	0	-3.24901	3.70244	7.36e-09	8.44e-08	Cyclin
TraesCS1A02G310200.1	-3.01049	2.84263	0	0	-3.22657	3.30957	7.87e-10	1.13e-08	UDP-glycosyltransferase
TraesCS1A02G310600.1	-3.81055	3.79648	0	0	-3.605	3.61541	3.1e-07	2.37e-06	Aldehyde dehydrogenase
TraesCS1A02G317900.1	-3.53081	3.18768	0	0	-5.46416	2.88153	3.33e-13	9.59e-12	Peroxidase
TraesCS1A02G318000.1	-3.41054	5.0978	0	0	-3.83706	5.30479	2.72e-21	2.79e-19	Peroxidase
TraesCS1A02G318200.1	-3.20428	5.26014	0	0	-4.31691	5.44836	7.44e-17	4.09e-15	Peroxidase
TraesCS1A02G318300.1	-2.9897	3.7029	0	0	-4.31691	4.5544	7.58e-16	3.51e-14	Peroxidase
TraesCS1A02G318400.1	-2.8481	3.83076	0	0	-4.11246	4.03369	1.45e-18	1.03e-16	Peroxidase
TraesCS1A02G318900.1	-3.24901	6.73838	0	0	-4.25748	6.90113	2.61e-12	6.43e-11	Peroxidase
TraesCS1A02G329600.1	-3.43426	2.61489	0	0	-2.18859	2.87017	6.4e-05	0.000271406	breast cancer associated RING 1
TraesCS1A02G329700.1	-2.36199	6.02434	0	0	-2.44528	6.71774	2.61e-10	4.14e-09	14 kDa proline-rich protein DC2.15
TraesCS1A02G331800.1	-4.05584	6.24891	0	0	-2.12874	6.41705	3.11e-07	2.38e-06	Cellulose synthase
TraesCS1A02G332500.1	-2.92817	6.42374	0	0	-2.67586	6.19026	5.88e-13	1.61e-11	Glucan endo-1,3-beta-glucosidase 1
TraesCS1A02G333400.1	-3.36359	3.11996	0	0	-2.8481	3.32571	9.13e-10	1.29e-08	50S ribosomal protein L33
TraesCS1A02G339800.1	-2.23457	5.21415	0	0	-2.09943	5.50215	1.42e-09	1.93e-08	DUF616 family protein
TraesCS1A02G344400.2	-2.15846	4.4467	0	0	-2.12874	4.96311	1.94e-06	1.23e-05	Receptor-like protein kinase
TraesCS1A02G345700.2	-4.19887	2.3466	0	0	-3.43426	2.57289	2.21e-07	1.76e-06	Protein kinase, putative
TraesCS1A02G347900.1	-3.41054	2.31875	0	0	-2.58471	2.70747	0.000102842	0.000414255	DNA replication complex GINS protein PSF3
TraesCS1A02G348000.1	-3.4822	2.21091	0	0	-3.86375	2.28533	3.19e-08	3.14e-07	Early nodulin-like protein
TraesCS1A02G352800.1	-2.69447	5.15792	0	0	-2.2974	5.2007	1.96e-10	3.22e-09	Mitochondrial ATP synthase g subunit family protein
TraesCS1A02G356100.1	-2.18859	2.50865	0.00026	0.00051	-2.60268	3.78029	3.05e-05	0.000141785	Peroxidase
TraesCS1A02G357100.1	-5.02805	3.31033	0	0	-4.14106	3.31704	6.78e-09	7.85e-08	Respiratory burst oxidase homolog
TraesCS1A02G358700.1	-2.77022	2.17391	1e-05	2e-05	-4.50023	3.05829	9.3e-13	2.48e-11	Sulfotransferase
TraesCS1A02G359900.1	-3.07375	3.52099	0	0	-2.2974	3.91758	7.47e-07	5.2e-06	Histone H4
TraesCS1A02G360200.1	-3.53081	5.64589	0	0	-2.14355	5.89629	1.34e-07	1.13e-06	Histone H3
TraesCS1A02G363000.1	-3.16017	5.33168	0	0	-2.04202	5.52155	8.24e-07	5.68e-06	Histone H4
TraesCS1A02G365600.1	-2.25012	5.63646	0	0	-2	5.93867	4.58e-09	5.51e-08	AP-1 complex subunit mu-1
TraesCS1A02G369600.2	-2.73208	3.14332	0	0	-3.41054	3.79873	1.23e-15	5.52e-14	Methyltransferase
TraesCS1A02G370300.1	-2.54912	3.91642	0	0	-2.42839	4.63427	5.06e-10	7.58e-09	Receptor-like protein kinase
TraesCS1A02G370700.1	-16.1113	2.10767	0	0	-14.6213	1.32269	4.05e-05	0.000181917	Ethylene-responsive transcription factor
TraesCS1A02G381100.1	-2.07053	2.69223	1e-05	2e-05	-2.12874	3.43264	1.41e-05	7.16e-05	50S ribosomal protein L7/L12
TraesCS1A02G382200.1	-3.70635	7.18049	0	0	-3.53081	7.8292	6.03e-21	5.77e-19	GDSL esterase/lipase
TraesCS1A02G383500.1	-2.09943	6.27135	0	0	-2.39496	6.84727	5.65e-14	1.85e-12	60S ribosomal protein L35a-like protein
TraesCS1A02G385400.2	-2.46229	5.70336	0	0	-2.17347	5.987	2.63e-10	4.17e-09	Dynamin-related protein
TraesCS1A02G387400.1	-2.12874	4.14112	0	0	-2.12874	5.08174	7.48e-08	6.68e-07	Eukaryotic aspartyl protease family protein
TraesCS1A02G388600.1	-3.24901	4.67747	0	0	-2.21914	4.47654	2.61e-05	0.000123623	Histone H2B
TraesCS1A02G389200.1	-3.63008	3.55272	0	0	-2.69447	4.00422	3.97e-08	3.82e-07	Oxidoreductase
TraesCS1A02G396700.1	-3.01049	7.48208	0	0	-2.15846	8.03784	4.78e-10	7.22e-09	Fasciclin-like arabinogalactan protein
TraesCS1A02G397500.1	-2.04202	6.49907	0	0	-2.07053	7.02433	3.8e-09	4.66e-08	Ubiquitin
TraesCS1A02G398400.1	-3.34035	3.98799	0	0	-3.43426	4.33426	5.77e-15	2.24e-13	Ras-related protein, expressed
TraesCS1A02G402500.1	-3.05252	7.11089	0	0	-2.32947	7.51721	3.01e-12	7.28e-11	GDP-mannose-3',5'-epimerase
TraesCS1A02G403400.1	-3.41054	3.71802	0	0	-2.60268	4.18982	3.66e-10	5.63e-09	30S ribosomal protein S10
TraesCS1A02G404200.1	-3.94493	5.67476	0	0	-2.8481	5.87834	1.08e-16	5.76e-15	B12D protein
TraesCS1A02G405800.1	-2.46229	5.0186	0	0	-2.26577	4.13404	2.39e-07	1.89e-06	Sugar transporter protein
TraesCS1A02G415300.1	-3.41054	2.91516	0	0	-2.58471	3.59545	4.21e-10	6.4e-09	Mitogen-activated protein kinase
TraesCS1A02G421200.1	-5.81589	2.05792	0	0	-3.41054	1.93479	3.16e-05	0.00014628	Carboxypeptidase
TraesCS1A02G443400.1	-2.17347	5.45246	0	0	-2.01391	5.74637	7.43e-09	8.51e-08	ATP-dependent RNA helicase
TraesCS1A02G444300.1	-2.15846	7.77038	0	0	-2.04202	7.37848	2.81e-07	2.18e-06	Nucleoside diphosphate kinase
TraesCS1A02G445700.3	-3.81055	2.81271	0	0	-2.46229	4.00906	4.57e-09	5.49e-08	Histone deacetylase-like protein-like
TraesCS1B02G006300.1	-3.34035	4.92939	0	0	-2.75108	5.5077	1.23e-11	2.66e-10	Disease resistance protein (TIR-NBS-LRR class) family
TraesCS1B02G017800.2	-2.51403	5.55345	0	0	-2.02792	5.90611	5.29e-09	6.26e-08	Methionine S-methyltransferase
TraesCS1B02G018900.1	-3.63008	4.22836	0	0	-3.11666	4.97814	1.42e-11	3e-10	Ras-related protein, expressed
TraesCS1B02G020400.1	-4.25748	2.01263	0	0	-3.03143	3.12007	6.49e-07	4.6e-06	NBS-LRR disease resistance protein, putative, expressed
TraesCS1B02G021700.1	-3.4822	2.66274	1e-05	1e-05	-3.78423	2.48642	5.3e-05	0.000230019	transmembrane protein, putative (DUF247)
TraesCS1B02G024000.1	-7.46426	1.98361	0	0	-4.40762	3.42194	1.01e-09	1.41e-08	Cytochrome P450 family protein
TraesCS1B02G025400.1	-2.60268	3.01351	0	0	-4.19887	3.04685	2.37e-14	8.38e-13	Bowman-Birk trypsin inhibitor-like protein
TraesCS1B02G026000.1	-2.78949	3.72273	0	0	-5.46416	2.9363	3.85e-13	1.1e-11	Trypsin inhibitor
TraesCS1B02G026700.1	-2.77022	6.73076	0	0	-2.09943	7.253	2.15e-10	3.5e-09	Trypsin inhibitor
TraesCS1B02G027800.1	-2.39496	2.97211	0	0	-3.13834	4.15332	1.38e-15	6.13e-14	Trypsin inhibitor
TraesCS1B02G035300.1	-5.09824	5.60945	0	0	-3.4822	6.69371	1.83e-20	1.66e-18	Chymotrypsin inhibitor
TraesCS1B02G049100.1	-2.86791	8.18806	0	0	-2.14355	8.31665	1.61e-08	1.71e-07	Histone H2A
TraesCS1B02G049200.1	-5.24157	5.9048	0	0	-3.01049	5.92468	9.8e-16	4.46e-14	Inorganic pyrophosphatase family protein
TraesCS1B02G053500.1	-2.94854	3.31525	0	0	-2.75108	3.43152	3.87e-07	2.89e-06	Protein-tyrosine sulfotransferase-like protein
TraesCS1B02G069200.1	-2.31338	3.57378	0	0	-2.14355	3.67851	5.1e-07	3.72e-06	GDSL esterase/lipase
TraesCS1B02G073700.1	-2.26577	5.58024	0	0	-2.15846	5.77709	4.51e-11	8.63e-10	Pyrimidine-specific ribonucleoside hydrolase
TraesCS1B02G078600.1	-3.55537	3.13096	0	0	-3.05252	3.50291	1.83e-11	3.79e-10	Vacuolar processing enzyme
TraesCS1B02G087700.1	-2.34567	3.0238	0	0	-2.32947	3.56442	4.81e-08	4.53e-07	ADP-ribosylation factor, putative
TraesCS1B02G095900.1	-3.03143	4.6563	0	0	-2.07053	4.37884	2.95e-07	2.27e-06	Auxin influx transporter
TraesCS1B02G096000.1	-32	3.12711	0	0	-16.4498	2.28014	1.14e-18	8.19e-17	Peroxidase
TraesCS1B02G096200.1	-2.9897	6.4022	0	0	-2.8481	6.67327	2.27e-12	5.65e-11	Peroxidase
TraesCS1B02G097900.1	-4.43828	2.27904	0	0	-3.05252	2.66202	3.05e-06	1.84e-05	Histone H4
TraesCS1B02G099900.1	-4.62675	3.65491	0	0	-2.67586	3.45254	8.31e-09	9.37e-08	SsrA-binding
TraesCS1B02G112300.1	-2.67586	4.36655	0	0	-2.46229	4.1377	3.92e-09	4.78e-08	Mitochondrial 37S ribosomal protein S27
TraesCS1B02G113300.3	-2.56685	2.67478	0	0	-2.05623	3.11467	0.000209366	0.000777744	4-hydroxy-tetrahydrodipicolinate reductase
TraesCS1B02G113400.1	-2.31338	5.28619	0	0	-2.14355	5.54807	2.38e-09	3.08e-08	Asparagine--tRNA ligase
TraesCS1B02G115300.1	-2.32947	3.33069	0	0	-2.21914	3.08949	7.72e-06	4.2e-05	Xyloglucan 6-xylosyltransferase 1
TraesCS1B02G125100.1	-3.73213	5.20185	0	0	-2.56685	5.70311	3.59e-12	8.54e-11	Chaperone protein dnaJ, putative
TraesCS1B02G126100.1	-2.67586	8.17545	0	0	-2.46229	8.0757	1.43e-11	3.03e-10	Disulfide-isomerase
TraesCS1B02G130000.1	-5.93809	2.91197	0	0	-7.56846	1.25013	2.34e-08	2.37e-07	Cytochrome P450
TraesCS1B02G130900.1	-2.01391	5.92471	0	0	-2.21914	6.09328	7.44e-10	1.07e-08	Ubiquitin
TraesCS1B02G133200.1	-3.4822	3.81486	0	0	-5.54044	4.93666	5.08e-20	4.31e-18	Arabinogalactan peptide-like protein
TraesCS1B02G134100.1	-2.2974	4.91962	0	0	-2.34567	5.44623	1.74e-08	1.82e-07	Receptor protein kinase, putative
TraesCS1B02G134300.1	-3.22657	3.69722	0	0	-2.67586	3.83278	3.14e-11	6.19e-10	Core-2/I-branching beta-1,6-N-acetylglucosaminyltransferase family protein
TraesCS1B02G135300.1	-3.11666	3.66283	0	0	-3.63008	3.37199	2.01e-14	7.2e-13	Embryo-specific 3
TraesCS1B02G144300.1	-2.73208	5.70315	0	0	-2.60268	6.19302	2.28e-14	8.09e-13	50S ribosomal protein L5
TraesCS1B02G144700.1	-4.19887	5.53489	0	0	-2.71321	5.71937	3.82e-15	1.54e-13	Late embryogenesis abundant (LEA) hydroxyproline-rich glycoprotein family
TraesCS1B02G146000.1	-2.41162	3.28344	0	0	-2.01391	3.63837	4.33e-06	2.51e-05	Zinc finger protein-like 1-like protein
TraesCS1B02G146100.1	-2.14355	6.67917	0	0	-2.05623	6.62512	1.94e-08	2.01e-07	40S ribosomal protein S7
TraesCS1B02G146200.1	-2.90795	5.84723	0	0	-2.47942	5.78536	1.74e-11	3.62e-10	DNA helicase
TraesCS1B02G148400.1	-2.28153	6.785	0	0	-2.05623	7.06453	6.5e-09	7.56e-08	ER membrane protein complex subunit 1
TraesCS1B02G154500.1	-3.27161	6.49228	0	0	-2.56685	5.47559	9.29e-11	1.65e-09	Histone H2A
TraesCS1B02G161100.1	-3.4822	2.0534	0	0	-4	2.63978	2.12e-08	2.18e-07	Shugoshin-1
TraesCS1B02G161900.1	-6.06287	2.1897	0	0	-5.6962	2.23868	3.1e-11	6.12e-10	Xyloglucan galactosyltransferase KATAMARI1-like protein
TraesCS1B02G162300.1	-2.94854	7.07535	0	0	-2.53151	7.5592	7.86e-12	1.76e-10	60 kDa chaperonin
TraesCS1B02G166100.1	-3.68075	6.63788	0	0	-3.05252	7.19302	1.52e-12	3.92e-11	50S ribosomal protein L14
TraesCS1B02G174700.1	-3.16017	5.80723	0	0	-2.56685	6.08356	1.52e-12	3.92e-11	Coatomer subunit gamma
TraesCS1B02G181800.2	-3.41054	6.37575	0	0	-2.51403	6.59463	2.89e-14	9.99e-13	Alpha-galactosidase
TraesCS1B02G189900.1	-2.39496	5.01466	0	0	-2.26577	5.33426	6.08e-10	8.98e-09	ATP-dependent RNA helicase
TraesCS1B02G192500.1	-4.78991	4.42626	0	0	-2.9897	4.5599	3.27e-11	6.44e-10	Histone H2B
TraesCS1B02G193800.1	-21.5557	2.63588	0	0	-8.05564	2.74927	2.11e-13	6.32e-12	Transcription factor
[truncated: 1,752 more rows]
