# Supplementary material for: Physiological and Transcriptomic Characterization of Sea-Wheatgrass-Derived Waterlogging Tolerance in Wheat
Source: Plants (Basel). 2021 Dec 30;11(1):108. doi: 10.3390/plants11010108 (PMC8747256; doi:10.3390/plants11010108)
Supplement: Supplementary file 1 [file plants-11-00108-s001.zip › Table S3.xlsx]

## Sheet: Table S2
Table S3. Unique differentially expressed genes detected.
Gene	LogFC	pValue	FDR-pValue	Description
DEGs upregulated in Amph819 by the stagnant treatment
TraesCS1A02G194800.1	1.03622	3.45016e-06	8.46087e-06	(RAP Annotation release2) NERD domain containing protein
TraesCS1B02G209600.1	1.24532	6.15286e-06	1.46583e-05	(RAP Annotation release2) NERD domain containing protein
TraesCS1B02G261600.1	1.04644	4.59426e-12	1.97373e-11	1-(5-phosphoribosyl)-5-[(5-phosphoribosylamino)methylideneamino] imidazole-4-carboxamide isomerase
TraesCS2A02G189500.2	1.41605	0.000110458	0.000227186	1-phosphatidylinositol-3-phosphate 5-kinase
TraesCS7A02G336400.1	1.40227	1.50547e-12	6.73765e-12	1,4-alpha-glucan branching enzyme, putative
TraesCS2B02G327300.4	1.01535	2.11949e-05	4.75537e-05	1,4-alpha-glucan-branching enzyme
TraesCS4B02G367500.1	1.08069	1.66161e-09	5.68211e-09	14 kDa proline-rich protein DC2.15
TraesCS5A02G033700.1	1.00159	0.000197662	0.000394083	15-cis-zeta-carotene isomerase
TraesCS5A02G025300.1	2.28246	7.06454e-27	7.97891e-26	2-aminoethanethiol dioxygenase
TraesCS3B02G215100.1	1.7771	7.11573e-13	3.26826e-12	2-isopropylmalate synthase 2
TraesCS3B02G440500.1	2.3808	7.35266e-29	9.24485e-28	2-oxoglutarate (2OG) and Fe(II)-dependent oxygenase superfamily protein
TraesCS7A02G121400.1	1.24406	9.6464e-17	5.86414e-16	2-oxoglutarate (2OG) and Fe(II)-dependent oxygenase superfamily protein
TraesCS2A02G394900.1	1.34371	3.7949e-05	8.25833e-05	2-oxoglutarate and Fe(II)-dependent oxygenase superfamily protein
TraesCS1B02G363000.1	2.25932	5.30606e-08	1.57348e-07	26S proteasome non-ATPase regulatory subunit 1
TraesCS7A02G162300.1	3.584	2.57463e-29	3.30101e-28	26S proteasome regulatory subunit, putative (RPN5)
TraesCS7B02G363700.2	1.30519	1.06896e-15	6.04024e-15	3-hydroxyisobutyrate dehydrogenase
TraesCS6A02G080600.1	1.05337	4.1461e-18	2.76763e-17	3-isopropylmalate dehydratase large subunit
TraesCS6B02G108100.2	1.073	4.8483e-21	3.9122e-20	3-isopropylmalate dehydratase large subunit
TraesCS6B02G432600.1	1.03623	2.24776e-27	2.61035e-26	3-ketoacyl-CoA thiolase-like protein
TraesCS3A02G366000.1	1.45386	7.42444e-18	4.86773e-17	3-oxo-5-alpha-steroid 4-dehydrogenase family protein, expressed
TraesCS3B02G397800.1	1.166	2.29776e-05	5.13559e-05	3-oxo-5-alpha-steroid 4-dehydrogenase family protein, expressed
TraesCS7A02G416200.1	1.38083	3.1246e-13	1.4731e-12	3-phosphoinositide-dependent protein kinase-1-like
TraesCS4A02G125000.1	1.39452	1.07302e-10	4.08254e-10	30S ribosomal protein S1
TraesCS4B02G179400.1	1.13609	2.34207e-08	7.20416e-08	30S ribosomal protein S1
TraesCS2B02G623400.1	1.5937	1.13623e-12	5.13027e-12	30S ribosomal protein S17
TraesCS4B02G164800.3	1.06389	5.50284e-08	1.62787e-07	30S ribosomal protein S5
TraesCS6A02G141500.2	1.88448	5.7123e-22	4.86476e-21	4-hydroxyphenylpyruvate dioxygenase
TraesCS6B02G169700.1	1.03916	1.38425e-11	5.67995e-11	4-hydroxyphenylpyruvate dioxygenase
TraesCS3A02G427900.1	1.24106	4.06624e-06	9.89021e-06	4-sulfomuconolactone hydrolase
TraesCS6A02G343000.1	1.12564	9.47416e-06	2.21077e-05	40S ribosomal protein S7
TraesCS6B02G337600.1	1.2184	2.14382e-30	2.89737e-29	5-oxoprolinase
TraesCS4B02G198600.1	1.3072	6.52602e-12	2.76199e-11	50S ribosomal protein L10
TraesCS6B02G282200.1	1.66431	8.09479e-10	2.85034e-09	50S ribosomal protein L19
TraesCS6A02G132000.1	1.03075	3.4182e-05	7.47148e-05	50S ribosomal protein L4
TraesCS5A02G513500.1	1.19339	3.40424e-05	7.44272e-05	50S ribosomal protein L5
TraesCS3B02G268900.1	1.10457	7.3554e-06	1.73856e-05	50S ribosomal protein L7/L12
TraesCS7A02G449300.1	1.36365	7.74328e-10	2.73069e-09	6-hydroxynicotinate 3-monooxygenase
TraesCS1B02G129000.2	1.22348	7.34051e-07	1.93296e-06	6-phosphofructo-2-kinase/fructose-2, 6-bisphosphatase
TraesCS1A02G400600.1	1.15636	0.000308325	0.000598374	6-phosphogluconate dehydrogenase-like protein
TraesCS1A02G357200.1	1.28918	3.40357e-32	5.08102e-31	6-phosphogluconate dehydrogenase, decarboxylating
TraesCS1B02G373600.1	1.25193	9.25402e-38	1.79287e-36	6-phosphogluconate dehydrogenase, decarboxylating
TraesCS4B02G160600.1	1.37515	1.90154e-18	1.29813e-17	ABC transporter ATP-binding protein
TraesCS2B02G612200.1	2.104	3.8729e-09	1.28329e-08	ABC transporter G family member
TraesCSU02G093000.2	1.35687	4.8293e-05	0.000103791	ABC transporter, putative
TraesCS2A02G301500.1	1.16998	6.45262e-06	1.53398e-05	Abscisic stress ripening
TraesCS7A02G291000.1	1.27833	1.08556e-08	3.45579e-08	acclimation of photosynthesis to environment
TraesCS5B02G062500.1	1.26236	1.60057e-19	1.1765e-18	Acetyl-CoA carboxylase, putative
TraesCS5A02G455400.1	1.19649	9.83959e-14	4.82934e-13	Acetyl-coenzyme A synthetase
TraesCS7B02G448600.1	1.21636	0.000142408	0.000289347	Acetyl-coenzyme A synthetase
TraesCS4A02G295400.1	2.76459	7.94864e-12	3.3389e-11	Acetyltransferase, GNAT family protein, expressed
TraesCS1A02G352500.1	1.52634	1.91926e-07	5.37041e-07	Acid phosphatase/vanadium-dependent haloperoxidase-related protein
TraesCS7B02G233200.1	2.61061	3.41896e-19	2.45694e-18	Acid phosphatase/vanadium-dependent haloperoxidase-related protein
TraesCS1B02G368400.1	10.8634	3.98961e-46	1.12741e-44	Acidic chitinase
TraesCS2A02G040700.1	10.5517	2.2422e-30	3.0274e-29	Acidic chitinase
TraesCS2A02G539700.1	1.22318	0.000269234	0.000527087	Actin-related family protein
TraesCS2B02G570000.1	1.05405	1.83309e-07	5.13853e-07	Actin-related family protein
TraesCS3A02G408700.1	1.32751	4.8496e-18	3.22492e-17	Acyl-[acyl-carrier-protein] desaturase
TraesCS4A02G071200.1	1.15609	5.63116e-14	2.80966e-13	Acyl-CoA-binding domain protein
TraesCS1B02G334600.2	1.20889	1.26611e-05	2.91865e-05	Acylamino-acid-releasing enzyme
TraesCS1A02G227000.1	1.33261	3.21557e-17	2.01837e-16	Acyltransferase, putative
TraesCS1B02G241100.1	1.09425	1.7299e-15	9.60613e-15	Acyltransferase, putative
TraesCS5A02G293000.1	1.21726	1.61526e-22	1.41746e-21	ADP-ribosylation factor GTPase-activating protein
TraesCS5B02G292200.1	1.21357	6.53902e-12	2.76672e-11	ADP-ribosylation factor GTPase-activating protein
TraesCS6B02G208400.1	1.07686	5.42816e-05	0.000115896	Agenet and bromo-adjacent homology (BAH) domain-containing protein
TraesCS5B02G554500.1	1.44361	2.92701e-09	9.80672e-09	AIG2-like (Avirulence induced gene) family protein
TraesCS4B02G106400.1	3.6325	8.92289e-14	4.39097e-13	Alcohol dehydrogenase
TraesCS2B02G216400.1	4.84318	6.6471e-43	1.61004e-41	Aldehyde dehydrogenase
TraesCS6B02G321400.1	1.84931	1.96165e-11	7.95002e-11	Aldehyde dehydrogenase
TraesCS1A02G282000.1	1.1785	3.51787e-08	1.06166e-07	Aldo-keto reductase
TraesCS3A02G038400.1	1.12648	2.11572e-06	5.31084e-06	Aldo-keto reductase
TraesCS2B02G456200.3	1.53914	1.01993e-18	7.09263e-18	Aldose 1-epimerase family protein
TraesCS3B02G133400.1	2.76276	5.16907e-119	1.13866e-116	Alkaline alpha-galactosidase seed imbibition protein
TraesCS7B02G035200.1	1.00767	4.03982e-10	1.46169e-09	Alkaline alpha-galactosidase seed imbibition protein
TraesCS2A02G292900.1	1.49832	2.24489e-11	9.05202e-11	Alkaline/neutral invertase
TraesCS2A02G098400.2	1.02104	0.000260315	0.000510736	Alpha-L-arabinofuranosidase 1
TraesCS3A02G355000.1	9.42901	1.36204e-170	6.92809e-168	Alpha/beta-Hydrolases superfamily protein
TraesCS3B02G388000.1	1.03639	1.43572e-08	4.51097e-08	Alpha/beta-Hydrolases superfamily protein
TraesCS4B02G196600.1	1.0289	5.89759e-15	3.16864e-14	Alpha/beta-Hydrolases superfamily protein
TraesCS5A02G157700.1	1.08216	5.26283e-24	5.05607e-23	Alpha/beta-Hydrolases superfamily protein
TraesCS6B02G392900.1	2.21964	4.02071e-09	1.33117e-08	Alpha/beta-Hydrolases superfamily protein
TraesCS7A02G110400.1	1.09042	6.7882e-05	0.000143412	Alpha/beta-Hydrolases superfamily protein
TraesCS5A02G242900.1	1.78249	2.56126e-09	8.63092e-09	Alpha/beta-Hydrolases superfamily protein, putative
TraesCS1A02G210200.2	1.07192	5.74389e-18	3.79705e-17	Altered inheritance of mitochondria protein 32
TraesCS5A02G005500.6	1.34762	1.26583e-13	6.1502e-13	Always EARLY-like protein
TraesCS5B02G004400.2	1.44163	2.55894e-19	1.85608e-18	Always EARLY-like protein
TraesCS1A02G264500.1	1.24015	1.0033e-16	6.0965e-16	Amino acid permease
TraesCS6B02G007400.1	1.19393	3.07191e-23	2.81125e-22	Amino acid transporter
TraesCS1B02G102700.1	1.44097	9.81678e-48	2.98191e-46	Aminotransferase
TraesCS5B02G066600.1	1.94443	7.33869e-09	2.37487e-08	Aminotransferase
TraesCS4B02G124800.1	1.59204	3.42439e-09	1.14116e-08	Aminotransferase-related family protein
TraesCS2B02G383600.1	1.26507	4.21983e-24	4.06942e-23	Ammonium transporter
TraesCS6B02G273900.1	1.0018	3.38809e-12	1.47319e-11	Anaphase-promoting complex subunit 8-like protein
TraesCS7A02G224500.3	1.48372	3.07789e-06	7.59053e-06	Ankyrin repeat and BTB/POZ domain protein
TraesCS1B02G050200.2	1.07997	3.31434e-26	3.58415e-25	Ankyrin repeat family protein
TraesCS2B02G137600.1	1.82806	1.8561e-21	1.53356e-20	Ankyrin repeat protein-like
TraesCS5A02G493300.2	1.22559	1.67379e-21	1.38702e-20	Anthranilate phosphoribosyltransferase
TraesCS6A02G301200.1	1.14935	0.00031309	0.000606873	AP-1 complex subunit sigma-1
TraesCS3B02G608500.1	1.16989	1.62624e-17	1.04324e-16	Aquaporin
TraesCS5A02G100000.1	1.08067	4.84319e-20	3.67988e-19	Aquaporin
TraesCS4B02G137500.1	1.15777	8.86906e-20	6.6307e-19	Aquaporin-like protein
TraesCS3B02G369400.2	1.29265	5.38233e-17	3.33354e-16	ARF-GAP domain 5
TraesCS3B02G330200.1	1.43175	3.54093e-11	1.40373e-10	arginine N-methyltransferase, putative (DUF688)
TraesCS5A02G165900.1	1.00808	2.12833e-13	1.01573e-12	Argonaute
TraesCS6A02G254600.2	1.54984	1.74222e-12	7.75502e-12	Argonaute
TraesCS6B02G270900.1	1.35371	6.65479e-12	2.814e-11	Argonaute
TraesCS1A02G231400.1	1.08946	7.45997e-12	3.13976e-11	ARM repeat superfamily protein
TraesCS2B02G161200.1	1.13927	3.71213e-06	9.06991e-06	ARM repeat superfamily protein
TraesCS4A02G286000.1	1.16138	0.000341582	0.000658724	ARM repeat superfamily protein
TraesCS3A02G305400.1	1.05046	2.68129e-29	3.4299e-28	Aspartate aminotransferase
TraesCS3B02G331100.1	1.3502	1.88785e-46	5.40024e-45	Aspartate aminotransferase
TraesCS3B02G207700.2	1.15161	1.32628e-06	3.40247e-06	Aspartate carbamoyltransferase
TraesCS4A02G337800.1	2.2751	7.04559e-57	3.00927e-55	Aspartokinase
TraesCS7B02G372300.1	1.0008	2.91314e-05	6.42982e-05	Aspartyl/glutamyl-tRNA(Asn/Gln) amidotransferase subunit B, putative isoform 2
TraesCS3A02G477900.1	1.18617	4.66271e-07	1.25415e-06	AT hook motif-containing protein, putative
TraesCS7A02G111400.1	1.29232	2.77084e-12	1.21576e-11	AT4g33690/T16L1_180
TraesCS7A02G405900.1	1.33496	1.59733e-07	4.50563e-07	AT4g33690/T16L1_180
TraesCS4A02G158900.3	1.21773	4.15267e-06	1.00899e-05	ATP synthase epsilon chain
TraesCS1B02G357000.1	1.44244	9.18148e-24	8.70715e-23	ATP-dependent 6-phosphofructokinase
TraesCS7B02G476300.1	1.05782	9.02484e-07	2.35368e-06	ATP-dependent 6-phosphofructokinase
TraesCS6B02G371000.2	1.08905	4.47818e-06	1.08375e-05	ATP-dependent RNA helicase DeaD
TraesCS2B02G480000.3	1.1865	2.46317e-14	1.26162e-13	ATP-dependent zinc metalloprotease FtsH
TraesCS4A02G142800.1	5.33925	3.5133e-14	1.78026e-13	ATP-dependent zinc metalloprotease FtsH
TraesCS5B02G457000.1	1.06738	4.52612e-12	1.94595e-11	ATP-dependent zinc metalloprotease FtsH
TraesCS2B02G132900.5	1.17311	2.0107e-10	7.46435e-10	ATP-dependent zinc metalloprotease FtsH 1
TraesCS7B02G174800.1	1.11985	0.000159657	0.000322147	ATP-dependent zinc metalloprotease FtsH 1
TraesCS4A02G349100.1	1.1003	2.25164e-10	8.33115e-10	ATP-dependent zinc metalloprotease FTSH protein
TraesCS6A02G307400.1	1.15636	1.40694e-05	3.22503e-05	ATPase ASNA1
TraesCS7B02G364500.1	1.25205	1.65787e-06	4.21297e-06	AUGMIN subunit 2
TraesCS4B02G348800.1	1.00763	1.98491e-09	6.75134e-09	autoinhibited Ca2+ -ATPase, isoform 8
TraesCS2A02G468300.1	1.10322	1.26119e-18	8.72264e-18	Autophagy-related protein
TraesCS1B02G233500.3	1.13912	7.02653e-21	5.6052e-20	Autophagy-related protein 3
TraesCS5A02G445800.1	1.51772	2.94085e-07	8.08504e-07	Auxin efflux carrier family protein
TraesCS5A02G409200.2	1.65593	1.20558e-07	3.44262e-07	Auxin-responsive protein
TraesCS7B02G271800.1	1.50738	7.08015e-09	2.29385e-08	Avr9/Cf-9 rapidly elicited protein
TraesCS2A02G105600.1	1.04341	3.92969e-19	2.81457e-18	B3 domain transcription factor
TraesCS5B02G510500.3	1.58977	3.284e-11	1.30576e-10	B3 domain-containing protein
TraesCS6B02G338100.2	1.17117	8.43396e-12	3.53269e-11	BAH domain-containing protein
TraesCS3A02G471700.1	2.08145	8.17472e-11	3.14229e-10	Basic 7S globulin
TraesCS3A02G472000.1	14.8977	1.79529e-100	2.5625e-98	Basic 7S globulin 2
TraesCS3B02G042800.1	5.16657	5.0235e-33	7.81197e-32	Basic 7S globulin 2
TraesCS3B02G515200.1	10.7135	3.34745e-45	8.95298e-44	Basic 7S globulin 2
TraesCS3B02G515300.1	10.1616	1.00998e-99	1.39877e-97	Basic 7S globulin 2
TraesCS4B02G021100.1	1.35254	3.41849e-05	7.47155e-05	Basic helix loop helix (BHLH) DNA-binding family protein
TraesCS2A02G348800.1	3.22684	4.30295e-25	4.37584e-24	Basic helix-loop-helix (BHLH) DNA-binding superfamily
TraesCS2B02G367200.1	2.13587	4.7116e-10	1.69511e-09	Basic helix-loop-helix (BHLH) DNA-binding superfamily
TraesCS5A02G264800.1	1.86837	9.53512e-35	1.61964e-33	Basic helix-loop-helix (BHLH) DNA-binding superfamily
TraesCS2A02G281200.1	1.71879	5.81188e-11	2.26232e-10	basic helix-loop-helix (bHLH) DNA-binding superfamily protein
TraesCS5A02G397200.1	1.59525	3.78288e-05	8.23328e-05	basic helix-loop-helix (bHLH) DNA-binding superfamily protein
TraesCS4B02G331900.1	1.26869	3.92655e-06	9.56791e-06	Basic helix-loop-helix transcription factor
TraesCS5A02G503300.1	1.00223	2.00407e-10	7.44071e-10	Basic helix-loop-helix transcription factor
TraesCS5A02G503400.1	2.06241	3.96615e-08	1.19027e-07	Basic helix-loop-helix transcription factor
TraesCS5B02G059200.1	1.29086	3.94532e-08	1.1844e-07	Basic-leucine zipper (BZIP) transcription factor family
TraesCS3A02G480500.1	1.07928	3.08049e-07	8.44486e-07	Bax inhibitor-1 family protein
TraesCS3A02G363900.1	1.29514	2.11702e-07	5.89722e-07	BEL1-like homeodomain protein
TraesCS1A02G281100.1	1.33986	1.7732e-11	7.21556e-11	Bel1-like homeodomain protein 1
TraesCS1B02G290200.1	1.82224	4.23049e-16	2.46362e-15	Bel1-like homeodomain protein 1
TraesCS3B02G396100.1	1.23054	1.2399e-10	4.69003e-10	BEL1-like homeodomain protein 1
TraesCS2B02G536300.1	1.8337	1.12977e-29	1.48109e-28	Benzyl alcohol O-benzoyltransferase
TraesCS5A02G038100.1	1.1938	1.00126e-12	4.54432e-12	Beta-1,3-galactosyltransferase-like protein
TraesCS5A02G452200.1	1.31795	1.04601e-06	2.70955e-06	Beta-1,3-galactosyltransferase-like protein
TraesCS5B02G039600.1	1.27521	2.09528e-20	1.62601e-19	Beta-1,3-galactosyltransferase-like protein
TraesCS3B02G571400.1	2.30678	1.36461e-29	1.78145e-28	Beta-1,3-glucanase
TraesCS3A02G159900.1	1.00081	1.00714e-08	3.21677e-08	Beta-amylase
TraesCS2A02G588300.1	6.23115	2.59391e-40	5.67376e-39	Beta-fructofuranosidase, insoluble protein
TraesCS2B02G594900.1	8.73364	9.42768e-35	1.60281e-33	Beta-fructofuranosidase, insoluble protein
TraesCS1A02G416500.1	1.04154	3.71304e-06	9.07136e-06	beta-galactosidase
TraesCS5B02G394200.1	1.69352	5.94112e-06	1.41683e-05	Beta-glucosidase
TraesCS4A02G052200.1	1.14515	3.61325e-06	8.83835e-06	Beta-xylosidase, putative
TraesCS2B02G418000.1	1.01756	2.38536e-07	6.61441e-07	Bifunctional inhibitor/lipid-transfer protein/seed storage 2S albumin superfamily protein
TraesCS7B02G436600.1	1.36362	6.87603e-13	3.1618e-12	Bifunctional inhibitor/lipid-transfer protein/seed storage 2S albumin-like protein
TraesCS7A02G520100.1	1.06715	1.07606e-07	3.08346e-07	Bifunctional inhibitor/lipid-transfer protein/seed storage 2Salbumin superfamily protein
TraesCS5A02G128300.1	1.00899	9.59677e-17	5.8365e-16	Bifunctional uridylyltransferase/uridylyl-removing enzyme
TraesCS4B02G235400.3	1.82637	4.98922e-08	1.48251e-07	Branched-chain-amino-acid aminotransferase
TraesCS3A02G089200.2	1.28759	5.43858e-05	0.0001161	Breast cancer type 2 susceptibility protein-like protein
TraesCS3B02G115500.3	1.20019	1.96489e-08	6.08949e-08	Breast cancer type 2 susceptibility protein-like protein
TraesCS2A02G202700.1	1.1826	1.15588e-06	2.98256e-06	Bromodomain protein
TraesCS7A02G302900.1	1.22597	3.8575e-07	1.04571e-06	BSD domain (BTF2-like transcription factors, Synapse-associated proteins and DOS2-like proteins)
TraesCS7A02G472500.2	2.28748	3.02355e-08	9.19024e-08	BTB/POZ and MATH domain-containing protein 1
TraesCS3A02G413700.1	2.11648	4.87086e-10	1.75061e-09	BTB/POZ and TAZ domain protein
TraesCS3A02G128700.1	1.91263	1.83528e-08	5.7074e-08	BTB/POZ domain containing protein, expressed
TraesCS2A02G553600.1	2.29408	5.34571e-11	2.08667e-10	BTB/POZ domain-containing protein
TraesCS4A02G349300.1	1.10926	7.52081e-14	3.71539e-13	BTB/POZ domain-containing protein
TraesCS4B02G054500.1	1.67474	1.21846e-08	3.85476e-08	BTB/POZ domain-containing protein
TraesCS5A02G404600.1	1.30549	2.27744e-11	9.17534e-11	BTB/POZ domain-containing protein
TraesCS1A02G049100.1	1.01299	8.5691e-16	4.88247e-15	BURP domain protein RD22
TraesCS4B02G319000.1	1.17419	4.16665e-10	1.50447e-09	C-terminal binding protein
TraesCS2A02G004600.1	1.31588	3.26064e-20	2.49985e-19	C2H2-like zinc finger protein
TraesCS5B02G260200.1	1.13069	5.42701e-10	1.94002e-09	Calcium-binding EF-hand family protein-like
TraesCS5B02G152400.1	1.51658	1.44076e-08	4.5258e-08	Calcium-binding protein
TraesCS7B02G061700.1	1.29826	1.70427e-05	3.86908e-05	calcium-dependent lipid-binding family protein
TraesCS4B02G321800.1	1.14079	2.4548e-14	1.25756e-13	Calcium-dependent protein kinase
TraesCS4B02G321300.2	1.1112	3.27845e-18	2.19789e-17	Callose synthase
TraesCS3B02G229700.1	1.1713	8.59213e-20	6.4271e-19	Callose synthase-like protein
TraesCS2B02G328900.1	1.07046	3.87048e-15	2.09765e-14	Calmodulin-binding protein
TraesCS5A02G486100.2	1.01884	7.32474e-05	0.000154142	Calmodulin-binding protein, putative, expressed
TraesCS1A02G214300.1	1.30964	8.21194e-06	1.93031e-05	Camphor resistance CrcB family protein
TraesCS1B02G151500.1	1.42452	6.42619e-07	1.70455e-06	CAP-gly domain linker
TraesCS4A02G470700.1	1.20864	6.86279e-05	0.000144912	carbohydrate esterase, putative (DUF303)
TraesCS2A02G274000.1	2.64513	3.83111e-07	1.03896e-06	Carboxypeptidase
TraesCS4B02G106700.1	3.3039	3.6271e-37	6.83771e-36	Carboxypeptidase
TraesCS4A02G043000.1	1.11321	1.15719e-12	5.21987e-12	CASP-like protein
TraesCS6A02G099400.1	1.08111	0.000215479	0.000427504	CASP-like protein
TraesCS6B02G214600.1	1.15754	2.01441e-15	1.11352e-14	CASP-like protein
TraesCS6B02G056800.1	3.51853	1.28502e-05	2.95981e-05	Catalase
TraesCS5B02G455100.1	1.57152	7.80647e-06	1.83973e-05	Catalase-peroxidase
TraesCS7B02G144200.1	1.19354	6.15528e-18	4.05941e-17	CCAAT/enhancer-binding protein delta
TraesCS2B02G367100.1	1.22893	3.60764e-06	8.82694e-06	cDNA clone:001-108-A06, full insert sequence
TraesCS3A02G174800.1	1.14184	5.05811e-05	0.000108467	cDNA, clone: J065058C24, full insert sequence
TraesCS2A02G423600.1	1.08463	5.41592e-12	2.30828e-11	Cell differentiation protein rcd1, putative, expressed
TraesCS3A02G147500.1	1.09221	6.74993e-09	2.19169e-08	Cell number regulator 6
TraesCS2A02G210300.1	6.80865	4.10933e-85	3.92364e-83	Cellulose synthase-like protein
TraesCS2A02G565500.1	11.4415	1.27967e-68	7.97328e-67	Cellulose synthase-like protein
TraesCS2B02G236400.1	2.62639	1.83471e-29	2.37959e-28	Cellulose synthase-like protein
TraesCS2B02G626500.1	7.18437	1.1069e-86	1.08655e-84	Cellulose synthase-like protein
TraesCS4A02G102500.1	1.15567	3.16971e-06	7.80597e-06	centrosomal protein of 135 kDa-like protein
TraesCS4B02G202100.1	1.3773	2.8937e-08	8.81181e-08	centrosomal protein of 135 kDa-like protein
TraesCS5A02G155000.1	1.19274	1.30794e-13	6.34706e-13	Chaperone ClpB
TraesCS5B02G153200.1	1.4799	9.39099e-25	9.39636e-24	Chaperone ClpB
TraesCS2A02G576600.1	1.11158	4.96725e-10	1.78296e-09	Chaperone protein DnaJ
TraesCS6A02G197700.1	1.52598	1.09379e-08	3.48081e-08	Chaperone protein dnaJ-related-like
TraesCS5A02G372900.1	1.05327	5.23053e-26	5.60648e-25	Chaperone protein dnaJ, putative
TraesCS5B02G374900.1	1.06219	1.14006e-29	1.49318e-28	Chaperone protein dnaJ, putative
TraesCS1A02G284900.1	1.29231	2.51025e-11	1.00698e-10	Chitinase
TraesCS4B02G161000.1	1.02117	0.000483032	0.000912444	Chloroplastic group IIA intron splicing facilitator CRS1, chloroplastic
TraesCS6A02G147400.1	1.07538	1.12276e-13	5.48172e-13	Chorismate mutase
TraesCS2A02G158600.1	1.92616	3.26643e-06	8.03355e-06	Chymotrypsin inhibitor
TraesCS2A02G158700.1	3.44973	1.63089e-17	1.04598e-16	Chymotrypsin inhibitor
TraesCS3A02G093900.1	6.16269	8.15627e-258	1.62986e-254	Chymotrypsin inhibitor
TraesCS5A02G281700.1	2.46588	1.11896e-18	7.75619e-18	Chymotrypsin inhibitor
TraesCS5B02G280900.1	3.95085	1.38843e-23	1.30433e-22	Chymotrypsin inhibitor
TraesCS6A02G381400.1	7.27772	5.00112e-93	5.71066e-91	Cinnamoyl CoA reductase
TraesCS1A02G394700.1	11.358	1.75369e-60	8.47347e-59	Clavata3/ESR (CLE) gene family member
TraesCS3B02G328100.1	1.03765	0.000180697	0.00036199	Cleavage and polyadenylation specificity factor (CPSF) A subunit protein
TraesCS3B02G541000.1	1.08459	4.59026e-16	2.66647e-15	Cofactor assembly of complex C
TraesCS1B02G342400.1	1.141	2.72471e-10	1.00022e-09	Coilin
TraesCS6B02G093900.1	1.00522	4.88947e-09	1.60474e-08	Cold shock protein
TraesCS2A02G461500.1	2.47669	3.80912e-07	1.0332e-06	Collagen alpha-1(IV) chain
TraesCS2B02G483100.1	2.32443	1.96363e-09	6.6806e-09	Collagen alpha-1(IV) chain
TraesCS2B02G361000.1	1.22128	2.4673e-20	1.90572e-19	COP1-interacting protein 4.1
TraesCS2A02G027100.1	7.58565	1.31498e-19	9.72712e-19	Copalyl diphosphate synthase
TraesCS3A02G367500.1	1.14408	3.9538e-13	1.85279e-12	Coronatine-insensitive protein 1
TraesCS3B02G399200.1	1.11934	2.79192e-19	2.01983e-18	Coronatine-insensitive protein 1
TraesCS7A02G483000.1	1.02565	7.06826e-18	4.64074e-17	Cortical cell-delineating protein
TraesCS5B02G310800.1	1.49361	6.74148e-08	1.97218e-07	CRT-binding factor
TraesCS2A02G340000.1	1.0386	6.38248e-10	2.26709e-09	Cryptochrome-1
TraesCS2A02G410900.1	1.09755	2.8153e-05	6.22714e-05	CsAtPR5
TraesCS2B02G134700.1	1.35193	6.42936e-09	2.09149e-08	CsAtPR5
TraesCS3A02G222100.1	1.38386	1.8003e-27	2.10405e-26	CTP synthase
TraesCS5B02G362700.1	1.08747	4.18517e-18	2.79238e-17	Cyclic nucleotide-gated channel
TraesCS1A02G151400.2	2.13919	1.27607e-10	4.82294e-10	Cyclin dependent kinase inhibitor
TraesCS4B02G115800.1	1.19747	1.05426e-20	8.33163e-20	Cyclin family protein
TraesCS6A02G094700.1	1.05134	0.000459301	0.000869967	cyclin-dependent kinase inhibitor
TraesCS5B02G243900.1	1.18635	1.62763e-12	7.25883e-12	Cyclin-like protein
TraesCS3A02G282600.1	7.13876	1.91022e-48	6.00452e-47	Cysteine desulfurase
TraesCS3B02G316300.1	9.77853	5.75386e-112	1.03852e-109	Cysteine desulfurase
TraesCS3B02G163000.1	1.91449	2.41222e-41	5.51342e-40	Cysteine protease, putative
TraesCS5A02G023800.1	2.14936	1.44167e-05	3.29942e-05	Cysteine protease, putative
TraesCS2B02G576300.1	1.05329	2.78318e-22	2.41583e-21	Cysteine proteinase
TraesCS2B02G148400.1	1.82927	5.65842e-27	6.42712e-26	Cysteine proteinase inhibitor
TraesCS2B02G293600.1	1.46756	1.05837e-11	4.39042e-11	Cysteine proteinase inhibitor
TraesCS5A02G022200.1	1.04388	4.63394e-28	5.56152e-27	Cysteine synthase
TraesCS5A02G300400.1	1.02431	6.86354e-23	6.16023e-22	Cysteine synthase
TraesCS2A02G369700.1	1.00178	6.94829e-14	3.44289e-13	Cytochrome b561
TraesCS7A02G255600.1	2.56462	1.60317e-116	3.22664e-114	Cytochrome b561 and DOMON domain-containing protein
TraesCS3A02G243300.1	1.62241	7.30483e-07	1.92419e-06	Cytochrome b561 domain-containing protein
TraesCS3B02G271400.1	1.49484	0.000129051	0.000263604	Cytochrome b561 domain-containing protein
TraesCS1A02G310500.1	1.37177	5.98746e-34	9.75001e-33	Cytochrome P450
TraesCS2B02G445300.1	3.37715	5.10151e-46	1.43006e-44	Cytochrome P450
TraesCS2B02G445600.1	1.99995	1.75299e-26	1.93306e-25	Cytochrome P450
TraesCS3B02G167400.1	1.22021	1.54315e-09	5.29154e-09	Cytochrome P450
TraesCS1A02G248100.1	1.54172	2.33354e-10	8.62849e-10	Cytochrome P450 family protein
TraesCS1B02G264400.1	1.47468	3.62548e-08	1.09296e-07	Cytochrome P450 family protein
TraesCS7B02G439400.1	3.42683	1.83794e-34	3.0771e-33	Cytochrome P450 family protein
TraesCS4B02G005900.1	2.17524	1.45952e-06	3.73257e-06	Cytochrome P450 family protein, expressed
TraesCS1B02G258600.1	1.12783	3.12703e-05	6.87102e-05	Cytochrome P450 family protein, putative
TraesCS2A02G142300.1	1.31158	2.8008e-06	6.93715e-06	Cytochrome P450, putative
TraesCS6B02G432200.1	1.07958	4.12808e-05	8.94416e-05	Cytochrome P450, putative
TraesCS3A02G251500.1	1.1072	5.36227e-10	1.9181e-09	Cytokinin riboside 5'-monophosphate phosphoribohydrolase
TraesCS5B02G252400.1	1.15861	1.205e-09	4.17215e-09	cytoplasmic dynein 2 light intermediate chain
TraesCS6B02G339300.1	1.34986	2.92168e-19	2.10825e-18	D-ribose-binding periplasmic
TraesCS2B02G457700.1	1.31031	0.000227582	0.000450304	DAG protein, chloroplastic
TraesCS7A02G161900.1	2.71291	3.76718e-16	2.20482e-15	DEAD-box ATP-dependent RNA helicase 18
TraesCS7A02G133500.2	2.43164	5.72262e-10	2.04022e-09	Debranching enzyme 1
TraesCS1A02G221900.1	1.24568	1.74324e-07	4.89697e-07	Dehydration responsive element-binding factor protein
TraesCS1B02G235100.2	1.1107	9.33423e-11	3.56741e-10	Dehydration responsive element-binding factor protein
TraesCS3B02G365500.1	1.22138	2.08468e-07	5.81003e-07	Dehydrogenase-like protein
TraesCS3A02G037600.1	1.62448	2.40688e-41	5.50572e-40	Delta(7)-sterol-C5(6)-desaturase
TraesCS3B02G046100.1	1.28919	3.9004e-29	4.95764e-28	Delta(7)-sterol-C5(6)-desaturase
TraesCS4A02G410100.1	1.20411	0.000229022	0.00045296	DENN domain containing protein, expressed
TraesCS7B02G164500.3	1.43162	1.66273e-07	4.68021e-07	Deoxyribodipyrimidine photo-lyase
TraesCS4A02G093900.1	1.29006	1.64097e-22	1.43957e-21	Digalactosyldiacylglycerol synthase (Chloroplastic)
TraesCS2B02G508000.1	1.55413	2.95439e-07	8.11985e-07	Dihydroflavonol 4-reductase
TraesCS5B02G503500.1	1.10821	3.7558e-05	8.1781e-05	Dirigent protein
TraesCS3B02G386700.1	1.01124	0.000431465	0.000820855	Dirigent protein 17
TraesCS3A02G437800.1	1.04096	5.29675e-06	1.26966e-05	disease resistance family protein / LRR family protein
TraesCS1B02G466900.1	1.18936	3.09065e-06	7.62133e-06	Disease resistance protein
TraesCS3B02G604600.1	1.09341	7.71883e-16	4.41419e-15	Disease resistance protein (NBS-LRR class) family
TraesCS7A02G561100.1	1.02274	2.79247e-06	6.91836e-06	Disease resistance protein (NBS-LRR class) family
TraesCS6A02G009700.1	1.0245	2.62402e-06	6.52067e-06	Disease resistance protein (TIR-NBS-LRR class) family
TraesCS7A02G516400.1	2.35218	2.76027e-14	1.40735e-13	Disease resistance protein (TIR-NBS-LRR class) family
TraesCS5B02G239800.1	1.01369	1.20184e-10	4.55098e-10	DNA (Cytosine-5-)-methyltransferase
TraesCS2B02G453300.1	1.01809	4.39087e-10	1.58359e-09	DNA ligase
TraesCS3B02G441700.1	1.40775	4.65313e-08	1.38692e-07	DNA ligase-like
TraesCS5B02G519200.2	1.07583	1.37343e-05	3.15177e-05	DNA ligase-like protein
TraesCS3A02G500600.1	1.30498	6.00909e-12	2.55022e-11	DNA mismatch repair protein MutL
TraesCS1A02G315900.1	1.25516	1.83328e-10	6.82838e-10	DNA mismatch repair protein MutS
TraesCS1A02G106700.1	1.09806	6.72214e-15	3.59714e-14	DNA polymerase II large subunit
TraesCS3A02G261300.1	1.05042	1.36738e-22	1.2037e-21	DNA repair helicase
TraesCS7B02G121500.1	1.4391	8.56246e-08	2.47539e-07	DNA repair protein complementing XP-C cells-like protein
TraesCS5A02G190200.1	1.32105	0.000300339	0.000583937	DNA repair protein REV1
TraesCS7B02G005400.1	1.29199	2.85737e-05	6.3127e-05	DNA repair radA-like protein
TraesCS3A02G330300.1	1.59313	3.52286e-09	1.17217e-08	DNA-(apurinic or apyrimidinic site) lyase
TraesCS2A02G299900.1	1.05766	9.87505e-05	0.000204292	DNA-directed RNA polymerase subunit beta
TraesCS5A02G374300.2	1.18699	2.87232e-32	4.31326e-31	DNA-directed RNA polymerase subunit beta
TraesCS5B02G376200.2	1.10332	3.2106e-26	3.47734e-25	DNA-directed RNA polymerase subunit beta
TraesCS6B02G013400.1	1.06509	1.87656e-07	5.25564e-07	DNA-directed RNA polymerase subunit beta
TraesCS1B02G125600.1	1.1589	0.000322931	0.000625169	DNA-directed RNA polymerase subunit beta'
TraesCS1A02G087900.1	1.05201	1.85103e-18	1.26458e-17	DNA/RNA helicase protein
TraesCS1B02G106900.1	1.17675	5.30584e-17	3.28762e-16	DNA/RNA helicase protein
TraesCS1A02G334100.1	1.28156	4.3411e-09	1.43131e-08	Dof zinc finger protein
TraesCS1B02G347400.1	1.25104	1.59189e-09	5.45168e-09	Dof zinc finger protein
TraesCS1A02G375000.1	1.02193	3.07954e-05	6.77358e-05	DUF1639 family protein
TraesCS2B02G010300.1	1.43618	4.35048e-17	2.71127e-16	DUF1644 family protein
TraesCS6B02G193000.2	1.02695	2.06294e-11	8.34361e-11	DUF1680 domain protein
TraesCS3A02G163000.1	1.14708	2.72094e-10	9.98963e-10	DUF1685 family protein
TraesCS3B02G194100.1	2.02259	9.7226e-27	1.08756e-25	DUF1685 family protein
TraesCS4B02G318700.1	1.45722	9.17203e-11	3.50877e-10	DUF21 domain-containing protein
TraesCS5A02G493500.1	1.03187	8.97245e-06	2.09895e-05	DUF21 domain-containing protein
TraesCS1B02G148100.1	1.52224	2.40774e-18	1.63057e-17	DUF2358 family protein
TraesCS2A02G499100.1	2.44405	1.92817e-59	9.00544e-58	DUF241 domain protein, putative (DUF241)
TraesCS7B02G321500.1	2.87796	3.21156e-54	1.25309e-52	DUF4228 domain protein
TraesCS4A02G025500.1	1.30703	5.78659e-07	1.54089e-06	DUF506 family protein
TraesCS2A02G155900.1	1.34152	8.24464e-13	3.7639e-12	DUF630 family protein, putative (DUF630 and DUF632)
TraesCS2B02G181100.1	1.5239	7.13549e-21	5.69049e-20	DUF630 family protein, putative (DUF630 and DUF632)
TraesCS4B02G134800.1	1.46318	4.27576e-13	2.00031e-12	DUF868 family protein
TraesCS3A02G305600.1	1.1967	9.51863e-17	5.79402e-16	Dynein light chain
TraesCS3B02G330900.1	1.63287	5.48078e-10	1.95849e-09	Dynein light chain
TraesCS5B02G153300.1	1.17701	8.33813e-06	1.95809e-05	E3 SUMO-protein ligase SIZ1
TraesCS3A02G503300.1	1.39584	6.33925e-06	1.50818e-05	E3 Ubiquitin ligase family protein
TraesCS3A02G503400.1	1.02388	9.07553e-06	2.122e-05	E3 Ubiquitin ligase family protein
TraesCS5A02G443000.2	2.20116	1.61015e-11	6.576e-11	E3 ubiquitin protein ligase DRIP2
TraesCS3A02G505400.1	1.19493	9.81649e-12	4.08552e-11	E3 ubiquitin-protein ligase
TraesCS3B02G185000.1	1.46406	8.68037e-11	3.32888e-10	E3 ubiquitin-protein ligase
TraesCS6A02G255700.1	1.32791	1.79447e-18	1.22773e-17	E3 ubiquitin-protein ligase
TraesCS7A02G486700.1	1.08261	4.27201e-05	9.24515e-05	E3 ubiquitin-protein ligase
TraesCSU02G021700.1	1.37216	5.1566e-07	1.37943e-06	E3 ubiquitin-protein ligase
TraesCS7B02G134400.1	2.5311	3.66461e-21	2.982e-20	E3 ubiquitin-protein ligase RGLG2
TraesCS1B02G476700.1	1.16774	4.15798e-05	9.00616e-05	E3 ubiquitin-protein ligase RNF14
TraesCS2A02G446500.1	1.05037	1.75448e-14	9.09287e-14	E3 ubiquitin-protein ligase RNF14
TraesCS5A02G262600.3	1.4342	4.87653e-05	0.000104725	E3 ubiquitin-protein ligase-like protein
TraesCS7A02G093100.1	2.6294	2.01784e-14	1.04057e-13	Early nodulin 93
TraesCS7A02G127400.1	1.48352	1.2114e-25	1.2674e-24	Early nodulin 93
TraesCS5B02G515500.1	1.46108	4.64287e-34	7.6226e-33	Electron transfer flavoprotein subunit alpha, mitochondrial
TraesCS2A02G444100.3	1.3154	1.79166e-13	8.60635e-13	Elongation factor 1-alpha, putative
TraesCS7A02G394400.2	1.13795	2.14293e-05	4.80378e-05	Elongation factor 4
TraesCS7B02G296400.2	1.22126	2.00044e-13	9.57148e-13	Elongation factor 4
TraesCS6B02G238600.1	1.04623	6.10716e-09	1.98968e-08	Elongation factor Tu
TraesCS3A02G480200.1	2.34099	1.15874e-08	3.67788e-08	Endo-1,3-beta-glucanase
TraesCS3A02G481600.1	2.75557	1.81232e-13	8.70111e-13	Endo-1,3-beta-glucanase
TraesCS4B02G259400.1	4.2712	3.08341e-17	1.93977e-16	Endo-1,4-beta-xylanase
TraesCS1A02G389300.1	4.67706	2.0096e-18	1.36956e-17	Endoglucanase
TraesCS4B02G104500.1	3.77924	5.93351e-24	5.68869e-23	Endoglucanase
TraesCS4B02G173200.1	1.04275	5.0549e-05	0.000108406	Endoglucanase
TraesCS5B02G079900.1	1.05185	2.26955e-09	7.68586e-09	Endoribonuclease Dicer homolog 3
TraesCS2A02G384700.1	1.11253	1.00129e-11	4.1629e-11	Enolase
TraesCS3A02G358800.1	1.73063	2.14701e-18	1.4593e-17	ENTH/VHS family protein
TraesCS3A02G175200.2	1.17035	1.65278e-17	1.05929e-16	Epoxide hydrolase 2
TraesCS4A02G366000.1	1.22554	1.18879e-19	8.80999e-19	Epoxide hydrolase 2
TraesCS7B02G128800.1	10.2141	1.18422e-21	9.90722e-21	Epoxide hydrolase 2
TraesCS5A02G012500.1	1.30727	1.92728e-07	5.39175e-07	ERD (Early-responsive to dehydration stress) family protein
TraesCS3A02G383700.1	1.45604	1.77491e-23	1.65461e-22	Erythroid differentiation-related factor 1-like protein
TraesCS3B02G416100.1	1.07312	1.44668e-12	6.48185e-12	Erythroid differentiation-related factor 1-like protein
TraesCS7A02G484700.1	1.70593	4.07225e-13	1.90702e-12	Erythronate-4-phosphate dehydrogenase family protein
TraesCS1B02G167800.1	1.36698	5.84779e-05	0.000124419	Esterase/lipase/thioesterase-like protein
TraesCS4B02G017200.1	1.34005	2.2274e-14	1.14442e-13	Ethylene-responsive nuclear / ethylene-regulated nuclear protein (ERT2)-like protein
TraesCS6B02G159000.1	1.32927	6.88533e-10	2.43735e-09	Ethylene-responsive transcription factor
TraesCS1B02G243200.1	1.14516	2.51307e-18	1.69985e-17	Ethylene-responsive transcription factor ERF VII
TraesCS4A02G005800.1	1.89963	1.34743e-14	7.03937e-14	Ethylene-responsive transcription factor ERF VII
TraesCS4B02G299300.1	1.55972	1.90985e-13	9.15051e-13	Ethylene-responsive transcription factor ERF VII
TraesCS4B02G299500.1	1.15565	7.62644e-29	9.5633e-28	Ethylene-responsive transcription factor ERF VII
TraesCS5B02G214400.1	1.10435	1.9273e-21	1.59051e-20	Ethylene-responsive transcription factor ERF VII
TraesCS2A02G304600.1	1.24553	5.92761e-10	2.11088e-09	Etoposide-induced protein
TraesCS3B02G514800.1	6.52052	8.02838e-214	6.23894e-211	Eukaryotic aspartyl protease family protein
TraesCS7A02G052800.1	2.06075	1.1787e-22	1.04254e-21	Eukaryotic aspartyl protease family protein
TraesCS3B02G131800.1	1.40643	1.06566e-05	2.4741e-05	Eukaryotic translation initiation factor 3 subunit C
TraesCS5A02G386600.2	1.29427	0.000236769	0.000467093	Evolutionarily conserved C-terminal region 2
TraesCS2A02G281600.1	1.01009	5.17457e-07	1.38398e-06	Exocyst complex component, putative
TraesCS2B02G044800.1	1.22617	9.71467e-06	2.26387e-05	Exocyst complex component, putative
TraesCS2B02G045000.2	1.35995	2.71282e-10	9.96504e-10	Exocyst complex component, putative
TraesCS2A02G029500.1	1.84008	6.11722e-09	1.99273e-08	exocyst subunit exo70 family protein A1
TraesCS2B02G458900.1	1.1941	3.57812e-09	1.1897e-08	Exopolysaccharide production negative regulator
TraesCS5A02G537300.1	2.37298	1.34468e-10	5.06854e-10	Expansin protein
TraesCS6A02G217100.1	1.96751	1.03253e-45	2.84872e-44	Expansin protein
TraesCS6B02G245700.1	2.38129	4.52038e-83	4.10592e-81	Expansin protein
TraesCS1A02G203200.1	1.8897	1.2141e-11	5.00229e-11	Expansin-like protein
TraesCS4B02G327200.1	1.05676	7.371e-06	1.74194e-05	Expansin-like protein
TraesCS1A02G100200.1	1.00198	8.23658e-07	2.15594e-06	F-box domain containing protein
TraesCS6B02G131200.1	3.35543	9.5355e-17	5.80303e-16	F-box domain containing protein
TraesCS1A02G409100.1	1.45831	3.4463e-07	9.39157e-07	F-box family protein
TraesCS1B02G056500.1	1.07381	0.000175103	0.000351361	F-box family protein
TraesCS1B02G275600.1	1.70433	4.285e-11	1.68556e-10	F-box family protein
TraesCS2A02G032900.1	1.10817	3.4557e-06	8.47224e-06	F-box family protein
TraesCS2A02G050700.1	1.21944	3.35983e-06	8.24875e-06	F-box family protein
TraesCS2A02G408800.1	1.01423	0.000333497	0.000644376	F-box family protein
TraesCS2A02G577100.1	1.28309	3.81919e-19	2.73613e-18	F-box family protein
TraesCS2B02G088600.1	2.12502	7.86935e-09	2.54042e-08	F-box family protein
TraesCS2B02G151200.1	1.04499	1.12077e-08	3.56426e-08	F-box family protein
TraesCS3B02G244500.1	1.28884	5.86318e-06	1.39908e-05	F-box family protein
TraesCS3B02G504300.1	1.30905	1.02254e-10	3.89842e-10	F-box family protein
TraesCS4A02G009100.1	1.10227	9.60323e-05	0.000199007	F-box family protein
TraesCS4B02G119100.1	1.6326	4.11118e-06	9.99343e-06	F-box family protein
TraesCS4B02G264600.1	1.60838	2.76221e-07	7.61486e-07	F-box family protein
TraesCS5A02G065700.1	2.06767	3.23669e-08	9.80331e-08	F-box family protein
TraesCS6A02G077700.1	1.02022	7.76476e-05	0.000162851	F-box family protein
TraesCS7A02G305400.1	1.21962	7.01715e-09	2.27476e-08	F-box family protein
TraesCS4B02G355800.1	1.20022	1.96311e-28	2.4035e-27	F-box family protein, putative, expressed
TraesCS6A02G153300.2	1.02946	1.00232e-05	2.33304e-05	F-box family protein, putative, expressed
TraesCS1A02G371100.1	1.3662	9.53715e-11	3.64233e-10	F-box protein
TraesCS1B02G390100.1	1.41996	3.1642e-08	9.5969e-08	F-box protein
TraesCS2A02G069800.1	1.16104	4.52432e-06	1.09444e-05	F-box protein
TraesCS2B02G083000.1	1.42517	7.66663e-17	4.69633e-16	F-box protein
TraesCS2B02G153700.1	1.19661	5.06023e-07	1.35521e-06	F-box protein
TraesCS2B02G441400.1	1.09027	7.94897e-06	1.87142e-05	F-box protein
TraesCS2B02G441500.1	2.09413	9.62736e-17	5.85384e-16	F-box protein
TraesCS2B02G570700.1	1.35767	7.93817e-14	3.91603e-13	F-box protein
TraesCS3A02G495900.1	2.63743	1.27658e-09	4.40798e-09	F-box protein
TraesCS3B02G133000.1	1.12311	1.62541e-05	3.69846e-05	F-box protein
TraesCS4A02G453500.1	1.14786	1.13164e-05	2.62163e-05	F-box protein
TraesCS5B02G141600.2	1.14218	4.99509e-06	1.20219e-05	F-box protein
TraesCS5B02G274700.1	1.22094	1.69923e-09	5.80435e-09	F-box protein
TraesCS7A02G259000.1	1.41233	7.10498e-05	0.000149743	F-box protein
TraesCS7B02G008400.1	1.48999	2.3513e-20	1.81813e-19	F-box protein
TraesCS5B02G558800.1	1.04377	0.000122519	0.000250866	F-box protein PP2
TraesCS5B02G559800.1	1.15456	1.76154e-07	4.94685e-07	F-box protein PP2
TraesCS5A02G312700.1	1.06304	0.000132382	0.00026992	F-box protein PP2-A13
TraesCS3A02G372500.1	1.45405	1.13473e-08	3.60535e-08	F-box protein-like
TraesCS3B02G404900.2	1.14427	2.83179e-05	6.2613e-05	F-box protein-like
TraesCS5A02G480800.1	1.16039	0.00016897	0.000339689	F-box protein-like
TraesCS6B02G347000.1	1.39623	1.05063e-06	2.72102e-06	F-box protein-like
TraesCS5A02G442900.1	1.3119	9.77458e-14	4.79828e-13	F-box protein, putative (DUF295)
TraesCS7A02G241200.1	1.37268	2.5028e-11	1.00428e-10	F-box/LRR protein
TraesCS7B02G136700.1	1.22789	1.70958e-06	4.34004e-06	F-box/LRR protein
TraesCS3B02G080300.2	1.3075	3.54056e-18	2.36964e-17	F-box/LRR-repeat protein
TraesCSU02G003800.1	2.8175	5.98243e-25	6.05078e-24	F-box/RNI-like superfamily protein
TraesCS5A02G261400.1	1.90711	1.17754e-10	4.46311e-10	FAD-binding Berberine family protein
TraesCS4B02G208500.1	1.59675	1.0823e-13	5.29063e-13	far-red elongated hypocotyl 1
TraesCS1B02G402000.2	1.29465	1.21823e-05	2.81199e-05	Fasciclin-like arabinogalactan-protein-like
TraesCS3B02G472000.1	1.28099	9.89794e-22	8.30556e-21	Fatty acid oxidation complex subunit alpha
TraesCS1B02G317600.1	1.1526	3.70562e-06	9.05503e-06	FBD-associated F-box protein
TraesCS5A02G208500.2	1.97369	1.86134e-10	6.9295e-10	FBD-associated F-box protein
TraesCS5B02G049300.1	1.77531	7.0125e-09	2.27352e-08	FBD-associated F-box protein
TraesCS7B02G350600.1	1.17384	1.2733e-10	4.81311e-10	FBD-associated F-box protein
TraesCS1B02G285500.1	1.57301	7.8021e-39	1.60023e-37	Ferredoxin
TraesCS5A02G423000.1	1.69259	2.34736e-53	8.9104e-52	Ferredoxin--NADP reductase
TraesCS2A02G514100.2	2.24909	1.18289e-05	2.73439e-05	Filament-like plant protein
TraesCS2B02G542500.2	2.08328	2.61652e-10	9.63028e-10	Filament-like plant protein
TraesCS4B02G292400.1	1.25275	3.06871e-06	7.56922e-06	Filament-like plant protein
TraesCS4A02G023200.1	1.11154	2.02046e-08	6.25201e-08	Fission 1 protein
TraesCS7B02G434500.1	1.07921	4.60688e-06	1.11336e-05	Formamidopyrimidine-DNA glycosylase
TraesCS1B02G283600.1	2.04497	2.54955e-41	5.82256e-40	Fructose-1,6-bisphosphatase class 1
TraesCS3A02G391500.1	1.31013	8.587e-41	1.91877e-39	Fructose-bisphosphate aldolase
TraesCS1B02G289500.1	1.18144	5.58867e-12	2.37756e-11	G patch domain protein
TraesCS7B02G076100.2	1.8428	8.08414e-31	1.1152e-29	Galactoside 2-alpha-L-fucosyltransferase
TraesCSU02G052100.1	1.01513	6.86845e-06	1.62868e-05	galacturonic acid kinase
TraesCS1B02G290600.2	1.11041	2.5013e-29	3.20993e-28	Gamma-glutamyl phosphate reductase
TraesCS6B02G092200.1	1.05192	3.10564e-17	1.95331e-16	Gamma-glutamylcyclotransferase
TraesCS2A02G192100.1	1.267	2.2104e-07	6.14633e-07	GDSL esterase/lipase
TraesCS2B02G171000.1	6.10793	1.63842e-21	1.35852e-20	GDSL esterase/lipase
TraesCS3A02G148500.1	1.02018	9.60344e-09	3.07292e-08	GDSL esterase/lipase
TraesCS4A02G122700.1	3.92281	1.78893e-26	1.97113e-25	GDSL esterase/lipase
TraesCS4B02G182500.1	4.58116	1.58779e-52	5.80652e-51	GDSL esterase/lipase
TraesCS7B02G010700.1	7.04102	2.3282e-31	3.2929e-30	GDSL esterase/lipase
TraesCS5A02G383100.2	1.21751	2.02595e-11	8.20229e-11	General transcription factor 3C polypeptide 3
TraesCS5B02G387600.1	1.25933	5.45302e-12	2.32268e-11	General transcription factor 3C polypeptide 3
TraesCS2B02G616500.1	2.13201	4.77203e-71	3.26411e-69	Germin-like protein
TraesCS3B02G075600.1	1.67069	4.42017e-10	1.59395e-09	Germin-like protein
TraesCS5A02G453200.1	2.5133	1.22746e-12	5.52879e-12	Germin-like protein
TraesCS5B02G462200.1	3.6556	7.44379e-39	1.52898e-37	Germin-like protein
TraesCSU02G137500.1	1.978	1.56431e-57	6.85942e-56	Germin-like protein
TraesCS3A02G301200.1	1.34992	2.31795e-06	5.79405e-06	GH3.3
TraesCS7B02G058600.1	1.29315	8.9634e-06	2.09701e-05	Gibberellin receptor GID1A
TraesCS1B02G454500.1	1.38942	1.48494e-27	1.74329e-26	Glucan endo-1,3-beta-glucosidase 3
TraesCS2B02G180300.1	1.44304	1.20706e-09	4.17878e-09	Glucan endo-1,3-beta-glucosidase 3
TraesCS2B02G241200.3	3.21761	5.86701e-09	1.91412e-08	Glucan endo-1,3-beta-glucosidase 3
TraesCS5A02G338400.2	1.76004	1.47222e-45	4.03001e-44	Glucan endo-1,3-beta-glucosidase 3
TraesCS1B02G449700.2	1.24044	7.35467e-11	2.83721e-10	Glucose-1-phosphate adenylyltransferase
TraesCS2B02G080000.1	1.62644	2.03592e-61	1.01347e-59	Glucose-6-phosphate 1-dehydrogenase
TraesCS7B02G339000.1	1.13974	1.04141e-07	2.98754e-07	Glutamate dehydrogenase
TraesCS1B02G321600.1	1.20934	2.43352e-12	1.07365e-11	Glutamate formiminotransferase 1
TraesCS3B02G464600.1	1.31068	1.79151e-21	1.4815e-20	glutamate receptor 1.3
TraesCS1B02G227200.1	1.07303	2.81281e-12	1.23263e-11	glutamate receptor 2
TraesCS2A02G130600.2	6.43069	8.5688e-31	1.18089e-29	Glutamate synthase, putative
TraesCS6B02G198400.1	2.27433	1.1684e-20	9.20762e-20	Glutamine dumper, putative
TraesCS2A02G500400.1	2.64279	1.26379e-68	7.89193e-67	Glutamine synthetase
TraesCS2B02G528300.2	1.28097	3.67393e-29	4.67191e-28	Glutamine synthetase
TraesCS3A02G111500.1	1.18533	4.27535e-26	4.60914e-25	Glutamine--tRNA ligase
TraesCS3B02G132300.2	1.08743	1.00582e-16	6.11048e-16	Glutamine--tRNA ligase
TraesCS3A02G347600.4	1.3702	1.0614e-06	2.74714e-06	Glutamyl-tRNA(Gln) amidotransferase subunit A
TraesCS4A02G148500.1	1.15023	9.57035e-08	2.7534e-07	Glutaredoxin family protein, expressed
TraesCS1B02G194200.1	1.82125	1.39263e-16	8.38034e-16	Glutathione S-transferase
TraesCS3A02G309000.1	1.58198	4.25924e-15	2.30432e-14	Glutathione S-transferase
TraesCS4A02G349700.1	1.20418	5.27943e-05	0.000112867	Glutathione S-transferase
TraesCS5A02G024000.1	2.07296	3.54909e-10	1.28997e-09	Glutathione S-transferase
TraesCS5B02G057800.1	1.37603	2.87584e-23	2.63871e-22	Glutathione S-transferase
TraesCS4B02G199700.1	4.08362	5.58666e-33	8.66846e-32	Glutathione-S-transferase
TraesCS7A02G313100.1	1.38475	1.41235e-36	2.61494e-35	Glyceraldehyde-3-phosphate dehydrogenase
TraesCS7A02G313100.3	1.09791	5.47096e-25	5.54549e-24	Glyceraldehyde-3-phosphate dehydrogenase
TraesCS7B02G213300.1	1.37397	4.96766e-39	1.03021e-37	Glyceraldehyde-3-phosphate dehydrogenase
TraesCS3A02G022700.1	1.27692	1.22718e-17	7.93058e-17	Glycine-rich domain-containing protein 1
TraesCS1B02G429500.1	8.428	8.64615e-32	1.25524e-30	Glycosyltransferase
TraesCS3A02G494800.1	1.9017	7.95204e-10	2.80114e-09	Glycosyltransferase
TraesCS4A02G258900.1	1.07383	2.92096e-05	6.44534e-05	Glycosyltransferase
TraesCS6A02G173600.1	1.06954	8.73715e-05	0.000182125	Glycosyltransferase
TraesCS7B02G133900.1	1.03868	8.73371e-12	3.65551e-11	Glycosyltransferase
TraesCS7B02G134200.1	1.71391	2.20898e-08	6.81048e-08	Glycosyltransferase
TraesCS3A02G050700.1	2.64128	2.69599e-10	9.90845e-10	GMP synthase [glutamine-hydrolyzing]
TraesCS3B02G059300.1	2.46296	5.38494e-17	3.33442e-16	GMP synthase [glutamine-hydrolyzing]
TraesCS3B02G059500.1	3.01264	2.04729e-18	1.39491e-17	GMP synthase [glutamine-hydrolyzing]
TraesCS1A02G374900.1	1.79499	1.02695e-12	4.65489e-12	GPI-anchored adhesin-like protein
TraesCS2B02G253500.1	10.0759	6.21834e-07	1.65177e-06	GRAM domain family protein
TraesCS1A02G243700.1	1.0026	3.18751e-08	9.66443e-08	GTPase Der
TraesCS1B02G192100.1	1.41361	4.7095e-06	1.13668e-05	GTPase family protein
TraesCS2A02G130200.1	1.09416	1.37945e-05	3.16505e-05	Haloacid dehalogenase-like hydrolase domain-containing protein 3
TraesCS2B02G152300.1	2.22752	2.87409e-14	1.46378e-13	Haloacid dehalogenase-like hydrolase domain-containing protein 3
TraesCS1A02G319600.1	1.50308	3.06936e-08	9.32541e-08	Heat shock protein
TraesCS1A02G350400.2	2.4962	3.92053e-13	1.83812e-12	Heat shock transcription factor
TraesCS2B02G134100.1	1.41926	2.26652e-18	1.53903e-17	Heavy metal transport/detoxification superfamily protein
TraesCS3B02G200400.1	1.44937	5.50052e-06	1.31602e-05	Heavy metal transport/detoxification superfamily protein
TraesCS4B02G348900.1	1.36894	2.24951e-06	5.63002e-06	Heavy metal transport/detoxification superfamily protein
TraesCS5A02G492100.1	1.14399	2.98116e-17	1.87671e-16	Heavy metal transport/detoxification superfamily protein
TraesCS6A02G193900.1	1.3456	1.58436e-08	4.96128e-08	Heavy metal transport/detoxification superfamily protein
TraesCS1A02G139900.1	1.3807	2.90926e-19	2.09983e-18	Heavy metal-associated protein
TraesCS5A02G541400.1	1.26312	8.86673e-06	2.07543e-05	Helicase, putative
TraesCS7A02G375400.1	1.16319	6.65496e-16	3.82534e-15	Heme oxygenase 1
TraesCS1A02G338400.1	3.93929	1.14786e-64	6.51368e-63	Hemoglobin
TraesCS7A02G369100.1	1.26162	2.12617e-26	2.32714e-25	Hemoglobin-like protein
TraesCS5A02G319800.3	1.18997	4.21571e-27	4.8296e-26	Hexosyltransferase
TraesCS3B02G285900.1	1.46367	8.2044e-18	5.36276e-17	High-affinity nitrate transporter 2
TraesCS3A02G254000.1	2.39321	3.39191e-22	2.9333e-21	High-affinity nitrate transporter 2 (2.5)
TraesCS3A02G433200.1	1.20243	6.24259e-07	1.65758e-06	Histidine kinase
TraesCS5A02G191100.1	1.71067	1.36404e-08	4.29203e-08	Histidine kinase, putative
TraesCS5A02G099800.1	1.27646	6.83453e-24	6.52792e-23	Histone-lysine N-methyltransferase
TraesCS5B02G105000.1	1.28116	1.98179e-23	1.83828e-22	Histone-lysine N-methyltransferase
TraesCS3B02G159100.2	1.42168	0.000283109	0.00055255	Homeobox leucine-zipper protein
TraesCS1B02G351300.1	1.23241	2.63825e-27	3.05368e-26	Homeobox protein
TraesCS5A02G316800.1	1.63109	1.47268e-11	6.03215e-11	Homeobox protein, putative
TraesCS5B02G317400.1	1.53988	1.12614e-26	1.25417e-25	Homeobox protein, putative
TraesCS4A02G495000.1	1.31909	2.2355e-17	1.41976e-16	Homogentisate 1,2-dioxygenase
TraesCS1B02G014300.1	1.65953	6.8213e-10	2.4156e-09	HXXXD-type acyl-transferase family protein
TraesCS2B02G449700.1	1.19733	3.28048e-08	9.92802e-08	HXXXD-type acyl-transferase family protein, putative
TraesCS3B02G047100.2	1.21113	1.74155e-05	3.95018e-05	Hydroxyacylglutathione hydrolase
TraesCS7A02G537300.1	1.48188	1.52916e-21	1.27056e-20	Hydroxycinnamoyl-CoA shikimate/quinate hydroxycinnamoyltransferase
TraesCS7B02G455100.1	1.74935	4.01417e-16	2.34252e-15	Hydroxycinnamoyl-CoA shikimate/quinate hydroxycinnamoyltransferase
TraesCS7A02G074700.1	1.0316	1.04994e-15	5.93514e-15	Hypersensitive-induced response protein
TraesCS5B02G211900.1	1.00353	3.47245e-11	1.37775e-10	Hypersensitive-induced response protein 1
TraesCS5A02G148900.1	1.28013	3.9014e-16	2.28004e-15	Hypoxia-responsive family protein
TraesCS5B02G147500.1	1.0996	8.57304e-13	3.90745e-12	Hypoxia-responsive family protein
TraesCS3B02G343400.3	1.19592	2.56012e-05	5.68743e-05	IFA-binding protein-like
TraesCS4A02G428600.1	1.1142	5.05438e-09	1.65692e-08	Impaired sucrose induction protein, putative
TraesCS1B02G083800.1	1.27463	9.00446e-06	2.10591e-05	Importin subunit beta-1
TraesCS2A02G043300.1	1.70246	7.0547e-11	2.72675e-10	Indole-3-glycerol phosphate synthase
TraesCS2A02G291500.1	1.18639	2.10311e-05	4.72051e-05	Initiation factor 4F subunit (DUF1350)
TraesCS1A02G134800.1	1.10823	0.000251653	0.000494746	INO80 complex subunit D
TraesCS3B02G173800.1	1.65666	8.20745e-08	2.37718e-07	INO80 complex subunit D-like protein
TraesCS2A02G576400.1	1.17442	7.50976e-14	3.71123e-13	Inorganic pyrophosphatase
TraesCS5A02G202100.1	1.11672	4.72381e-14	2.37174e-13	Inositol-1,4,5-trisphosphate 5-phosphatase 4 isoform 1
TraesCS4A02G286600.1	1.86633	2.02984e-19	1.48191e-18	Integral membrane HPP family protein
TraesCS4B02G028000.1	1.33685	6.51782e-11	2.52622e-10	Integral membrane HPP family protein
TraesCS7B02G345700.1	1.30865	2.46571e-05	5.48903e-05	Intracellular protease 1
TraesCS3B02G225600.1	1.06084	5.46563e-05	0.000116645	JmjC domain-containing protein
TraesCS2B02G445100.1	2.15568	4.41623e-12	1.9025e-11	Kaurene synthase
TraesCS7A02G496600.1	1.34166	2.15534e-19	1.57066e-18	Kelch repeat containing F-box protein-like
TraesCS7B02G257400.1	2.27577	1.90397e-06	4.80302e-06	Kelch repeat protein
TraesCS6A02G178900.1	9.65454	2.1384e-63	1.15648e-61	Kelch repeat-containing F-box-like
TraesCS6B02G206300.1	11.2241	4.33905e-45	1.1528e-43	Kelch repeat-containing F-box-like
TraesCS7A02G312200.1	1.33016	8.19178e-09	2.63812e-08	Kelch repeat-containing protein
TraesCS3A02G098900.2	1.34615	8.35413e-07	2.18568e-06	Kelch-like protein
TraesCS6B02G314700.2	1.48938	4.97777e-34	8.14851e-33	KH domain-containing protein
TraesCS2A02G202600.1	1.31951	1.3012e-09	4.49134e-09	Kinase
TraesCS2B02G229600.1	1.38149	1.32441e-05	3.04552e-05	Kinase
TraesCS2B02G229600.2	1.21901	1.0073e-11	4.18664e-11	Kinase
TraesCS7B02G395000.3	1.13402	6.64549e-25	6.70928e-24	Kinase
TraesCS1A02G201500.1	1.13942	1.24735e-05	2.87778e-05	Kinase family protein
TraesCS2A02G391300.1	1.21207	2.92277e-07	8.03847e-07	Kinase family protein
TraesCS2A02G570800.1	1.05592	3.34085e-05	7.31271e-05	Kinase family protein
TraesCS3B02G241300.1	1.02389	2.78933e-12	1.22279e-11	Kinase family protein
TraesCS3B02G413800.1	1.12438	4.37288e-24	4.21266e-23	Kinase family protein
TraesCS4A02G078100.1	1.5214	2.4889e-07	6.89195e-07	Kinase family protein
TraesCS4A02G432300.1	1.0888	6.88962e-06	1.63356e-05	Kinase family protein
TraesCS5A02G063200.4	6.85089	8.67889e-50	2.90779e-48	Kinase family protein
TraesCS5A02G398200.1	1.16663	1.57969e-12	7.05737e-12	Kinase family protein
TraesCS5A02G493800.1	1.32018	4.27378e-16	2.48779e-15	Kinase family protein
TraesCS6A02G270800.6	1.47664	0.000362825	0.000697142	Kinase family protein
TraesCS7A02G084400.1	1.43234	2.09105e-07	5.82718e-07	Kinase family protein
TraesCS7B02G095300.6	1.1159	1.53117e-06	3.9052e-06	Kinase family protein
TraesCS4B02G170700.1	1.22817	1.88348e-13	9.02881e-13	Kinase, putative
TraesCS5B02G453800.1	1.08068	9.78195e-08	2.81254e-07	Kinase, putative
TraesCS4B02G240300.2	1.11559	9.15167e-13	4.16304e-12	Kinesin light chain 3
TraesCS3A02G229100.1	1.47159	3.93451e-22	3.39204e-21	Kinesin-like protein
TraesCS3B02G255500.1	1.01128	6.77624e-10	2.40026e-09	Kinesin-like protein
TraesCS7B02G217600.1	1.53019	9.23939e-17	5.62894e-16	Kinesin-like protein
TraesCS5A02G482600.1	1.49965	3.42794e-10	1.2474e-09	Kinetochore protein NDC80
TraesCS5B02G495700.1	1.48131	6.91399e-07	1.82615e-06	Kinetochore protein NDC80
TraesCS2A02G382700.1	4.80272	2.69418e-30	3.62019e-29	L-allo-threonine aldolase
TraesCS2B02G400000.1	7.86182	8.94052e-40	1.9137e-38	L-allo-threonine aldolase
TraesCS1A02G283400.1	1.23833	1.82203e-19	1.33332e-18	Laccase
TraesCS6B02G074200.1	6.69623	9.76738e-22	8.20085e-21	Laccase
TraesCS2A02G428000.1	1.18132	6.28132e-11	2.43895e-10	Laminin subunit beta-1
TraesCS3A02G157700.1	1.37806	5.49505e-11	2.14257e-10	Late embryogenesis abundant (LEA) hydroxyproline-rich glycoprotein family
TraesCS3A02G205000.1	1.23196	2.61397e-15	1.43249e-14	Late embryogenesis abundant (LEA) hydroxyproline-rich glycoprotein family
TraesCS3A02G336800.1	2.93455	1.82816e-54	7.18324e-53	Late embryogenesis abundant (LEA) hydroxyproline-rich glycoprotein family
TraesCS3B02G237100.1	1.34359	1.39935e-13	6.77658e-13	Late embryogenesis abundant (LEA) hydroxyproline-rich glycoprotein family
TraesCS3B02G367900.1	1.54812	4.16791e-08	1.24787e-07	Late embryogenesis abundant (LEA) hydroxyproline-rich glycoprotein family
TraesCS4A02G367400.1	1.18962	3.49652e-09	1.16395e-08	Late embryogenesis abundant hydroxyproline-rich glycoprotein
TraesCS5B02G543000.1	2.09573	1.56944e-07	4.42953e-07	Lecithin-cholesterol acyltransferase-like 1
TraesCS6A02G122500.1	1.19518	6.11015e-06	1.45615e-05	lectin protein kinase family protein
TraesCS2B02G007400.2	4.53766	2.83919e-13	1.34261e-12	Lectin receptor kinase
TraesCS5A02G380500.1	1.24411	9.0684e-05	0.000188637	LEM3 (Ligand-effect modulator 3)-like
TraesCS1B02G127900.2	1.24321	3.13613e-06	7.72804e-06	Leucine aminopeptidase, putative
TraesCS1B02G205800.2	1.09008	2.71132e-10	9.96085e-10	Leucine-rich repeat (LRR) family protein
TraesCS7A02G247900.2	1.23789	7.26393e-08	2.11683e-07	Leucine-rich repeat (LRR) family protein
TraesCS2B02G282500.2	1.27444	5.13646e-06	1.23483e-05	Leucine-rich repeat family protein
TraesCS5A02G456900.1	1.25009	1.48183e-07	4.19337e-07	Leucine-rich repeat protein kinase family protein
TraesCS3B02G498900.1	1.94618	6.2648e-14	3.11248e-13	Leucine-rich repeat receptor-like protein kinase family protein
TraesCSU02G053400.1	1.02484	7.99347e-16	4.56472e-15	Leucine-rich repeat-containing protein 1
TraesCS3A02G164600.2	1.38819	4.74026e-08	1.41123e-07	LIM domain and RING finger protein
TraesCS1A02G236500.1	1.47573	1.91925e-10	7.13716e-10	Lipase
TraesCS1B02G247200.1	1.02479	7.43436e-06	1.75617e-05	Lipase
TraesCS3B02G339000.1	1.03441	9.34609e-08	2.69331e-07	Lipoyl synthase
TraesCS5A02G529400.1	1.61009	2.85885e-08	8.71138e-08	LOB domain-containing protein
TraesCS3B02G344100.1	1.22877	6.42091e-05	0.000136105	LON peptidase N-terminal domain and RING finger protein 1
TraesCS3A02G275500.1	1.41022	3.67547e-07	9.98204e-07	Lon protease
TraesCS2A02G343200.1	2.2876	0.000111423	0.000229069	Loricrin-like protein
TraesCS6A02G202100.1	1.71742	2.0582e-19	1.50222e-18	Loricrin-like protein
TraesCS1B02G111200.1	2.81238	3.52032e-67	2.1317e-65	Low-affinity cation transporter
TraesCS5B02G143600.1	1.39825	4.20903e-17	2.62487e-16	LURP-one-like protein
TraesCS6A02G405500.1	1.33296	1.48544e-07	4.20231e-07	Lysine-specific histone demethylase 1-3-like protein
TraesCS5A02G391700.1	1.16336	1.10842e-20	8.74727e-20	MADS box transcription factor
TraesCS5B02G396600.1	1.07417	4.54571e-15	2.45693e-14	MADS box transcription factor
TraesCS2A02G261200.1	2.20186	1.21352e-11	5.00065e-11	MADS-box transcription factor
TraesCS2B02G281000.1	1.78796	1.62354e-15	9.02803e-15	MADS-box transcription factor
TraesCS3A02G432900.1	2.02618	5.77347e-14	2.87809e-13	MADS-box transcription factor
TraesCS5B02G386300.1	1.05993	8.19288e-09	2.63817e-08	Magnesium transporter MRS2-like protein
TraesCS2B02G157600.1	1.10904	0.000197427	0.000393673	Magnesium-chelatase subunit H
TraesCS3B02G095900.1	1.06597	5.54718e-08	1.64081e-07	Major facilitator superfamily protein
TraesCS3B02G320200.3	1.87148	6.01244e-08	1.76722e-07	Malic enzyme
TraesCS5A02G387300.1	1.16248	1.74992e-07	4.91523e-07	Maltase-glucoamylase, intestinal
TraesCS5A02G072100.1	1.23354	3.82918e-16	2.23971e-15	MAR-binding filament-like protein 1 isoform 1
TraesCS1A02G001000.1	1.87653	1.21081e-15	6.81016e-15	Mediator of RNA polymerase II transcription subunit 12
TraesCS2B02G524200.1	1.23915	4.48481e-05	9.67961e-05	Mediator of RNA polymerase II transcription subunit 7
TraesCS3A02G405600.1	1.30664	7.73517e-18	5.06654e-17	mesoderm induction early response protein
TraesCS6B02G218600.2	1.01535	2.25312e-06	5.63854e-06	mesoderm induction early response protein
TraesCS5A02G548600.1	1.78156	0.000223824	0.000443243	Metacaspase-1
TraesCS1B02G087300.1	1.3486	2.77686e-22	2.4111e-21	Methyl-CpG-binding domain protein 4
TraesCS4B02G107800.1	1.28401	6.83175e-23	6.13367e-22	Methylthioribose-1-phosphate isomerase
TraesCS2A02G133800.1	1.18843	7.95525e-13	3.63535e-12	Methyltransferase-like protein
TraesCS2B02G157200.1	1.17292	3.78634e-06	9.23753e-06	Methyltransferase-like protein
TraesCS6B02G093700.1	1.0553	7.87643e-07	2.06669e-06	Methyltransferase-like protein
TraesCS3B02G275600.1	12.0177	2.07673e-105	3.39758e-103	Methyltransferase-related family protein
TraesCS5B02G232400.1	1.06149	2.35981e-10	8.7187e-10	Microtubule associated protein family protein, putative, expressed
TraesCS3B02G121000.1	1.53037	2.37639e-06	5.93429e-06	Mini-ribonuclease 3
TraesCS5B02G413700.1	1.83319	6.56702e-19	4.63703e-18	MIP18 family protein
TraesCS2B02G335300.1	1.16691	7.31134e-06	1.72887e-05	Mitochondrial carrier protein
TraesCS4A02G179400.1	1.59358	5.98945e-52	2.17329e-50	Mitochondrial carrier protein, expressed
TraesCS5B02G549200.1	1.10611	1.63491e-05	3.71917e-05	Mitochondrial carrier protein, putative
TraesCS1A02G033600.1	1.01456	1.53193e-07	4.32988e-07	Mitochondrial import inner membrane translocase subunit Tim17/Tim22/Tim23 family protein
TraesCS5A02G363600.1	1.79821	1.44526e-08	4.5379e-08	Mitochondrial transcription termination factor family protein
TraesCSU02G188700.1	1.0096	1.42729e-05	3.2692e-05	Mitotic checkpoint serine/threonine-protein kinase BUB1
TraesCS2B02G097800.1	2.58024	1.12966e-15	6.36906e-15	MLO-like protein
TraesCS2A02G496200.1	1.5956	1.05155e-10	4.00466e-10	Molybdate transporter 2
TraesCS6B02G301300.2	1.03677	2.38139e-07	6.60406e-07	Monodehydroascorbate reductase
TraesCS7A02G304000.1	1.16059	1.38774e-25	1.44863e-24	Monodehydroascorbate reductase
TraesCS2B02G057000.2	1.26654	4.5092e-08	1.34674e-07	Mortality factor 4-like protein 1
TraesCS5B02G324300.1	1.0148	2.92285e-08	8.89382e-08	mRNA cleavage and polyadenylation factor CLP1
TraesCS2B02G472800.1	1.0315	1.80147e-13	8.65051e-13	Multidrug resistance protein ABC transporter family
TraesCS5B02G290500.2	2.44974	6.27035e-08	1.83974e-07	MYB family protein
TraesCS1A02G309200.3	1.21545	1.83961e-06	4.65032e-06	MYB transcription factor
TraesCS1B02G232800.1	1.28585	1.34944e-15	7.54739e-15	Myb transcription factor
TraesCS2B02G178000.1	1.74295	4.71737e-10	1.69697e-09	MYB transcription factor
TraesCS3B02G068900.1	1.21443	1.72861e-11	7.04233e-11	MYB transcription factor
TraesCS7B02G315800.1	1.46238	6.16517e-09	2.00764e-08	MYB transcription factor
TraesCS2A02G488200.1	1.08719	1.21264e-07	3.46208e-07	Myb-like transcription factor family protein
TraesCS3A02G216200.1	2.07741	1.05355e-08	3.35733e-08	MYB-related transcription factor
TraesCS7B02G372500.1	1.22414	2.10198e-09	7.13132e-09	MYB-related transcription factor
TraesCS4A02G086600.2	1.16509	1.2355e-09	4.27385e-09	myosin-binding protein (Protein of unknown function, DUF593)
TraesCS4A02G086600.4	1.19534	1.62597e-06	4.13603e-06	myosin-binding protein (Protein of unknown function, DUF593)
TraesCS2A02G253000.2	1.32731	0.000132863	0.000270837	N-acetyl-D-glucosamine kinase
TraesCS4B02G292600.1	1.38673	4.39994e-16	2.5591e-15	N-acetyltransferase, putative
TraesCS4A02G425200.1	2.06344	4.6071e-43	1.12961e-41	NAC domain containing protein 50
TraesCS3A02G438900.1	1.57934	3.85894e-11	1.52461e-10	NAC domain protein
TraesCS6A02G378600.1	1.58618	1.7069e-09	5.82913e-09	NAC domain protein,
TraesCS3B02G472800.1	1.47199	2.47615e-26	2.70175e-25	NAC domain-containing protein
TraesCS2A02G486700.1	1.89774	6.03924e-09	1.9687e-08	NAD(P)H-quinone oxidoreductase subunit I, chloroplastic
TraesCS5A02G408800.1	1.08585	1.1646e-07	3.32933e-07	NADPH--cytochrome P450 reductase
TraesCS7A02G044100.1	1.55839	3.11166e-10	1.13734e-09	NBS-LRR disease resistance protein-like
TraesCS7A02G412800.1	1.02081	3.83455e-08	1.15325e-07	NBS-LRR disease resistance protein-like
TraesCS2A02G503900.1	1.13527	8.47496e-06	1.98805e-05	NBS-LRR disease resistance protein, putative, expressed
TraesCS2B02G044900.2	1.77676	1.25743e-07	3.58408e-07	NBS-LRR-like resistance protein
TraesCS2B02G044900.3	2.82717	0.000289189	0.000563781	NBS-LRR-like resistance protein
TraesCS6B02G396100.1	1.29263	3.54682e-12	1.53958e-11	Neurochondrin
TraesCS7B02G432300.1	1.0942	2.72593e-11	1.09024e-10	NF-X1-type zinc finger protein NFXL1
TraesCS2B02G111100.1	1.67604	1.48866e-10	5.59091e-10	Nicotianamine synthase
TraesCS4A02G354500.2	1.00896	4.66897e-16	2.71163e-15	Nicotinate phosphoribosyltransferase, putative, expressed
TraesCS6B02G024900.1	1.17065	2.00799e-17	1.27963e-16	Nitrate reductase
TraesCS6B02G356800.1	2.54461	3.64549e-32	5.43058e-31	Nitrate reductase
TraesCS7B02G157800.1	1.36246	1.75881e-33	2.79888e-32	Nitrate reductase
TraesCS6A02G333900.1	1.221	6.88066e-28	8.21918e-27	Nitrite reductase
TraesCS6B02G364600.2	2.33886	7.87687e-41	1.76291e-39	Nitrite reductase
TraesCSU02G086600.1	1.398	2.58096e-08	7.90508e-08	Nitroreductase family protein, putative
TraesCS5A02G152000.1	1.22056	8.02316e-09	2.58739e-08	Nodulin-like / Major Facilitator Superfamily protein
TraesCS5A02G328600.1	2.92656	2.98107e-54	1.16478e-52	Nodulin-like / Major Facilitator Superfamily protein
TraesCS3A02G083200.1	1.20129	1.12146e-05	2.5987e-05	Non specific phospholipase C
TraesCS7B02G275800.1	1.11134	9.12267e-14	4.48534e-13	Non-specific serine/threonine protein kinase
TraesCS1B02G350800.1	3.09488	5.10267e-48	1.57563e-46	Non-symbiotic hemoglobin
TraesCS5B02G093200.2	1.09472	4.68076e-07	1.25864e-06	Nuclear export mediator factor Nemf
TraesCS5A02G150200.1	3.40524	2.13232e-31	3.02811e-30	Nuclease
TraesCS2B02G557700.1	1.08376	6.88589e-12	2.90733e-11	Nuclease S1
TraesCS3B02G039700.1	1.43793	1.72119e-06	4.36675e-06	Nuclease S1
TraesCS7B02G189900.3	1.44807	1.4303e-23	1.34095e-22	O-fucosyltransferase family protein
TraesCSU02G013300.1	1.68971	3.62957e-14	1.83751e-13	O-methyltransferase
TraesCS3B02G547300.1	1.11753	4.24609e-09	1.40196e-08	Orotate phosphoribosyltransferase, putative
TraesCS7A02G357200.1	8.48841	2.83081e-95	3.50419e-93	Oxidative stress 3, putative isoform 1
TraesCS2A02G426900.1	1.2136	1.02901e-14	5.4275e-14	Oxygen-dependent coproporphyrinogen-III oxidase
TraesCS2A02G247300.1	1.23656	9.23511e-05	0.000191862	Oxygen-evolving enhancer protein 1
TraesCS5A02G157800.1	5.77395	2.99935e-32	4.49919e-31	p-hydroxybenzoic acid efflux pump subunit AaeB
TraesCS2B02G462400.1	1.1029	3.38182e-07	9.22572e-07	p-loop containing nucleoside triphosphate hydrolases superfamily protein, putative
TraesCS3B02G554400.1	1.89335	7.07412e-08	2.06496e-07	P-type ATPase of Arabidopsis 2
TraesCS5B02G407700.1	5.19577	4.70587e-76	3.65698e-74	PAB-dependent poly(A)-specific ribonuclease subunit PAN2
TraesCS1B02G231400.2	1.23759	1.10609e-28	1.37346e-27	Palmitoyl protein thioesterase containing protein, expressed
TraesCS3A02G526700.1	1.08066	4.47827e-13	2.09156e-12	Panitide L2
TraesCS2A02G460800.1	1.03719	6.09322e-13	2.81573e-12	PAP/OAS1 substrate-binding domain superfamily
TraesCS5A02G088100.1	1.09144	1.08477e-12	4.9082e-12	PAPA-1-like conserved region family protein, expressed
TraesCS4A02G083200.1	1.00664	2.95525e-13	1.39632e-12	Patatin
TraesCS4B02G221000.1	1.26812	1.4214e-23	1.33395e-22	Patatin
TraesCS4B02G102300.1	1.50757	2.68711e-06	6.67092e-06	patatin-like phospholipase domain protein
TraesCS3A02G281500.1	1.5988	7.711e-07	2.02593e-06	Pathogen-related protein
TraesCS5A02G090600.1	4.0733	3.68385e-74	2.70497e-72	Pathogenesis-related protein 1
TraesCS3A02G357800.1	1.47499	3.68181e-05	8.02387e-05	Pathogenesis-related thaumatin-like protein
TraesCS1A02G109400.1	1.00252	4.76268e-08	1.41776e-07	PAX-interacting protein 1
TraesCS1B02G108900.1	1.07244	6.07975e-05	0.000129138	PAX-interacting protein 1
TraesCS5B02G468700.1	4.96017	1.63888e-24	1.62069e-23	Pectin lyase-like superfamily protein
TraesCS1A02G154600.1	1.86891	6.77355e-10	2.3996e-09	Pentatricopeptide repeat-containing protein
TraesCS3A02G525400.1	1.6259	6.41826e-06	1.52607e-05	Pentatricopeptide repeat-containing protein
TraesCS3B02G112500.1	1.69647	1.31201e-06	3.36834e-06	Pentatricopeptide repeat-containing protein
TraesCS4B02G250800.2	2.39062	6.29292e-12	2.66542e-11	Pentatricopeptide repeat-containing protein
TraesCS5A02G486300.1	1.6861	5.57501e-08	1.64884e-07	Pentatricopeptide repeat-containing protein
TraesCS5B02G500100.1	1.25528	7.8217e-05	0.000163971	Pentatricopeptide repeat-containing protein
TraesCS7B02G220600.1	2.00334	6.18593e-11	2.40324e-10	Pentatricopeptide repeat-containing protein
TraesCS5A02G429300.1	1.11356	1.13811e-12	5.13793e-12	Peptidase M50 family protein
TraesCS5B02G431300.2	1.59971	8.31765e-18	5.43298e-17	Peptidase M50 family protein
TraesCS1A02G252400.1	1.6266	1.18076e-11	4.87068e-11	Peptide methionine sulfoxide reductase msrB
TraesCS7B02G247500.2	1.76587	5.18896e-10	1.85944e-09	Peptide methionine sulfoxide reductase msrB
TraesCS7A02G381800.1	1.87166	3.99213e-11	1.57486e-10	Peptide transporter
TraesCS1B02G195500.1	1.92629	1.65772e-07	4.6675e-07	Peptidoglycan-binding LysM domain-containing protein
TraesCS1A02G104300.1	1.43867	1.24738e-18	8.62926e-18	Peroxidase
TraesCS1B02G096600.1	2.74876	2.8864e-18	1.94064e-17	Peroxidase
TraesCS1B02G115900.1	1.36275	1.67946e-19	1.23319e-18	Peroxidase
TraesCS2A02G108100.1	2.28056	1.4039e-29	1.83103e-28	Peroxidase
TraesCS2B02G124800.1	2.08456	1.18508e-22	1.04784e-21	Peroxidase
TraesCS2B02G124900.1	1.90344	1.07964e-40	2.40096e-39	Peroxidase
TraesCS2B02G125300.1	1.29656	2.33603e-15	1.2847e-14	Peroxidase
TraesCS2B02G615900.1	1.32527	2.92109e-05	6.44534e-05	Peroxidase
TraesCS3A02G378900.1	1.34	2.8196e-19	2.03774e-18	Peroxidase
TraesCS4A02G196400.1	1.75991	5.68279e-08	1.67879e-07	Peroxidase
TraesCS4A02G379400.1	1.79931	1.57243e-22	1.38247e-21	Peroxidase
TraesCS4B02G347600.1	1.57224	8.08431e-07	2.11866e-06	Peroxidase
TraesCS5A02G369200.1	1.32808	3.6084e-10	1.31119e-09	Peroxidase
TraesCS5A02G516200.1	2.87812	2.95003e-15	1.61034e-14	Peroxidase
TraesCS7A02G477100.1	1.09552	1.42818e-15	7.97502e-15	Peroxidase
TraesCS7B02G251100.1	2.1988	9.48525e-22	7.97114e-21	Peroxidase
TraesCS2B02G490700.1	1.01443	1.63254e-21	1.35405e-20	Peroxisomal (S)-2-hydroxy-acid oxidase
TraesCS4A02G148300.1	1.2102	2.02437e-06	5.09297e-06	pesticidal crystal cry8Ba protein
TraesCS6A02G282700.1	1.0689	8.25117e-08	2.3891e-07	PHD finger protein
TraesCS5B02G442400.1	1.1076	1.40374e-07	3.98286e-07	PHD finger-containing protein
TraesCS7A02G212900.1	1.13367	1.18696e-05	2.74328e-05	PHD-finger family protein
TraesCS5A02G307300.2	1.04144	0.000304152	0.000590612	PHD-finger family protein, expressed
TraesCS5B02G307700.1	1.70904	6.1929e-06	1.47481e-05	PHD-finger family protein, expressed
TraesCS6B02G291000.1	1.20113	3.1888e-05	6.99467e-05	Phenylalanine--tRNA ligase beta subunit
TraesCS3A02G310200.1	1.6194	3.6646e-08	1.10415e-07	Phloem protein 2-like protein
TraesCS3B02G192400.1	1.08377	2.42131e-14	1.24063e-13	Phosphate translocator
TraesCS5A02G054400.1	1.00157	2.62629e-09	8.83834e-09	Phosphatidylinositol 3-kinase
TraesCS5B02G062000.2	1.13041	4.76475e-16	2.76496e-15	Phosphatidylinositol 3-kinase
TraesCS5B02G249300.2	1.03564	2.93398e-14	1.49283e-13	phosphatidylinositol 4-kinase gamma-like protein
TraesCS7A02G213100.1	1.16113	6.03525e-13	2.79078e-12	Phosphatidylinositol 4-kinase gamma-like protein
TraesCS5A02G055200.1	3.04415	1.70186e-31	2.42543e-30	Phosphatidylinositol glycan anchor biosynthesis class U protein
TraesCS2B02G503400.1	1.97464	8.72603e-14	4.29636e-13	Phosphatidylinositol-4-phosphate 5-kinase, putative
TraesCS4A02G444300.1	1.12272	1.61003e-12	7.18377e-12	Phosphoglucan, water dikinase
TraesCS6B02G187500.1	1.60427	1.3115e-05	3.01756e-05	Phosphoglycerate kinase
TraesCS3A02G276100.1	1.57647	9.61682e-19	6.69921e-18	Phosphotransferase
TraesCS4A02G159200.1	1.09516	5.89547e-20	4.45521e-19	Pimeloyl-[acyl-carrier protein] methyl ester esterase
TraesCS1A02G145800.1	2.53606	3.09188e-30	4.14463e-29	Plant/T7N9-9 protein
TraesCS1B02G164000.2	4.73223	1.16421e-89	1.22444e-87	Plant/T7N9-9 protein
TraesCS5A02G004300.2	1.1945	3.23982e-09	1.08146e-08	Plasma membrane ATPase
TraesCSU02G073200.1	1.13135	6.56905e-07	1.73981e-06	Plasma membrane ATPase
TraesCS5B02G372600.1	1.05621	3.90745e-05	8.48849e-05	Plasma-membrane choline transporter family protein
TraesCS5B02G162100.1	1.67432	1.62173e-09	5.55116e-09	Plastid-lipid-associated protein
TraesCS2B02G527300.1	2.25182	1.27643e-15	7.14901e-15	Pleckstrin homology-like domain family B member 1
TraesCS2A02G436300.1	1.69198	6.11132e-36	1.09596e-34	Pollen Ole e 1 allergen/extensin
TraesCS7B02G314600.2	1.51801	1.75484e-08	5.46757e-08	Poly [ADP-ribose] polymerase
TraesCS7A02G357100.1	1.52994	3.29639e-06	8.10296e-06	Poly(A) polymerase
TraesCS6A02G084000.1	1.02748	2.3548e-08	7.24171e-08	Poly(RC)-binding protein, putative
TraesCS3A02G225800.1	1.48787	1.82714e-09	6.23139e-09	Polygalacturonase
TraesCS7B02G230600.1	2.07243	9.79298e-28	1.16039e-26	Polygalacturonase
TraesCS5A02G449600.1	1.41983	1.81466e-11	7.37568e-11	Polymerase basic protein 2
TraesCS5B02G457400.1	1.332	2.63054e-10	9.67806e-10	Polymerase basic protein 2
TraesCS2A02G188700.1	1.07685	1.43107e-05	3.27759e-05	Polyol transporter
TraesCS2B02G435700.2	1.10634	3.98952e-12	1.72558e-11	PPPDE thiol peptidase family protein, putative
TraesCS5A02G384600.1	1.40604	2.63555e-08	8.06256e-08	Pre-mRNA cleavage complex 2 protein Pcf11, putative isoform 2
TraesCS1A02G160500.1	3.0481	0.000367278	0.000704972	Pre-mRNA-processing protein 40C
TraesCS6B02G166600.1	1.71728	5.10457e-11	1.99505e-10	Pre-mRNA-splicing factor 38B
TraesCS4B02G076800.1	1.16011	2.86076e-05	6.31969e-05	Presenilin
TraesCS2A02G523200.1	1.41569	9.60272e-11	3.66602e-10	Programmed cell death protein 2-like protein
TraesCS3B02G100400.1	1.86332	1.45946e-11	5.98065e-11	Prohibitin
TraesCS2B02G313300.1	1.26647	3.72913e-06	9.1051e-06	Protease inhibitor/seed storage/lipid transfer family protein
TraesCS2B02G130900.1	1.00326	7.07539e-08	2.06511e-07	Protein AIG1
TraesCS7A02G112200.1	1.0703	2.8801e-12	1.26054e-11	Protein CHAPERONE-LIKE PROTEIN OF POR1, chloroplastic
TraesCS1A02G380900.1	1.28293	5.29727e-09	1.7339e-08	Protein DETOXIFICATION
TraesCS2A02G261700.1	1.29243	1.69454e-17	1.08482e-16	Protein DETOXIFICATION
TraesCS2B02G280500.1	1.06172	2.39447e-06	5.97783e-06	Protein DETOXIFICATION
TraesCS4A02G180600.2	1.01937	0.000136479	0.000277925	Protein DETOXIFICATION
TraesCS4B02G149300.1	1.46517	1.76149e-17	1.1251e-16	Protein ELF4-LIKE 4
TraesCS3B02G316900.1	1.14555	5.57358e-17	3.44665e-16	Protein EMBRYONIC FLOWER 1
TraesCS1B02G177400.2	1.1151	6.59732e-06	1.56678e-05	Protein EXECUTER 1, chloroplastic
TraesCS2A02G542900.1	1.16798	2.15957e-09	7.3214e-09	Protein F12F1.11-, putative
TraesCS6A02G417500.1	1.33155	6.48539e-20	4.88928e-19	Protein furry homolog-like protein
TraesCS6A02G417500.2	1.33155	6.48561e-20	4.88928e-19	Protein furry homolog-like protein
TraesCS1B02G038800.1	1.5158	4.3704e-11	1.71819e-10	Protein kinase
TraesCS4A02G031000.1	3.6473	1.16158e-08	3.68607e-08	Protein kinase
TraesCS5B02G554900.1	1.88038	3.31632e-45	8.87822e-44	Protein kinase
TraesCS6A02G155200.2	1.0078	2.0508e-16	1.22279e-15	Protein kinase
TraesCS6B02G183300.2	1.01534	6.78963e-22	5.75945e-21	Protein kinase
TraesCS6B02G417000.1	3.70398	9.74614e-26	1.02657e-24	Protein kinase
TraesCS7A02G342900.1	1.02188	5.78903e-11	2.25406e-10	Protein kinase
TraesCS7B02G240100.1	1.05979	4.58143e-08	1.36729e-07	Protein kinase
TraesCS1B02G199100.1	1.39717	2.93738e-32	4.4086e-31	Protein kinase family protein
TraesCS5A02G493800.2	1.3231	2.05117e-14	1.05737e-13	Protein kinase family protein
TraesCS5A02G556400.1	9.29628	5.07362e-06	1.22036e-05	Protein kinase family protein
TraesCS6A02G375900.1	5.77347	1.69502e-45	4.62183e-44	protein kinase family protein
TraesCS7A02G120500.1	3.14718	1.83968e-33	2.9226e-32	protein kinase family protein
TraesCS4A02G171500.3	1.66417	2.61378e-09	8.80047e-09	Protein kinase family protein, putative, expressed
TraesCS5A02G152700.2	1.8871	2.08665e-06	5.24156e-06	Protein kinase family protein, putative, expressed
TraesCS5B02G337300.1	1.19402	6.69079e-19	4.71966e-18	Protein kinase, putative
TraesCS6A02G071900.1	1.25825	9.03466e-20	6.7509e-19	Protein kinase, putative
TraesCS6B02G096400.1	1.82434	4.60477e-18	3.06503e-17	Protein kinase, putative
TraesCS5A02G308500.1	1.39817	6.85979e-10	2.42862e-09	Protein little zipper 1
TraesCS2B02G406300.1	1.17727	0.00024695	0.000485945	Protein MEI2-like 2
TraesCS1B02G267900.1	1.32489	1.20496e-15	6.77997e-15	Protein NRT1/ PTR FAMILY 1.1
TraesCS7B02G113600.2	1.16255	6.1028e-07	1.62154e-06	Protein NRT1/ PTR FAMILY 1.1
TraesCS3A02G382700.1	1.20357	1.66757e-14	8.65365e-14	Protein NRT1/ PTR FAMILY 5.5
TraesCS3A02G382900.1	1.04634	6.33887e-16	3.64964e-15	Protein NRT1/ PTR FAMILY 5.5
TraesCS3A02G249000.1	1.22959	0.000353415	0.000680371	Protein phosphatase 2C
TraesCS7B02G411900.1	1.07945	1.7389e-21	1.43885e-20	Protein phosphatase 2c, putative
TraesCS7B02G260900.1	1.28159	1.66444e-17	1.06628e-16	Protein RMD5-like protein A
TraesCS2A02G457100.1	1.68707	2.02904e-10	7.52942e-10	Protein SET DOMAIN GROUP 40
TraesCS3B02G318600.1	1.06627	0.000419297	0.000799063	Protein SPA1-RELATED 3
TraesCS2B02G233300.1	1.12785	3.28761e-09	1.09689e-08	Protein THYLAKOID FORMATION1, chloroplastic
TraesCS6A02G229400.1	1.32377	7.11975e-07	1.87801e-06	Protein TIC 20, chloroplastic
TraesCS1B02G259300.2	1.98336	2.78588e-11	1.11372e-10	Protein translocase secy subunit, putative
TraesCS3A02G198400.1	1.18652	1.42611e-06	3.65189e-06	Protein translocase subunit SecA
TraesCS4A02G230100.1	1.13188	1.32644e-21	1.10573e-20	Protein transport protein SEC23
TraesCS2B02G192300.1	1.00098	1.00067e-06	2.59667e-06	Protein WEAK CHLOROPLAST MOVEMENT UNDER BLUE LIGHT 1
TraesCS5A02G000900.1	1.09219	6.2772e-05	0.00013319	Protein yippee-like
TraesCS7B02G176200.1	1.21838	6.68992e-10	2.37178e-09	Protein-L-isoaspartate O-methyltransferase
TraesCS1A02G397100.1	1.20086	6.04084e-14	3.00625e-13	Protein-lysine methyltransferase METTL21D
TraesCS1B02G425400.1	1.53867	2.92414e-09	9.79827e-09	Protein-lysine methyltransferase METTL21D
TraesCS5B02G508600.1	1.00539	1.80586e-06	4.56912e-06	Pumilio
TraesCS3A02G361700.7	1.29903	7.68546e-08	2.23385e-07	Pumilio-like protein
TraesCS2A02G435900.1	1.23813	6.01296e-07	1.59873e-06	Putrescine-binding periplasmic protein
TraesCS2B02G457300.1	1.05812	0.000126191	0.000257969	Putrescine-binding periplasmic protein
TraesCS4A02G013200.1	1.35224	5.50453e-10	1.96648e-09	Pyridoxal 5'-phosphate synthase subunit PdxT
TraesCS4B02G193200.2	1.15403	1.47224e-19	1.08502e-18	Pyruvate decarboxylase
TraesCS5A02G120000.3	1.4972	2.78743e-09	9.357e-09	Pyruvate dehydrogenase E1 component alpha subunit
TraesCS3A02G086400.1	1.178	3.52624e-05	7.69803e-05	R3H domain containing protein
TraesCS4A02G343500.1	1.94026	8.61785e-10	3.02805e-09	Ras-related protein, expressed
TraesCS5A02G177300.1	1.57481	1.56613e-10	5.8732e-10	Receptor kinase
TraesCS2B02G034600.3	2.76776	0.000270722	0.000529705	receptor kinase 1
TraesCS3B02G310800.2	1.31839	1.40193e-05	3.21399e-05	Receptor protein kinase, putative
TraesCS2A02G504700.1	1.01156	4.33525e-05	9.37343e-05	Receptor-like kinase
TraesCS2B02G532900.1	1.89431	1.42784e-10	5.3726e-10	Receptor-like kinase
TraesCS3B02G093800.2	1.7903	1.22258e-07	3.48973e-07	Receptor-like kinase
TraesCS5B02G539900.1	2.05104	3.83277e-11	1.5147e-10	Receptor-like protein kinase
TraesCS6B02G002700.1	1.79978	2.48252e-19	1.80346e-18	Receptor-like protein kinase
TraesCS7A02G073700.1	1.39611	5.83106e-14	2.90601e-13	Receptor-like protein kinase
TraesCS1A02G422700.1	1.58047	7.40621e-08	2.15672e-07	Receptor-like protein kinase, putative,expressed
TraesCS1B02G454000.1	1.06514	0.000203666	0.000405247	Receptor-like protein kinase, putative,expressed
TraesCS1B02G454100.1	1.18682	4.99852e-07	1.33945e-06	Receptor-like protein kinase, putative,expressed
TraesCS2B02G241600.1	1.52928	6.19145e-19	4.37735e-18	Receptor-like protein kinase, putative,expressed
TraesCS5A02G338200.2	1.14405	1.30217e-14	6.81437e-14	Receptor-like protein kinase, putative,expressed
TraesCS3B02G318700.4	1.05544	0.000262393	0.000514524	Regulator of chromosome condensation (RCC1) family protein
TraesCS3A02G512900.1	1.0324	2.10538e-07	5.86537e-07	Regulator of chromosome condensation (RCC1) family with FYVE zinc finger domain
TraesCS1B02G024400.1	1.03695	6.70591e-07	1.77387e-06	Regulator of chromosome condensation (RCC1) family with FYVE zinc finger domain-containing protein
TraesCS3B02G543500.1	1.68801	7.42669e-34	1.20306e-32	Regulator of chromosome condensation (RCC1) family with FYVE zinc finger domain-containing protein
TraesCS4B02G219200.1	1.61693	1.37314e-08	4.31823e-08	Regulator of Vps4 activity in the MVB pathway protein, putative
TraesCS2A02G539900.1	1.28237	3.04471e-07	8.35495e-07	Regulatory protein recX
TraesCS4B02G349100.1	1.31901	1.14523e-15	6.45295e-15	Remorin
TraesCS6A02G335700.1	1.32224	4.7017e-08	1.4002e-07	Replication protein A 70 kDa DNA-binding subunit
TraesCS6B02G366400.1	1.20223	7.04364e-06	1.66853e-05	Replication protein A 70 kDa DNA-binding subunit
TraesCS3A02G053700.1	1.27606	8.98077e-07	2.34284e-06	Repressor of RNA polymerase III transcription
TraesCS3B02G064600.2	1.19632	0.000157385	0.000317853	Repressor of RNA polymerase III transcription
TraesCS7A02G335100.2	1.0029	3.37321e-06	8.28088e-06	Reticulon-like protein
TraesCS6A02G280500.1	1.19465	3.32804e-08	1.00676e-07	rho GTPase-activating gacO-like protein
TraesCS2B02G415300.1	1.11947	2.725e-20	2.10245e-19	Rho GTPase-activating protein
TraesCS5A02G524300.1	1.29797	1.60502e-13	7.72839e-13	Riboflavin biosynthesis protein RibD
TraesCS1A02G146600.1	1.26071	1.87122e-14	9.67282e-14	Riboflavin kinase
TraesCS3B02G329400.2	1.02386	3.42217e-07	9.32918e-07	Riboflavin kinase/fmn hydrolase
TraesCS5B02G556100.1	1.57754	5.36372e-08	1.5894e-07	Ribonuclease 3
TraesCS5B02G090200.1	1.02167	4.73915e-07	1.27324e-06	Ribonucleoside-diphosphate reductase
TraesCS1B02G079000.1	1.2665	2.16065e-28	2.64419e-27	Ribosome biogenesis regulatory protein-like protein
TraesCS1A02G143300.3	1.18052	1.03868e-19	7.71798e-19	RING finger and CHY zinc finger protein
TraesCS3A02G288900.4	1.53139	3.50216e-19	2.51415e-18	RING finger and CHY zinc finger protein
TraesCS3A02G288900.5	1.63924	2.35727e-27	2.73639e-26	RING finger and CHY zinc finger protein
TraesCS4A02G139800.1	1.41129	2.60225e-08	7.96679e-08	RING finger and transmembrane domain-containing protein 2
TraesCS1A02G141900.1	1.8113	8.57575e-11	3.29147e-10	RING finger protein
TraesCS2B02G596600.1	1.19262	5.2659e-07	1.408e-06	RING finger protein
TraesCS1B02G479700.1	1.61205	2.69231e-09	9.05288e-09	Ring finger protein, putative
TraesCS1B02G218700.1	1.61909	8.83097e-17	5.39346e-16	RING/U-box superfamily protein
TraesCS1B02G316300.1	1.02484	1.24986e-10	4.72707e-10	RING/U-box superfamily protein
TraesCS2A02G514400.3	1.55817	9.27861e-09	2.97205e-08	RING/U-box superfamily protein
TraesCS2B02G030700.1	1.20471	8.53485e-27	9.5892e-26	RING/U-box superfamily protein
TraesCS2B02G418300.1	1.0446	2.59612e-09	8.74522e-09	RING/U-box superfamily protein
TraesCS3A02G425600.1	1.41101	7.46548e-25	7.51274e-24	RING/U-box superfamily protein
TraesCS3B02G305200.1	1.54459	1.27521e-09	4.40382e-09	RING/U-box superfamily protein
TraesCS5A02G282300.1	1.55941	1.05565e-12	4.77722e-12	RING/U-box superfamily protein
TraesCS7A02G211800.1	1.0694	9.23518e-11	3.53052e-10	RING/U-box superfamily protein
TraesCS7B02G118700.1	1.28048	3.22197e-17	2.02193e-16	RING/U-box superfamily protein
TraesCS7B02G165100.1	1.14931	6.15301e-21	4.93228e-20	RING/U-box superfamily protein
TraesCSU02G068200.1	1.35078	4.13838e-08	1.24009e-07	RING/U-box superfamily protein
TraesCS1A02G228500.1	2.9544	9.18134e-44	2.33719e-42	RING/U-box superfamily protein, putative
TraesCS1B02G118800.1	1.09684	1.66787e-09	5.7014e-09	RING/U-box superfamily protein, putative
TraesCS1A02G197900.1	1.41527	1.36622e-07	3.87993e-07	RmlC-like cupins superfamily protein
TraesCS5B02G351000.2	4.65788	3.71678e-05	8.09819e-05	RNA binding protein
TraesCS3B02G419200.1	1.34923	8.05567e-13	3.67884e-12	RNA binding protein, putative
TraesCS5B02G176100.1	1.57317	2.09636e-14	1.07967e-13	RNA binding protein, putative
TraesCS6B02G306600.1	1.04321	1.14501e-07	3.27466e-07	RNA binding protein, putative
TraesCS2B02G162500.1	1.01809	1.52288e-06	3.88547e-06	RNA ligase isoform 1
TraesCS3A02G370000.3	1.62224	0.000145354	0.000294988	RNA polymerase II C-terminal domain phosphatase-like protein
TraesCS3B02G401900.5	2.29257	6.25605e-06	1.4894e-05	RNA polymerase II C-terminal domain phosphatase-like protein
TraesCS2B02G248600.2	2.04161	4.46877e-10	1.61085e-09	RNA-binding (RRM/RBD/RNP motifs) family protein
TraesCS5A02G298000.1	1.08388	4.64756e-07	1.25019e-06	RNA-binding family protein
TraesCS6B02G074800.1	1.03382	0.000314266	0.0006089	RNA-binding KH domain-containing protein
TraesCS5A02G368400.1	1.42051	2.97896e-18	2.00062e-17	RNA-binding protein
TraesCS2A02G334100.1	1.08843	1.33653e-06	3.42813e-06	RNA-dependent RNA polymerase
TraesCS4A02G183200.1	1.38649	8.42973e-06	1.97803e-05	RNA-directed DNA methylation 4
TraesCS3A02G423700.2	1.11634	1.30943e-10	4.94369e-10	ROP-interactive CRIB motif protein
TraesCS3A02G186700.1	1.00658	0.000152348	0.000308466	rRNA N-glycosidase
TraesCS2B02G221400.2	1.08565	3.29692e-05	7.22276e-05	S-acyltransferase
TraesCS2A02G355400.1	1.20332	1.85215e-26	2.03919e-25	S-adenosylmethionine decarboxylase proenzyme
TraesCS2B02G372900.1	1.22986	1.84356e-30	2.50124e-29	S-adenosylmethionine decarboxylase proenzyme
TraesCS4A02G297300.1	1.07772	0.000401795	0.000767697	S3 self-incompatibility locus-linked pollen protein
TraesCS1B02G236500.1	1.43402	1.41934e-06	3.63543e-06	SAGA-associated factor 11
TraesCSU02G002700.2	1.58965	6.9841e-11	2.70058e-10	Salt overly sensitive 1
TraesCS5B02G323400.1	1.42044	2.18046e-16	1.29816e-15	Seipin
TraesCS3A02G422100.1	1.37607	2.71255e-43	6.7275e-42	Selenium-binding protein
TraesCS3B02G457600.1	4.50015	5.81755e-210	4.28294e-207	Selenium-binding protein
TraesCS2A02G380100.1	2.43863	6.23791e-27	7.07098e-26	senescence regulator (Protein of unknown function, DUF584)
TraesCS2B02G397000.1	2.46553	8.71629e-42	2.02868e-40	senescence regulator (Protein of unknown function, DUF584)
TraesCS2A02G453600.1	1.08803	2.43624e-09	8.2225e-09	senescence-associated family protein (DUF581)
TraesCS2B02G474800.1	1.06303	4.32467e-08	1.29398e-07	senescence-associated family protein (DUF581)
TraesCS5B02G215300.1	6.14433	7.46427e-121	1.74017e-118	senescence-associated family protein (DUF581)
TraesCS7B02G288100.2	2.03509	1.82769e-32	2.76986e-31	senescence-associated family protein (DUF581)
TraesCS4B02G018400.1	1.58024	1.32204e-06	3.39192e-06	senescence-associated family protein, putative (DUF581)
TraesCS6B02G182700.1	1.27911	2.41116e-06	6.01736e-06	senescence-associated family protein, putative (DUF581)
TraesCS5B02G063000.1	1.6768	3.77747e-10	1.37031e-09	Sentrin-specific protease
TraesCS7A02G551200.1	4.83384	1.48245e-25	1.54347e-24	Ser/Thr-rich protein T10 in DGCR region
TraesCS7B02G474500.1	1.85606	2.46599e-30	3.31995e-29	Ser/Thr-rich protein T10 in DGCR region
TraesCS2B02G307100.1	1.44093	1.30176e-35	2.29621e-34	Serine-rich family protein
TraesCS6A02G365700.1	2.515	1.58769e-23	1.48453e-22	Serine-rich protein
TraesCS6B02G400200.1	2.84265	2.00004e-49	6.58272e-48	Serine-rich protein
TraesCS6B02G401100.1	4.7803	7.25636e-29	9.12787e-28	Serine-rich protein
TraesCS2A02G290600.1	1.84239	1.79981e-47	5.40253e-46	serine-rich protein-like protein
TraesCS7B02G393700.1	1.07858	3.79482e-11	1.50097e-10	Serine/arginine repetitive matrix protein 2, putative isoform 1
TraesCS5A02G336800.1	1.57275	7.62094e-11	2.93628e-10	Serine/threonine protein phosphatase 2A regulatory subunit B
TraesCS5B02G335800.1	1.30663	4.47606e-06	1.08333e-05	Serine/threonine protein phosphatase 2A regulatory subunit B
TraesCS5B02G192900.1	1.33829	1.41942e-06	3.63543e-06	Serine/Threonine-kinase pakA-like protein
TraesCS3A02G323500.3	1.03521	6.55829e-20	4.93875e-19	Serine/threonine-protein kinase
TraesCS4B02G132100.1	1.233	4.60802e-07	1.24015e-06	Serine/threonine-protein kinase
TraesCS7A02G543400.2	1.10765	3.55088e-06	8.69607e-06	Serine/threonine-protein kinase
TraesCS7B02G311500.1	1.50141	1.60433e-07	4.524e-07	Serine/threonine-protein kinase
TraesCS3B02G603600.1	1.38549	1.01514e-19	7.55309e-19	Serine/threonine-protein kinase ATM
TraesCS3A02G091400.1	1.28249	2.18929e-08	6.7535e-08	SH3 domain-containing protein
TraesCS7A02G043000.1	1.24265	6.59543e-05	0.000139519	Shikimate kinase
TraesCS4A02G197700.1	1.15273	2.20686e-06	5.52821e-06	Signal recognition particle 54 kDa protein
TraesCS3A02G227700.1	1.27543	9.98483e-17	6.06856e-16	Siroheme synthase
TraesCS3B02G256800.1	1.28322	2.8408e-19	2.05201e-18	Siroheme synthase
TraesCS2A02G140600.1	1.04074	6.34263e-09	2.06471e-08	SKP1-like 7
TraesCS7A02G228700.1	1.27212	5.88132e-07	1.56492e-06	SLH domain protein
TraesCS3B02G460000.1	1.46507	1.09944e-45	3.02142e-44	Small ubiquitin-related modifier
TraesCS2A02G417900.2	6.58794	0.000292378	0.000569488	Smr domain-containing protein, putative
TraesCS2B02G366000.3	1.51251	0.000517761	0.000973185	Sn1-specific diacylglycerol lipase
TraesCS5A02G091000.2	1.46341	9.42318e-10	3.29735e-09	Sn1-specific diacylglycerol lipase alpha
TraesCS2A02G177000.1	1.19863	1.64424e-17	1.05406e-16	SNF1-related protein kinase regulatory subunit gamma 1
TraesCS7A02G397700.1	1.36338	3.0142e-06	7.44135e-06	Sodium/hydrogen exchanger 1
TraesCSU02G002700.1	1.82615	1.86347e-08	5.78992e-08	Sodium/hydrogen exchanger 1
TraesCS5A02G297200.1	2.02866	4.08382e-06	9.93096e-06	Solute carrier family 35 protein
TraesCS5B02G296500.2	2.22963	1.44904e-10	5.44652e-10	Solute carrier family 35 protein
TraesCS5A02G087700.1	1.46253	1.67107e-07	4.70272e-07	Solute carrier family 40 protein
TraesCS7A02G350100.1	1.37642	1.1679e-06	3.01079e-06	Spermidine synthase
TraesCS1B02G200000.2	4.53397	2.04362e-05	4.5977e-05	sphingosine kinase 1
TraesCS1B02G200000.5	7.50729	7.82302e-08	2.27219e-07	sphingosine kinase 1
TraesCS2A02G204400.1	1.10342	5.95144e-09	1.94098e-08	Sphingosine kinase, putative
TraesCS2A02G231300.3	1.2084	2.53667e-06	6.312e-06	Spindle and kinetochore-associated protein 1 like
TraesCS6A02G229000.1	1.0403	0.000201028	0.000400424	SPla/RYanodine receptor (SPRY) domain protein
TraesCS3A02G266500.1	1.44051	1.00311e-31	1.45104e-30	Splicing factor 3a, subunit 3
TraesCS3A02G246800.1	1.02991	2.3354e-17	1.48085e-16	Splicing factor U2af small subunit A
TraesCS5B02G505400.1	1.35161	1.09797e-25	1.15131e-24	SPX domain-containing family protein
TraesCS5A02G402900.1	5.03441	2.21836e-49	7.29271e-48	Staphylococcal nuclease domain-containing protein 1
TraesCS2A02G468800.1	1.58048	5.75015e-38	1.12258e-36	Starch synthase family protein
TraesCS7A02G120300.1	1.48462	7.10004e-08	2.07166e-07	Starch synthase, chloroplastic/amyloplastic
TraesCS7B02G093800.2	2.14893	1.11704e-10	4.24307e-10	Starch synthase, chloroplastic/amyloplastic
TraesCS5B02G329900.1	1.06332	1.72919e-21	1.43124e-20	Sterol 26-hydroxylase, mitochondrial
TraesCS2B02G118900.1	3.04311	2.08657e-16	1.24358e-15	Stress responsive protein
TraesCS5A02G162400.1	1.05985	2.47341e-16	1.46664e-15	Structural maintenance of chromosomes family protein
TraesCS1A02G238600.1	1.37817	3.19954e-06	7.87459e-06	Subtilisin-like protease
TraesCS2A02G303100.1	1.28551	9.10184e-09	2.91843e-08	Subtilisin-like protease
TraesCS3A02G420500.1	1.09289	2.41764e-05	5.39018e-05	Subtilisin-like protease
TraesCS7A02G518200.1	1.47076	3.89286e-23	3.53708e-22	Sucrose phosphate synthase
TraesCS4A02G446700.1	1.53276	2.70901e-10	9.95497e-10	Sucrose synthase
TraesCS7B02G063400.2	1.8291	2.55626e-62	1.32433e-60	Sucrose synthase
TraesCS7A02G518200.2	1.74085	3.35105e-05	7.33336e-05	Sucrose-phosphate synthase
TraesCS5A02G515200.1	1.0342	2.54537e-05	5.65692e-05	Sugar transporter, putative
TraesCS1B02G336300.1	1.36683	1.7951e-39	3.79877e-38	Sulfite reductase [NADPH] hemoprotein beta-component
TraesCS3A02G412800.1	1.81213	1.04755e-10	3.98994e-10	Sulfotransferase
TraesCS4B02G243200.1	1.14825	1.85741e-08	5.77237e-08	Superoxide dismutase [Cu-Zn]
TraesCS6B02G293900.1	1.25565	1.33978e-22	1.18015e-21	Survival motor neuron
TraesCS1B02G227600.1	1.13691	4.04096e-10	1.46192e-09	T-complex protein 1
TraesCS2A02G396800.1	1.33493	2.48058e-06	6.18234e-06	TatD family
TraesCS3B02G597500.2	1.37991	9.35551e-08	2.69574e-07	Telomere-binding family protein
TraesCS6B02G432500.1	1.14873	1.10656e-08	3.52066e-08	Telomere-binding family protein
TraesCS2B02G310700.1	1.1994	1.77024e-07	4.96981e-07	Terminal flower 1
TraesCS4B02G390800.1	1.48559	6.12607e-16	3.53294e-15	Terpene cyclase/mutase family member
TraesCS3B02G331700.1	1.00232	0.000192274	0.00038389	Tesmin/TSO1-like CXC domain-containing protein
TraesCS4B02G083400.1	10.4976	6.70501e-38	1.30535e-36	Tetrapyrrole-binding protein, chloroplastic
TraesCS3A02G463600.1	1.07018	3.59612e-11	1.4246e-10	Tetraspanin family protein, putative
TraesCS7B02G360400.1	1.36154	3.83179e-22	3.30654e-21	Tetraspanin family protein, putative
TraesCS5A02G389800.1	1.28503	6.67233e-18	4.39006e-17	Tetratricopeptide repeat protein
TraesCS4A02G044800.1	1.24119	2.28346e-14	1.17215e-13	Tetratricopeptide repeat protein 7A
TraesCS4A02G296300.1	2.35178	1.22741e-18	8.49323e-18	Thaumatin-like protein
TraesCS5A02G017900.1	5.55084	1.43298e-86	1.40171e-84	Thaumatin-like protein
TraesCS5A02G077600.1	6.87798	1.9376e-35	3.38577e-34	Thaumatin-like protein
TraesCS5B02G088000.1	4.0236	4.42354e-22	3.7961e-21	Thaumatin-like protein
TraesCS4A02G281800.1	1.08612	0.000230522	0.000455765	Thioesterase family protein
TraesCS7B02G008300.1	1.57839	5.93835e-16	3.42751e-15	Thiopurine S-methyltransferase, putative
TraesCS2A02G480300.1	1.26258	1.79158e-05	4.05807e-05	Thioredoxin
TraesCS3A02G183800.1	2.71434	5.98713e-08	1.76015e-07	Tonoplast dicarboxylate transporter
TraesCS5A02G438100.1	1.31884	2.72157e-05	6.02888e-05	TPR domain containing protein
TraesCS7B02G357200.1	1.29793	9.87803e-11	3.76855e-10	TRAM, LAG1 and CLN8 (TLC) lipid-sensing domain containing protein
TraesCS5A02G469000.1	1.09743	2.41256e-29	3.10174e-28	Transcription elongation factor
TraesCS1B02G337800.2	1.37051	9.14476e-12	3.81728e-11	Transcription elongation factor Spt5-like protein, putative
TraesCS2A02G157800.1	1.18665	3.62543e-09	1.20443e-08	Transcription factor
TraesCS7A02G530300.1	1.11194	3.60139e-05	7.8541e-05	Transcription factor
TraesCS7B02G461100.3	1.18772	6.28754e-13	2.90264e-12	Transcription factor GTE12
TraesCS7B02G212400.2	1.07811	6.8878e-12	2.9077e-11	Transcription factor GTE8
TraesCS2A02G526300.1	1.22869	3.41026e-16	2.00179e-15	transcription factor-like protein
TraesCS2B02G556600.1	1.10206	2.35663e-16	1.39977e-15	transcription factor-like protein
TraesCS3B02G220400.3	1.73734	1.30676e-07	3.71939e-07	transcription factor-like protein
TraesCS5A02G174200.1	1.16128	0.000275003	0.000537441	transcription factor-like protein
TraesCS3B02G135500.1	1.31835	2.69561e-10	9.90833e-10	Transcription factor, putative
TraesCS6A02G412800.1	1.18447	2.45399e-11	9.86248e-11	Transcription factor, putative
TraesCS3A02G234400.3	1.22004	8.30359e-05	0.000173489	Transcription initiation factor TFIID subunit 7
TraesCS1A02G185400.1	1.1813	8.26588e-05	0.000172765	transcription repressor
TraesCS7A02G520700.1	1.40821	5.63711e-09	1.84255e-08	Transcriptional corepressor SEUSS
TraesCS7A02G520700.2	1.16272	0.000115038	0.000236223	Transcriptional corepressor SEUSS
TraesCS7B02G047100.1	1.11751	2.52759e-05	5.61964e-05	Transcriptional corepressor SEUSS
TraesCS7B02G047100.4	1.03696	2.32608e-05	5.19472e-05	Transcriptional corepressor SEUSS
TraesCS1B02G162900.1	1.03649	4.35497e-05	9.41461e-05	Transducin/WD40 repeat-like superfamily protein
TraesCS1A02G400700.1	2.63577	7.33468e-16	4.20137e-15	transmembrane protein
TraesCS4A02G091600.1	1.29377	7.10804e-06	1.68335e-05	Transmembrane protein
TraesCS7A02G300900.1	3.42023	9.32591e-15	4.93571e-14	transmembrane protein
TraesCS5A02G231300.1	3.35676	1.14424e-14	6.01489e-14	Transmembrane protein 45B
TraesCS1B02G247400.1	1.13705	1.92339e-08	5.96814e-08	Transmembrane protein B169L
TraesCS1A02G158600.1	2.24159	2.523e-07	6.9843e-07	Transmembrane protein, putative
TraesCS1A02G158600.2	1.34682	9.10463e-05	0.000189334	Transmembrane protein, putative
TraesCS3A02G180900.1	1.06506	2.30428e-06	5.76194e-06	Transmembrane protein, putative
TraesCS3B02G211000.1	1.94776	3.24184e-16	1.90413e-15	Transmembrane protein, putative
TraesCS4B02G301700.1	1.04254	7.36999e-10	2.60224e-09	Transmembrane protein, putative
TraesCS7B02G071500.1	1.02459	2.14985e-05	4.81886e-05	Transmembrane protein, putative
TraesCS1B02G011500.1	1.67972	4.51739e-08	1.34902e-07	transmembrane protein, putative (DUF 3339)
TraesCS2A02G251600.2	1.08618	1.7343e-10	6.47436e-10	Transporter
TraesCS4A02G062900.2	1.26017	2.56141e-07	7.08574e-07	Trehalose-6-phosphate synthase
TraesCS1B02G147300.1	1.30124	1.48625e-05	3.397e-05	Trichome birefringence-like protein
TraesCS5A02G091400.1	1.91038	3.18492e-08	9.65762e-08	Trichome birefringence-like protein
TraesCS5A02G547200.1	4.00087	1.4691e-25	1.5307e-24	Trichome birefringence-like protein
TraesCS6B02G187200.1	1.30001	2.85068e-08	8.68838e-08	Trichome birefringence-like protein
TraesCS2A02G287600.1	2.24837	4.15795e-07	1.124e-06	Trihelix transcription factor
TraesCS2A02G287600.2	1.30303	1.80502e-05	4.08685e-05	Trihelix transcription factor
TraesCS2B02G407400.4	1.29392	0.000150222	0.000304338	Trihelix transcription factor GT-2
TraesCS2A02G465400.1	1.36368	3.14438e-06	7.74701e-06	tRNA (Guanine-N(7)-)-methyltransferase
TraesCS1B02G126200.1	1.48359	6.48816e-07	1.71976e-06	tRNA (Guanine(26)-N(2))-dimethyltransferase
TraesCS4B02G032800.1	1.06317	3.59818e-12	1.56066e-11	tRNA (Ile)-lysidine synthase
TraesCS5A02G460000.1	1.96167	3.71153e-11	1.46907e-10	tRNA dimethylallyltransferase
TraesCS3A02G322500.1	1.37587	1.24685e-17	8.05398e-17	tRNA pseudouridine synthase d, putative
TraesCS5A02G163700.1	1.16622	0.000269584	0.000527663	tRNA-specific adenosine deaminase
TraesCS3B02G037000.1	3.93616	5.09654e-21	4.10777e-20	Trypsin inhibitor
TraesCS3B02G037000.2	3.04591	5.87275e-19	4.1615e-18	Trypsin inhibitor
TraesCS4A02G005700.1	2.0382	6.99597e-12	2.95113e-11	Trypsin inhibitor
TraesCS1A02G387900.1	1.08418	1.3709e-14	7.15796e-14	TSA: Wollemia nobilis Ref_Wollemi_Transcript_14910_3291 transcribed RNA sequence
TraesCS2A02G574000.1	1.31552	3.87495e-13	1.81766e-12	Tubby-like F-box protein
TraesCS4A02G065700.1	1.07011	1.95293e-07	5.45861e-07	Tubulin alpha chain
TraesCS2A02G161800.1	1.19158	2.1578e-09	7.31629e-09	Tuftelin interacting protein 11 domain containing protein
TraesCS3B02G126700.1	1.16966	1.74727e-16	1.04627e-15	Tuftelin interacting protein 11 domain containing protein
TraesCS7B02G151900.1	1.41996	2.24093e-05	5.01538e-05	Type I inositol-1,4,5-trisphosphate 5-phosphatase
TraesCS3B02G275500.1	1.48012	2.15017e-10	7.96943e-10	Type I inositol-1,4,5-trisphosphate 5-phosphatase 1
TraesCS6A02G382300.1	1.49791	4.06605e-08	1.2196e-07	U-box domain-containing family protein
TraesCS2A02G450300.1	1.0164	3.29179e-07	8.98977e-07	U-box domain-containing protein
TraesCS2B02G471900.1	1.01983	1.44631e-08	4.54016e-08	U-box domain-containing protein
TraesCS4B02G355300.1	1.25787	1.05883e-08	3.37377e-08	U-box domain-containing protein 4
TraesCS2B02G520100.1	1.05736	2.0529e-06	5.1615e-06	U11/U12 small nuclear ribonucleoprotein 25 kDa
TraesCS2A02G302200.1	2.00518	3.84872e-07	1.04353e-06	Ubiquitin carboxyl-terminal hydrolase
TraesCS7B02G438800.1	1.13428	0.000127244	0.000260028	Ubiquitin system component Cue protein
TraesCS7B02G438200.1	1.22431	6.33291e-25	6.40063e-24	Ubiquitin system component Cue protein, putative
TraesCS2A02G539800.1	1.22138	8.1649e-18	5.33944e-17	Ubiquitin-conjugating enzyme E2
TraesCS5B02G005100.1	1.16073	1.40271e-11	5.75483e-11	Ubiquitin-conjugating enzyme E2
TraesCS6B02G023900.1	1.17005	1.15041e-27	1.35796e-26	Ubiquitin-conjugating enzyme E2, putative
TraesCS4B02G133400.1	1.13603	4.04342e-22	3.4808e-21	Ubiquitin-like protein 5
TraesCSU02G139900.1	1.17828	1.09242e-05	2.53348e-05	Ubiquitin-protein ligase
TraesCS1B02G032600.1	1.00799	0.000100763	0.000208224	Ubiquitin-protein ligase, putative
TraesCS4B02G291000.1	1.21052	9.95301e-06	2.31729e-05	Ubiquitin-related modifier 1 homolog
TraesCS4B02G240200.1	1.00398	0.000236143	0.00046599	UDP-3-O-acyl N-acetylglucosamine deacetylase
TraesCS5A02G314800.1	5.02357	3.04365e-24	2.96274e-23	UDP-glucose 4-epimerase
TraesCS5B02G315700.1	4.83138	9.38163e-71	6.29401e-69	UDP-glucose 4-epimerase
TraesCS7A02G410400.1	1.17196	7.25861e-10	2.56397e-09	UDP-N-acetylglucosamine 1-carboxyvinyltransferase
TraesCS7B02G151300.1	1.01895	3.46865e-10	1.26172e-09	UDP-N-acetylglucosamine 1-carboxyvinyltransferase 1
TraesCS2B02G049700.1	1.80237	7.07388e-16	4.05697e-15	UNC93-like protein 2
TraesCS6A02G314000.1	1.41436	2.85668e-11	1.1412e-10	Universal stress protein
TraesCS6A02G323800.1	1.26495	3.93918e-16	2.30068e-15	Universal stress protein family protein
TraesCS6B02G354400.1	2.25875	1.68871e-38	3.38662e-37	Universal stress protein family protein
TraesCS6A02G174000.1	1.39774	2.42359e-10	8.94608e-10	UPF0047 protein YjbQ
TraesCS3A02G404300.1	1.21887	3.9972e-09	1.32369e-08	UPF0301 protein
TraesCS7A02G243700.1	1.38229	8.80519e-21	6.9882e-20	Upstream activation factor subunit spp27
TraesCS1B02G428800.1	1.00279	1.53854e-11	6.29364e-11	Urease accessory protein ureG
TraesCS3A02G351800.2	1.10849	4.52573e-18	3.01314e-17	Ureidoglycolate hydrolase, putative
TraesCS3A02G467100.1	1.17923	2.50379e-06	6.23574e-06	UV-stimulated scaffold protein A-like protein
TraesCS1B02G044400.1	1.90619	6.89277e-10	2.43937e-09	V-type ATP synthase subunit E
TraesCS6B02G170000.1	10.8859	7.75209e-47	2.25205e-45	vacuolar iron transporter (VIT) family protein
TraesCS2B02G345300.1	2.04475	4.57132e-11	1.79415e-10	Vacuolar iron transporter-like protein
TraesCS7B02G217800.3	1.69018	1.14415e-10	4.34195e-10	Vacuolar protein sorting-associated protein, putative
TraesCS4A02G250500.1	2.55363	9.74106e-60	4.58781e-58	Vacuolar protein sorting/targeting protein 10
TraesCS5B02G227600.1	2.45257	1.51124e-13	7.30197e-13	Vacuolar-processing enzyme
TraesCS2B02G215700.1	1.05689	2.11341e-06	5.30552e-06	Valine--tRNA ligase
TraesCS2A02G038200.1	1.57196	6.17159e-10	2.19525e-09	Vascular endothelial growth factor receptor 3
TraesCS7A02G136300.1	1.06452	1.95922e-26	2.15199e-25	Vesicle-associated membrane protein
TraesCS7B02G037300.1	1.19408	5.28925e-21	4.25574e-20	Vesicle-associated membrane protein
TraesCS4A02G047800.1	1.86757	1.2433e-09	4.29947e-09	Voltage-gated ion channel superfamily
TraesCS5A02G279600.1	1.14551	1.3929e-13	6.74651e-13	VWA domain containing protein
TraesCS6A02G008700.1	1.47377	3.8257e-09	1.2687e-08	WAT1-related protein
TraesCS4A02G002000.2	1.25869	2.34999e-18	1.59416e-17	WD and tetratricopeptide repeat protein, putative
TraesCS4B02G303100.1	1.28146	4.63287e-18	3.08299e-17	WD and tetratricopeptide repeat protein, putative
TraesCS5A02G528200.1	1.08684	2.85649e-15	1.56172e-14	WD-repeat protein, putative
TraesCS5A02G111700.1	1.19439	1.48471e-06	3.79119e-06	WD40 repeat-containing protein
TraesCS4B02G097400.1	1.06999	5.5956e-07	1.49145e-06	WD40 repeat-like protein
TraesCS2A02G011600.1	1.28295	1.0688e-10	4.06757e-10	Werner Syndrome-like exonuclease
TraesCS1A02G171100.3	1.00958	0.000195628	0.000390223	Wings apart-like
TraesCS1A02G265900.1	3.32867	1.15615e-114	2.18543e-112	Wound-induced protease inhibitor
TraesCS1B02G276200.1	1.9717	6.45557e-06	1.53455e-05	Wound-induced protease inhibitor
TraesCS2A02G531200.1	4.07419	3.26961e-43	8.06619e-42	Wound-responsive family protein
TraesCS2A02G531400.1	1.21787	4.08365e-10	1.47698e-09	Wound-responsive family protein
TraesCS2B02G233100.1	2.1332	4.05416e-20	3.09128e-19	Wound-responsive family protein
TraesCS2B02G561000.1	1.77356	4.46813e-21	3.61377e-20	Wound-responsive family protein
TraesCS2B02G561300.1	1.06912	8.34444e-09	2.68481e-08	Wound-responsive family protein
TraesCS2B02G561500.1	2.33051	1.49836e-28	1.8458e-27	Wound-responsive family protein
TraesCS2B02G561900.1	2.7001	6.41617e-47	1.87173e-45	Wound-responsive family protein
TraesCS2B02G562000.1	2.87717	1.18043e-24	1.1769e-23	Wound-responsive family protein
TraesCS5B02G424500.1	1.01472	0.00020397	0.000405792	WPP domain-associated protein
TraesCS7A02G240200.1	1.84177	2.35793e-07	6.54159e-07	WPP domain-interacting protein 1
TraesCS3A02G221000.1	1.24276	3.11876e-10	1.13979e-09	XH/XS domain-containing family protein
TraesCS3B02G253500.1	1.07905	0.000222907	0.000441583	XH/XS domain-containing family protein
TraesCS4A02G173600.1	8.34996	1.26894e-256	2.36666e-253	Xylanase inhibitor protein 1
TraesCS7A02G427000.1	2.66544	2.57181e-10	9.47195e-10	Xyloglucan endotransglucosylase/hydrolase
TraesCS7B02G327400.1	4.9112	1.57513e-29	2.05053e-28	Xyloglucan endotransglucosylase/hydrolase
TraesCS3A02G439000.1	1.00207	2.5847e-14	1.32217e-13	YGL010w-like protein
TraesCS6A02G059200.1	1.10843	4.17542e-09	1.3801e-08	Zinc carboxypeptidase
TraesCS1A02G114400.1	1.44691	6.74838e-06	1.60102e-05	Zinc finger CCCH domain protein
TraesCS3A02G405900.6	1.43964	0.000116182	0.00023845	Zinc finger CCCH domain protein
TraesCS3B02G439500.2	1.24393	1.53473e-05	3.50351e-05	Zinc finger CCCH domain protein
TraesCS6A02G417600.1	1.05075	5.26431e-21	4.23933e-20	Zinc finger CCCH domain-containing protein 19
TraesCS5A02G447000.1	1.69849	4.29281e-14	2.16155e-13	Zinc finger CCCH domain-containing protein 4
TraesCS5A02G066400.1	1.16057	8.31714e-06	1.95365e-05	Zinc finger CCCH domain-containing protein 62
TraesCS7B02G191500.1	1.05445	6.0706e-11	2.35975e-10	Zinc finger CCCH domain-containing protein 69
TraesCS3B02G498500.1	3.07361	1.64746e-18	1.13103e-17	Zinc finger E-box-binding homeobox 1
TraesCS2A02G255900.1	1.2934	0.000212399	0.000421694	Zinc finger family protein
TraesCS3A02G105100.1	1.08974	2.39891e-17	1.52009e-16	Zinc finger family protein
TraesCS3B02G123600.1	1.15841	4.09497e-14	2.06639e-13	Zinc finger family protein
TraesCS2B02G137700.1	1.41801	1.19945e-20	9.44438e-20	Zinc finger protein 512B family
TraesCS5A02G356100.1	1.06412	4.92791e-05	0.000105764	Zinc finger protein, putative
TraesCS7A02G108400.1	1.03969	7.77474e-07	2.04173e-06	Zinc finger, B-box
TraesCS3A02G527000.1	1.79262	6.02378e-14	2.99914e-13	Zinc transporter, putative
TraesCS3B02G595100.1	1.31378	6.95205e-16	3.98873e-15	Zinc transporter, putative
DEGs downregulated in Amph819 by the stagnant treatment
TraesCS1A02G312700.2	-1.15895	2.14582e-14	1.10392e-13	'putative beta-1,3-glucanase
TraesCS1A02G089500.1	-2.09152	7.73277e-29	9.68795e-28	1-aminocyclopropane-1-carboxylate oxidase
TraesCS1A02G089600.1	-1.13258	4.09065e-10	1.47932e-09	1-aminocyclopropane-1-carboxylate oxidase
TraesCS4A02G221300.1	-1.62323	4.5845e-10	1.65172e-09	1-aminocyclopropane-1-carboxylate oxidase
TraesCS2A02G396400.1	-2.03658	2.10217e-29	2.71357e-28	1-aminocyclopropane-1-carboxylate synthase
TraesCS2B02G414800.1	-1.45351	6.62895e-26	7.04603e-25	1-aminocyclopropane-1-carboxylate synthase
TraesCS7A02G056000.1	-1.29926	5.83514e-08	1.71926e-07	1-deoxy-D-xylulose 5-phosphate reductoisomerase
TraesCS5A02G328000.1	-4.15921	2.31968e-30	3.12899e-29	1-phosphatidylinositol phosphodiesterase
TraesCS5B02G327500.1	-1.59406	1.49553e-26	1.65567e-25	1-phosphatidylinositol phosphodiesterase
TraesCS5B02G328000.1	-3.85562	1.51167e-80	1.27381e-78	1-phosphatidylinositol phosphodiesterase
TraesCS5A02G204600.1	-1.05059	5.23365e-09	1.71368e-08	1-phosphatidylinositol-3-phosphate 5-kinase
TraesCS7A02G325000.2	-1.09195	4.85961e-11	1.9033e-10	1-phosphatidylinositol-3-phosphate 5-kinase
TraesCS7B02G225600.1	-9.93495	2.38717e-07	6.61879e-07	1-phosphatidylinositol-3-phosphate 5-kinase
TraesCS7B02G225600.2	-1.09606	1.43737e-13	6.95348e-13	1-phosphatidylinositol-3-phosphate 5-kinase
TraesCS1A02G045800.1	-1.01876	5.09253e-19	3.61963e-18	11S seed storage globulin A
TraesCS7B02G311600.1	-1.17714	5.73624e-26	6.12742e-25	12-oxophytodienoate reductase
TraesCS4B02G048500.1	-1.0503	1.06232e-18	7.37639e-18	12-oxophytodienoate reductase-like protein
TraesCS7A02G174700.1	-3.19609	4.72758e-24	4.54654e-23	12-oxophytodienoate reductase-like protein
TraesCS7B02G079500.1	-3.55598	1.44672e-12	6.48185e-12	12-oxophytodienoate reductase-like protein
TraesCS2B02G066200.1	-2.35426	3.60134e-41	8.18448e-40	18,9 kDa ABA-induced protein
TraesCS6A02G008000.1	-2.09909	1.62712e-43	4.08621e-42	18,9 kDa ABA-induced protein
TraesCS3A02G109200.2	-1.83969	5.18287e-11	2.02452e-10	2-oxoglutarate (2OG) and Fe(II)-dependent oxygenase superfamily protein
TraesCS3A02G351400.2	-7.06343	7.07037e-34	1.14667e-32	2-oxoglutarate (2OG) and Fe(II)-dependent oxygenase superfamily protein
TraesCS3B02G479500.1	-1.49706	3.76629e-06	9.19181e-06	2-oxoglutarate (2OG) and Fe(II)-dependent oxygenase superfamily protein
TraesCS4B02G195000.1	-4.91448	1.55324e-43	3.9077e-42	2-oxoglutarate (2OG) and Fe(II)-dependent oxygenase superfamily protein
TraesCS2B02G066000.1	-1.10607	4.02608e-23	3.65694e-22	2-oxoglutarate (2OG) and Fe(II)-dependent oxygenase superfamily protein, putative
TraesCSU02G024200.1	-1.51168	5.30397e-06	1.27117e-05	2-oxoglutarate (2OG) and Fe(II)-dependent oxygenase superfamily protein, putative
TraesCS4B02G389500.2	-4.1438	6.2358e-21	4.99293e-20	2-oxoglutarate-dependent dioxygenase
TraesCS4B02G253900.1	-1.13237	4.98737e-06	1.20064e-05	2-oxoglutarate-dependent dioxygenase-related family protein
TraesCS1B02G101800.2	-1.31633	6.63111e-12	2.80441e-11	2,3-bisphosphoglycerate-dependent phosphoglycerate mutase
TraesCS5A02G137200.1	-1.1186	1.89549e-23	1.76232e-22	2,3-bisphosphoglycerate-dependent phosphoglycerate mutase
TraesCS7B02G086800.1	-5.06619	1.20203e-33	1.92489e-32	2,3-bisphosphoglycerate-dependent phosphoglycerate mutase
TraesCS6B02G215700.2	-1.03479	9.82907e-21	7.78754e-20	2,3,4,5-tetrahydropyridine-2,6-dicarboxylate N-acetyltransferase
TraesCS2B02G499600.1	-1.10794	2.20826e-11	8.91077e-11	26S protease regulatory subunit
TraesCS6A02G022500.1	-1.22898	3.01425e-13	1.42348e-12	28S ribosomal S34, mitochondrial
TraesCS5A02G330700.1	-1.83635	4.38602e-53	1.64042e-51	3-dehydroquinate synthase
TraesCS5B02G331100.1	-1.83926	7.40128e-65	4.22568e-63	3-dehydroquinate synthase
TraesCS7A02G370500.1	-1.55095	9.03572e-08	2.60763e-07	3-hydroxyisobutyryl-CoA hydrolase-like protein
TraesCS2A02G278900.2	-1.1069	1.08811e-22	9.63779e-22	3-oxoacyl-reductase
TraesCS2B02G296500.1	-1.00231	3.34167e-20	2.56128e-19	3-oxoacyl-reductase
TraesCSU02G063500.1	-1.10512	6.13936e-18	4.04987e-17	3-phosphoshikimate 1-carboxyvinyltransferase
TraesCS6B02G230600.1	-1.08643	2.80426e-17	1.76853e-16	3,4-dihydroxy-2-butanone 4-phosphate synthase
TraesCS3A02G111400.1	-1.36564	6.66383e-36	1.19047e-34	3'-N-debenzoyl-2'-deoxytaxol N-benzoyltransferase
TraesCS3A02G119500.1	-2.32782	1.89248e-87	1.89086e-85	3'-N-debenzoyl-2'-deoxytaxol N-benzoyltransferase
TraesCS3A02G119700.1	-2.42261	2.65447e-45	7.1474e-44	3'-N-debenzoyl-2'-deoxytaxol N-benzoyltransferase
TraesCS3B02G132400.1	-1.24377	1.35026e-34	2.27834e-33	3'-N-debenzoyl-2'-deoxytaxol N-benzoyltransferase
TraesCS3B02G138900.1	-2.12823	1.93005e-26	2.12328e-25	3'-N-debenzoyl-2'-deoxytaxol N-benzoyltransferase
TraesCS3B02G139000.1	-2.13909	7.46538e-35	1.27816e-33	3'-N-debenzoyl-2'-deoxytaxol N-benzoyltransferase
TraesCS2A02G575400.1	-1.07878	6.30123e-16	3.63096e-15	30S ribosomal protein S11
TraesCS2B02G611800.1	-1.11277	1.60499e-08	5.02225e-08	30S ribosomal protein S11
TraesCS4B02G033900.1	-1.13539	1.54005e-07	4.35197e-07	30S ribosomal protein S21
TraesCS2A02G172000.1	-1.011	9.52206e-15	5.03381e-14	30S ribosomal protein S3
TraesCS2B02G198400.1	-1.05809	2.07297e-15	1.14543e-14	30S ribosomal protein S3
TraesCS4A02G100200.1	-1.70962	9.65343e-26	1.01719e-24	30S ribosomal protein S6
TraesCS3A02G160300.1	-1.00484	4.95919e-11	1.94067e-10	30S ribosomal protein S8, putative
TraesCS3B02G190900.1	-1.21947	8.49809e-16	4.84299e-15	30S ribosomal protein S8, putative
TraesCS3B02G549500.1	-2.05322	2.07402e-15	1.14579e-14	33 kDa chaperonin
TraesCS2B02G145700.1	-1.26121	9.6066e-31	1.32131e-29	4-alpha-glucanotransferase
TraesCS6A02G151700.1	-2.2809	9.76167e-102	1.46039e-99	4-coumarate CoA ligase
TraesCS6B02G179900.2	-2.05595	3.0805e-81	2.69313e-79	4-coumarate CoA ligase
TraesCS4A02G036200.1	-1.80229	5.02393e-38	9.83552e-37	4-coumarate--CoA ligase family protein
TraesCS4B02G326800.1	-1.03274	1.4302e-21	1.19046e-20	4-coumarate--CoA ligase-like 4
TraesCS2A02G145800.1	-5.39002	3.34939e-240	3.60395e-237	4-coumarate-CoA ligase
TraesCS2B02G171200.1	-4.26147	2.53125e-201	1.72718e-198	4-coumarate-CoA ligase
TraesCS3B02G426300.1	-1.92299	1.3059e-13	6.3383e-13	4-coumarate:CoA ligase-like protein
TraesCS3A02G387600.1	-1.22786	8.42486e-36	1.49837e-34	4,5-dioxygenase-like protein
TraesCS3B02G421200.1	-1.74575	5.68681e-64	3.12562e-62	4,5-dioxygenase-like protein
TraesCS6B02G234000.1	-1.02833	5.4009e-19	3.832e-18	40S ribosomal protein S24
TraesCS2B02G189500.1	-1.03774	2.73065e-25	2.80135e-24	40S ribosomal protein S6
TraesCS2A02G168300.1	-1.02533	2.91477e-27	3.36958e-26	40S ribosomal protein SA
TraesCS4A02G298700.1	-1.32203	2.40744e-35	4.18587e-34	5-methyltetrahydropteroyltriglutamate--homocysteine methyltransferase
TraesCS4B02G014700.1	-1.36779	5.29839e-40	1.14462e-38	5-methyltetrahydropteroyltriglutamate--homocysteine methyltransferase
TraesCS4B02G014700.2	-1.36779	5.32248e-40	1.14893e-38	5-methyltetrahydropteroyltriglutamate--homocysteine methyltransferase
TraesCS5A02G024900.2	-1.0679	7.26325e-32	1.05997e-30	5-methyltetrahydropteroyltriglutamate--homocysteine methyltransferase
TraesCS5B02G022800.2	-1.06058	5.78811e-29	7.30722e-28	5-methyltetrahydropteroyltriglutamate--homocysteine methyltransferase
TraesCS7A02G178800.1	-1.27387	5.71631e-10	2.03849e-09	5-methyltetrahydropteroyltriglutamate--homocysteine methyltransferase
TraesCS3A02G251100.1	-1.04051	2.29546e-19	1.67016e-18	5'-nucleotidase SurE
TraesCS5A02G032300.1	-1.09695	3.57365e-09	1.18836e-08	50S ribosomal protein L14
TraesCS4B02G132600.1	-1.14025	1.7282e-17	1.10434e-16	50S ribosomal protein L24
TraesCS3B02G565200.1	-1.00707	4.95466e-27	5.65761e-26	6-phosphogluconate dehydrogenase, decarboxylating
TraesCS4A02G455900.1	-1.28655	2.29416e-20	1.77591e-19	6-phosphogluconate dehydrogenase, decarboxylating
TraesCS7A02G092300.2	-1.07607	2.52024e-27	2.91951e-26	6-phosphogluconate dehydrogenase, decarboxylating
TraesCS7A02G092300.3	-1.09579	6.3278e-19	4.4715e-18	6-phosphogluconate dehydrogenase, decarboxylating
TraesCS2A02G352600.1	-1.02923	8.77121e-18	5.72123e-17	6,7-dimethyl-8-ribityllumazine synthase
TraesCS7A02G309900.1	-1.16969	2.03101e-33	3.21559e-32	60S acidic ribosomal protein P0
TraesCS7B02G209900.1	-1.05638	3.95653e-28	4.77514e-27	60S acidic ribosomal protein P0
TraesCS1B02G240000.1	-1.01523	3.57623e-16	2.09658e-15	60S ribosomal protein L29
TraesCS1B02G294200.1	-1.17623	1.47763e-33	2.35948e-32	60S ribosomal protein L36
TraesCS5B02G039700.1	-1.05992	1.59747e-22	1.40405e-21	60S ribosomal protein L36
TraesCS3A02G267900.1	-1.00124	3.69727e-13	1.73578e-12	60S ribosomal protein L37a
TraesCS2A02G253600.1	-1.4286	8.95857e-09	2.87414e-08	60S ribosomal protein L4
TraesCS7A02G454800.1	-1.06763	1.62299e-12	7.23926e-12	60S ribosomal protein L44
TraesCS3B02G178400.1	-1.07551	9.14262e-07	2.38306e-06	60S ribosomal protein L51, mitochondrial
TraesCS5A02G288400.1	-1.04579	7.09594e-29	8.93813e-28	60S ribosomal protein L7a
TraesCS4A02G263800.1	-1.01819	3.16721e-15	1.72519e-14	65-kDa microtubule-associated-like protein
TraesCS4B02G051200.1	-1.15866	1.27173e-16	7.67264e-16	65-kDa microtubule-associated-like protein
TraesCS4A02G097900.1	-1.30069	9.32028e-12	3.88764e-11	70 kDa heat shock protein
TraesCS4A02G097900.2	-1.54423	7.67496e-44	1.96087e-42	70 kDa heat shock protein
TraesCS5B02G375900.1	-3.04871	1.44831e-05	3.31326e-05	9-cis epoxycarotenoid dioxygenase
TraesCS5A02G103200.1	-1.98749	3.54277e-09	1.17865e-08	AAA-type ATPase family protein
TraesCS3A02G516400.1	-1.61656	1.79056e-15	9.92526e-15	ABC transporter ATP-binding protein
TraesCSU02G053600.2	-1.25708	7.33761e-31	1.01371e-29	ABC transporter ATP-binding protein
TraesCS3A02G285200.1	-1.05475	5.00513e-12	2.14038e-11	ABC transporter B family protein
TraesCS3B02G401600.3	-1.89995	1.74414e-15	9.67947e-15	ABC transporter B family-like protein
TraesCS7A02G356100.2	-1.74345	4.13225e-29	5.24995e-28	ABC transporter family protein
TraesCS7A02G356100.3	-1.67299	3.78052e-44	9.78389e-43	ABC transporter family protein
TraesCSU02G114300.2	-3.38225	2.66768e-19	1.93294e-18	ABC transporter family protein
TraesCS5A02G249900.1	-2.14441	2.26298e-47	6.74219e-46	ABC transporter G family member
TraesCS5B02G248000.1	-1.14202	2.1085e-20	1.63536e-19	ABC transporter G family member
TraesCS7B02G280300.1	-1.09281	2.55268e-17	1.61314e-16	ABC transporter G family member
TraesCS4B02G179200.2	-1.05928	4.55511e-16	2.6477e-15	ABC(ATP-binding) family transporter
TraesCS2A02G069400.1	-1.1498	9.4303e-35	1.60281e-33	Acetyl-CoA carboxylase
TraesCS5A02G356800.1	-4.89404	5.64752e-35	9.72276e-34	Acetyl-coenzyme A synthetase
TraesCS7B02G136600.1	-1.12339	2.45357e-06	6.11721e-06	Acetylglutamate kinase
TraesCS6A02G250600.1	-1.64813	8.86266e-41	1.97878e-39	Acetylglutamate kinase-like protein
TraesCS6B02G274800.1	-2.42357	5.08116e-57	2.18693e-55	Acetylglutamate kinase-like protein
TraesCS7A02G014600.2	-1.10864	0.000420479	0.000801101	Acetyltransferase component of pyruvate dehydrogenase complex
TraesCS6B02G031500.1	-1.51566	8.19458e-19	5.7399e-18	Acid beta-fructofuranosidase
TraesCS7A02G010200.1	-1.27678	1.66222e-30	2.2563e-29	Acid invertase 1
TraesCS4A02G133100.1	-2.67133	1.15406e-14	6.06309e-14	Acid phosphatase 1
TraesCS4B02G363800.1	-1.66379	8.49766e-51	2.97163e-49	Acid phosphatase 1
TraesCS4B02G363900.1	-1.3099	7.67584e-33	1.18053e-31	Acid phosphatase 1
TraesCS7A02G312600.1	-1.09479	3.85109e-09	1.27667e-08	Acid phosphatase/vanadium-dependent haloperoxidase related
TraesCS7A02G312600.2	-1.75712	0.000442331	0.000839928	Acid phosphatase/vanadium-dependent haloperoxidase related
TraesCS3A02G373800.1	-2.82327	6.74036e-94	7.88989e-92	Acidic endochitinase
TraesCS3B02G406000.1	-2.04247	1.84745e-53	7.04147e-52	Acidic endochitinase
TraesCS2B02G199000.1	-1.11082	9.21284e-12	3.84397e-11	Acidic leucine-rich nuclear phosphoprotein 32-related protein
TraesCS4A02G293800.1	-1.0069	3.30618e-14	1.67713e-13	Acidic leucine-rich nuclear phosphoprotein 32-related protein
TraesCS6A02G211000.1	-1.33493	2.53589e-19	1.83984e-18	Actin-related family protein
TraesCS7B02G211500.1	-1.74056	7.3824e-20	5.54592e-19	Actin-related family protein
TraesCS7A02G284700.1	-1.0109	7.38687e-19	5.19495e-18	Activator of 90 kDa heat shock ATPase-like protein
TraesCS6B02G137600.1	-1.06274	3.78141e-16	2.21223e-15	Activator of 90 kDa heat shock protein ATPase
TraesCS7A02G371900.1	-1.61105	1.25879e-05	2.90273e-05	Acyl-[acyl-carrier-protein] hydrolase
TraesCS5B02G515800.1	-1.10086	3.17142e-18	2.12715e-17	Acyl-CoA-binding domain-containing protein 4
TraesCS6B02G450700.1	-1.10241	3.63867e-17	2.27679e-16	Acyl-CoA-binding domain-containing protein 4
TraesCS2A02G409200.1	-1.70705	6.73631e-13	3.10061e-12	Acyl-coenzyme A thioesterase 8
TraesCS7A02G454900.1	-1.13515	4.5372e-08	1.35467e-07	Adapter protein MecA
TraesCS5A02G208800.1	-2.37329	5.97042e-19	4.22349e-18	Adenine nucleotide alpha hydrolases-like superfamily protein, putative
TraesCS1A02G059200.1	-2.08756	1.32214e-26	1.46663e-25	Adenine/guanine permease
TraesCS1B02G077600.1	-2.21916	5.54029e-50	1.88101e-48	Adenine/guanine permease
TraesCS6A02G223400.1	-1.03892	2.46774e-28	3.01342e-27	Adenosine kinase-like protein
TraesCS2A02G493600.2	-1.4216	1.2901e-46	3.71697e-45	Adenosylhomocysteinase
TraesCS2B02G579200.1	-1.17718	1.70009e-14	8.81918e-14	Adenylate kinase
TraesCS7A02G382500.1	-1.07638	5.07894e-23	4.58498e-22	Adenylate kinase
TraesCS7B02G285200.1	-1.21274	2.43044e-28	2.97047e-27	Adenylate kinase
TraesCS2A02G235500.1	-1.45317	8.16791e-12	3.42484e-11	ADP-ribosylation factor
TraesCS7A02G092300.4	-1.20989	2.16443e-08	6.68125e-08	ADP-ribosylation factor-related protein 1
TraesCS4B02G164400.1	-1.25089	4.02804e-23	3.65752e-22	ADP-ribosylation factor, putative
TraesCS1A02G221100.2	-8.84644	0.000380475	0.000728903	Agenet domain containing protein, expressed
TraesCS4A02G003100.1	-4.34887	7.16275e-26	7.59609e-25	Agmatine coumaroyltransferase-2
TraesCS4B02G302100.1	-2.06666	1.28571e-10	4.85608e-10	Agmatine coumaroyltransferase-2
TraesCS4B02G302200.1	-2.4377	1.14203e-09	3.96247e-09	Agmatine coumaroyltransferase-2
TraesCS3A02G003300.1	-1.95639	3.15242e-08	9.56411e-08	Alanine--tRNA ligase
TraesCS2A02G277900.1	-1.21346	1.14227e-16	6.9139e-16	Alcohol dehydrogenase 3
TraesCS2A02G066400.1	-2.13141	4.17029e-21	3.37972e-20	Alcohol dehydrogenase, putative
TraesCS5A02G213900.1	-2.0213	3.08676e-12	1.34615e-11	Alcohol dehydrogenase, putative
TraesCS5A02G213900.2	-2.0719	2.13779e-82	1.90467e-80	Alcohol dehydrogenase, putative
TraesCS5B02G209800.1	-2.27684	3.65065e-86	3.53393e-84	Alcohol dehydrogenase, putative
TraesCS1B02G321900.1	-1.12516	1.28787e-25	1.34589e-24	Aldehyde dehydrogenase
TraesCS2A02G336000.2	-1.11005	3.28537e-30	4.4019e-29	Aldehyde dehydrogenase
TraesCS7A02G210100.1	-1.52811	2.6727e-49	8.74519e-48	Aldehyde dehydrogenase
TraesCS2A02G343600.2	-1.06555	3.43787e-06	8.43221e-06	Aldose 1-epimerase
TraesCS4B02G037100.1	-1.28155	1.11715e-20	8.81369e-20	Alkaline ceramidase 3
TraesCS3A02G195400.1	-2.06366	2.32052e-40	5.08769e-39	Alkaline/neutral invertase
TraesCS3B02G232600.1	-1.66259	2.0854e-23	1.93182e-22	Alkaline/neutral invertase
TraesCS4A02G249700.1	-1.37833	3.33903e-06	8.20128e-06	Alkyl hydroperoxide reductase subunit C
TraesCS4B02G064900.1	-1.39871	8.47177e-06	1.98747e-05	Alkyl hydroperoxide reductase subunit C
TraesCS6A02G334800.1	-2.72442	9.03463e-69	5.67984e-67	Allene oxide cyclase
TraesCS6B02G365200.1	-3.51607	5.8532e-118	1.24999e-115	Allene oxide cyclase
TraesCS4A02G061900.1	-1.09817	1.21936e-25	1.27524e-24	Allene oxide synthase
TraesCS6B02G213300.1	-3.0004	1.15814e-89	1.22265e-87	Allene oxide synthase
TraesCS6B02G289600.1	-1.21908	1.47018e-08	4.61146e-08	Alpha-1,3-glucosyltransferase
TraesCS2A02G498600.1	-1.14527	8.73598e-26	9.22256e-25	Alpha-1,4-glucan-protein synthase [UDP-forming]
TraesCS3B02G333100.1	-1.12323	1.77901e-25	1.84196e-24	Alpha-1,4-glucan-protein synthase [UDP-forming]
TraesCS1A02G164800.2	-1.25629	2.27508e-37	4.32388e-36	Alpha-galactosidase
TraesCS1A02G221700.1	-1.13873	0.00012981	0.000265058	Alpha/beta hydrolase related protein
TraesCS1A02G363800.1	-2.7221	4.43255e-22	3.8015e-21	Alpha/beta-hydrolase
TraesCS1A02G363800.2	-2.83884	7.71664e-32	1.12379e-30	Alpha/beta-hydrolase
TraesCS1B02G381000.2	-1.43066	1.41272e-07	4.00752e-07	Alpha/beta-hydrolase
TraesCS1B02G381000.3	-1.44731	2.15764e-17	1.37156e-16	Alpha/beta-hydrolase
TraesCS3A02G095100.1	-1.47569	1.05406e-14	5.5544e-14	Alpha/beta-hydrolase superfamily protein
TraesCS3B02G110600.1	-1.12556	3.75645e-09	1.24618e-08	Alpha/beta-hydrolase superfamily protein
TraesCS7B02G206400.1	-1.18169	9.66475e-14	4.74686e-13	Alpha/beta-hydrolase superfamily protein
TraesCS1A02G189200.1	-1.42592	6.48845e-07	1.71976e-06	Alpha/beta-Hydrolases superfamily protein
TraesCS1A02G189300.1	-2.53584	2.37552e-29	3.05693e-28	Alpha/beta-Hydrolases superfamily protein
TraesCS1A02G257500.1	-1.71571	5.49841e-06	1.31563e-05	Alpha/beta-Hydrolases superfamily protein
TraesCS1B02G197000.1	-1.82568	2.94058e-15	1.60581e-14	Alpha/beta-Hydrolases superfamily protein
TraesCS3A02G307200.1	-1.48391	1.49873e-05	3.42413e-05	Alpha/beta-Hydrolases superfamily protein
TraesCS3B02G424900.1	-1.09245	1.50917e-13	7.29324e-13	alpha/beta-Hydrolases superfamily protein
TraesCS5A02G427400.1	-1.26892	9.41924e-10	3.29638e-09	Alpha/beta-Hydrolases superfamily protein
TraesCS5A02G526300.3	-1.42785	1.14388e-39	2.4354e-38	Alpha/beta-Hydrolases superfamily protein
TraesCS7A02G298400.1	-1.10652	7.15995e-06	1.69493e-05	alpha/beta-Hydrolases superfamily protein
TraesCS7B02G363800.1	-1.8699	1.46816e-18	1.01133e-17	Alpha/beta-Hydrolases superfamily protein
TraesCS6B02G047900.1	-1.55395	4.69038e-09	1.54156e-08	Alpha/beta-Hydrolases superfamily protein, putative
TraesCS7B02G077500.1	-1.50907	2.6552e-33	4.18962e-32	Alpha/beta-Hydrolases superfamily protein, putative
TraesCS3B02G415900.1	-1.3618	1.59163e-14	8.27493e-14	Amidophosphoribosyltransferase
TraesCS2A02G548200.1	-1.07674	1.19035e-16	7.19718e-16	Amine oxidase family protein
TraesCS2B02G490100.1	-1.78362	5.3369e-44	1.37103e-42	Amine oxidase family protein
TraesCS2B02G579100.1	-1.27737	1.4849e-26	1.64456e-25	Amine oxidase family protein
TraesCS2A02G305900.1	-1.22621	1.85823e-20	1.44807e-19	Amino acid permease
TraesCS4A02G215300.1	-2.21539	1.79407e-11	7.29733e-11	Amino acid permease
TraesCS7A02G356600.1	-1.055	3.91904e-13	1.83773e-12	Amino acid permease
TraesCS7A02G517100.1	-1.5625	1.57919e-19	1.16109e-18	Amino acid transporter-like protein
TraesCS7B02G433400.1	-1.30085	1.21694e-20	9.57672e-20	Amino acid transporter-like protein
TraesCS5B02G533500.1	-1.81547	2.59973e-26	2.82887e-25	Amino acid transporter, putative
TraesCS6A02G254100.1	-1.61208	1.08828e-22	9.63779e-22	Amino acid transporter, putative
TraesCS6B02G271500.1	-1.25325	3.69326e-24	3.57518e-23	Amino acid transporter, putative
TraesCS7A02G312800.1	-2.14299	9.35372e-48	2.85365e-46	Amino acid transporter, putative
TraesCS7B02G365600.1	-1.32074	2.41849e-05	5.39163e-05	Amino acid transporter, putative
TraesCS3A02G532700.1	-2.69796	2.15262e-40	4.72698e-39	Ankyrin repeat family protein
TraesCS3B02G609500.1	-2.40016	1.67923e-52	6.13291e-51	Ankyrin repeat family protein
TraesCS2B02G051900.4	-1.14563	1.324e-05	3.04481e-05	Ankyrin repeat family protein-like
TraesCS5B02G337600.1	-1.36372	1.99857e-08	6.18837e-08	Ankyrin repeat family protein, putative, expressed
TraesCS1A02G239700.1	-1.013	3.84132e-11	1.51786e-10	Annexin
TraesCS1B02G251800.1	-2.02955	5.20978e-53	1.93815e-51	Annexin
TraesCS1B02G251900.1	-1.14757	1.56571e-10	5.87242e-10	Annexin
TraesCS6A02G300400.1	-1.03742	1.02404e-23	9.69824e-23	Annexin
TraesCS2A02G481200.1	-2.43364	7.59842e-17	4.65761e-16	Anthocyanidin reductase
TraesCS4A02G259300.1	-1.53653	9.92945e-12	4.12943e-11	Anthocyanin 5-aromatic acyltransferase
TraesCS4A02G277000.1	-1.4665	4.00279e-06	9.74434e-06	Antimicrobial peptide MBP-1
TraesCS1B02G383200.1	-1.12573	3.22593e-20	2.4746e-19	AP-1 complex subunit mu-1
TraesCS3B02G286200.3	-1.403	3.38906e-07	9.24367e-07	AP-1 complex subunit mu-1
TraesCS1B02G076300.3	-1.19042	1.70393e-11	6.9438e-11	AP2-like ethylene-responsive transcription factor
TraesCS2A02G505600.1	-1.64015	8.35498e-25	8.38675e-24	AP2-like ethylene-responsive transcription factor
TraesCS3A02G395500.1	-1.71724	1.01701e-08	3.24571e-08	AP2-like ethylene-responsive transcription factor
TraesCS3A02G259900.1	-1.95021	8.39383e-50	2.81904e-48	AP2/B3 transcription factor family protein
TraesCS3B02G293000.1	-1.6305	1.11144e-23	1.04975e-22	AP2/B3 transcription factor family protein
TraesCS2B02G025000.1	-1.48046	6.76022e-16	3.88425e-15	Apyrase
TraesCS2B02G027300.1	-1.60039	7.52963e-55	2.98793e-53	Apyrase
TraesCSU02G131900.1	-5.50462	3.17194e-121	7.45698e-119	Apyrase
TraesCS4A02G131300.1	-1.09556	1.36684e-13	6.62486e-13	Apyrase-like protein
TraesCS2A02G198500.1	-1.11686	1.76052e-32	2.6695e-31	Aquaporin
TraesCS2A02G407700.1	-1.0658	1.95329e-25	2.01867e-24	Aquaporin
TraesCS2A02G414100.1	-2.31187	5.1488e-43	1.25582e-41	Aquaporin
TraesCS7A02G553000.1	-3.66624	7.27186e-48	2.22579e-46	Aquaporin
TraesCS7B02G476700.1	-1.95057	5.01289e-32	7.39276e-31	Aquaporin
TraesCS7A02G187800.1	-1.55245	3.97072e-19	2.84177e-18	Aquaporin-1
TraesCS4A02G405000.1	-1.17086	0.000153472	0.000310631	arabinogalactan protein 1
TraesCS4A02G404800.1	-1.11164	8.66628e-09	2.78356e-08	arabinogalactan protein 5
TraesCS4B02G304900.1	-1.88961	7.39517e-11	2.85204e-10	arabinogalactan protein 5
TraesCS4B02G305100.1	-1.23927	1.52856e-09	5.24312e-09	arabinogalactan protein 5
TraesCS3A02G355600.1	-1.01732	6.30759e-10	2.24135e-09	ARF GAP-like zinc finger-containing protein ZIGA4
TraesCS3B02G388500.1	-1.34601	2.00122e-33	3.17202e-32	ARF GAP-like zinc finger-containing protein ZIGA4
TraesCS4A02G419400.1	-1.67028	1.35e-63	7.36212e-62	Arginine decarboxylase
TraesCS7A02G069300.1	-1.81183	3.96044e-50	1.35284e-48	Arginine decarboxylase
TraesCS2B02G321400.1	-2.07755	2.92083e-08	8.88959e-08	arginine N-methyltransferase, putative (DUF688)
TraesCS2A02G082200.1	-1.3034	1.14519e-22	1.01322e-21	Arogenate dehydratase
TraesCS2A02G291900.1	-2.88913	3.72958e-24	3.60908e-23	Arogenate dehydratase
TraesCS2A02G292000.1	-2.05386	1.6305e-46	4.67844e-45	Arogenate dehydratase
TraesCS2B02G096300.1	-1.0027	1.23872e-10	4.68619e-10	Arogenate dehydratase
TraesCS2B02G308400.1	-2.70712	1.4192e-30	1.93582e-29	Arogenate dehydratase
TraesCS2B02G308500.1	-1.6877	9.8701e-34	1.58784e-32	Arogenate dehydratase
TraesCS5B02G372500.1	-1.27792	1.12901e-31	1.62558e-30	Arogenate dehydratase
TraesCS5B02G192000.1	-2.1681	2.37852e-33	3.7594e-32	Ascorbate oxidase
TraesCS4A02G109900.1	-2.41806	3.15986e-101	4.60417e-99	Asparagine synthetase
TraesCS5A02G153900.4	-1.69849	4.24516e-21	3.43841e-20	Asparagine synthetase
TraesCS1A02G102600.1	-1.07852	7.4567e-23	6.67547e-22	Asparagine--tRNA ligase
TraesCS6B02G026900.1	-1.04422	4.76685e-20	3.62286e-19	Aspartate aminotransferase
TraesCS4B02G098000.1	-1.48589	1.28851e-13	6.25494e-13	Aspartic proteinase Asp1
TraesCS7B02G475600.1	-1.37007	1.18959e-20	9.36937e-20	Aspartic proteinase Asp1
TraesCSU02G146200.1	-1.60159	6.02764e-11	2.34402e-10	Aspartic proteinase Asp1
TraesCS6A02G141600.1	-1.22464	2.10701e-11	8.5157e-11	aspartyl/glutamyl-tRNA(Asn/Gln) amidotransferase subunit
TraesCS6B02G169900.1	-1.47271	8.52539e-20	6.38059e-19	Aspartyl/glutamyl-tRNA(Asn/Gln) amidotransferase subunit B, putative isoform 3
TraesCS4A02G374700.1	-1.38918	2.98782e-11	1.19172e-10	AT hook motif DNA-binding family protein
TraesCS4A02G402800.1	-1.31666	3.71557e-27	4.26711e-26	AT4G29520-like protein
TraesCS7A02G104800.1	-1.10366	8.91771e-24	8.45988e-23	AT4G29520-like protein
TraesCS5A02G454600.1	-1.20609	3.39705e-32	5.07399e-31	ATP dependent RNA helicase
TraesCS5B02G464500.2	-1.20825	2.86253e-36	5.22389e-35	ATP dependent RNA helicase
TraesCS1A02G138800.1	-1.00543	2.06286e-24	2.02849e-23	ATP synthase gamma chain
TraesCS1A02G379000.1	-1.16253	2.92395e-36	5.33249e-35	ATP synthase subunit beta
TraesCS1B02G400300.1	-1.16551	3.6887e-32	5.49202e-31	ATP synthase subunit beta
TraesCS1B02G400300.2	-1.07711	2.08248e-23	1.92976e-22	ATP synthase subunit beta
TraesCS2B02G310000.1	-1.2552	2.52824e-40	5.53442e-39	ATP synthase subunit d, mitochondrial
TraesCS1A02G174600.1	-1.32392	3.10296e-28	3.7612e-27	ATP-dependent RNA helicase
TraesCS6A02G116200.1	-1.26409	6.58194e-31	9.10665e-30	ATP-dependent RNA helicase
TraesCS6B02G144000.2	-1.08172	8.05462e-15	4.27826e-14	ATP-dependent RNA helicase
TraesCS7A02G298800.2	-1.52005	2.33414e-20	1.80586e-19	ATP-dependent RNA helicase DeaD
TraesCS2A02G221300.1	-1.56358	1.04997e-33	1.68719e-32	ATP-dependent zinc metalloprotease FtsH
TraesCS5B02G098600.2	-1.05012	1.21134e-10	4.58632e-10	Auxilin-related protein 1
TraesCS7A02G190600.1	-1.33839	6.3998e-36	1.14623e-34	Auxin efflux carrier component
TraesCS7B02G065800.1	-1.66765	3.23071e-43	7.98429e-42	Auxin response factor
TraesCS7B02G316600.1	-1.01663	4.71242e-23	4.25822e-22	Auxin response factor
TraesCS7A02G255700.1	-1.64902	2.82778e-28	3.43956e-27	Auxin-induced in root cultures protein 12
TraesCS5A02G378200.1	-1.1117	2.33392e-24	2.2886e-23	Auxin-responsive protein
TraesCS5B02G381800.1	-1.11181	3.89481e-21	3.16472e-20	Auxin-responsive protein
TraesCS5B02G446100.1	-1.50547	9.97013e-14	4.88998e-13	Auxin-responsive protein
TraesCS6B02G411000.1	-1.30205	1.05438e-13	5.15778e-13	Auxin-responsive protein
TraesCS7A02G371500.1	-1.71795	1.96863e-22	1.72107e-21	Auxin-responsive protein
TraesCS7B02G256100.1	-2.51665	1.05167e-36	1.95492e-35	Auxin-responsive protein
TraesCS3A02G362100.1	-1.83464	3.88031e-08	1.16614e-07	Avr9/Cf-9 rapidly elicited protein 137
TraesCS3A02G139300.1	-1.74204	6.87984e-09	2.23232e-08	B-box zinc finger family protein
TraesCS6A02G297400.1	-1.04339	3.04173e-15	1.65911e-14	B-cell receptor-associated-like protein
TraesCS2B02G123400.1	-1.5088	8.83301e-08	2.55097e-07	B12D protein
TraesCS2A02G460700.1	-1.76692	1.21988e-27	1.43694e-26	B3 domain-containing protein
TraesCS2B02G482400.1	-1.15259	5.23742e-18	3.47373e-17	B3 domain-containing protein
TraesCS5B02G126200.1	-2.0357	6.96461e-47	2.02749e-45	B3 domain-containing protein
TraesCS2A02G322100.1	-2.32692	1.54188e-15	8.58762e-15	Bag family molecular chaperone regulator 2
TraesCS5A02G312500.1	-1.23102	3.06039e-30	4.10438e-29	BAG family molecular chaperone regulator-like protein
TraesCS5B02G313500.1	-1.75589	2.28585e-58	1.02482e-56	BAG family molecular chaperone regulator-like protein
TraesCS7A02G269600.2	-1.02065	7.72941e-23	6.91077e-22	BAG family molecular chaperone regulator-like protein
TraesCS7B02G167800.1	-1.5747	5.55685e-47	1.62784e-45	BAG family molecular chaperone regulator-like protein
TraesCS3A02G471500.1	-1.40508	4.74458e-07	1.27458e-06	Basic 7S globulin 2
TraesCS1A02G193200.1	-1.37658	2.80668e-33	4.42115e-32	Basic helix loop helix (BHLH) family transcription factor
TraesCS1B02G208000.1	-1.43351	1.61787e-42	3.85861e-41	Basic helix loop helix (BHLH) family transcription factor
TraesCS3A02G000400.1	-2.8545	1.67752e-16	1.00514e-15	basic helix-loop-helix (bHLH) DNA-binding superfamily protein
TraesCS3B02G002200.1	-2.54438	7.75017e-14	3.82464e-13	basic helix-loop-helix (bHLH) DNA-binding superfamily protein
TraesCS4A02G257900.1	-1.38441	1.93703e-23	1.79915e-22	basic helix-loop-helix (bHLH) DNA-binding superfamily protein
TraesCS4A02G292700.1	-1.12286	2.43913e-07	6.75748e-07	basic helix-loop-helix (bHLH) DNA-binding superfamily protein
TraesCS4A02G354100.1	-1.66897	3.63127e-16	2.12795e-15	basic helix-loop-helix (bHLH) DNA-binding superfamily protein
TraesCS4B02G056600.1	-1.3138	3.33513e-17	2.09107e-16	basic helix-loop-helix (bHLH) DNA-binding superfamily protein
TraesCS3A02G252900.1	-1.8789	3.36343e-18	2.2527e-17	Basic helix-loop-helix (BHLH) family transcription factor
TraesCS3B02G284800.1	-2.31774	1.67588e-11	6.83545e-11	Basic helix-loop-helix (BHLH) family transcription factor
TraesCS5A02G380900.2	-4.06732	2.83806e-116	5.59138e-114	Basic helix-loop-helix (BHLH) family transcription factor
TraesCS5B02G384500.1	-4.12763	3.62883e-61	1.77483e-59	Basic helix-loop-helix (BHLH) family transcription factor
TraesCS2A02G271700.1	-9.57318	1.54505567448001e-316	5.40305969365658e-313	Basic helix-loop-helix (BHLH) Transcription Factor
TraesCS2B02G289900.1	-8.39411	0	0	Basic helix-loop-helix (BHLH) Transcription Factor
TraesCS6A02G353000.1	-1.07073	5.56786e-10	1.98809e-09	BEACH-DOMAIN HOMOLOG A1
TraesCS7B02G307700.1	-4.53989	2.23628e-47	6.67686e-46	Benzyl alcohol O-benzoyltransferase
TraesCS2A02G187800.1	-1.50628	3.45222e-18	2.31161e-17	BES1/BZR1 homolog 1
TraesCSU02G027700.1	-5.67333	2.26204e-26	2.47006e-25	beta glucosidase 43
TraesCS2A02G523300.1	-1.12179	7.2786e-25	7.32996e-24	Beta xylosidase
TraesCS2B02G553100.1	-1.38538	1.29735e-31	1.85936e-30	Beta xylosidase
TraesCS5A02G451400.1	-1.50275	1.77521e-13	8.52883e-13	Beta-1,3-galactosyltransferase-like protein
TraesCS5B02G460200.1	-1.07546	5.68987e-12	2.41878e-11	Beta-1,3-galactosyltransferase-like protein
TraesCS4B02G165000.1	-1.02472	9.29389e-27	1.04044e-25	Beta-adaptin-like protein
TraesCS1B02G229000.1	-1.77761	2.90273e-14	1.4781e-13	Beta-amylase
TraesCS4B02G344300.1	-2.38497	3.82691e-11	1.5126e-10	Beta-amylase
TraesCS5A02G513200.1	-1.80635	1.04943e-09	3.6557e-09	Beta-amylase
TraesCS2A02G488500.1	-2.08938	2.31759e-15	1.27481e-14	Beta-fructofuranosidase, insoluble protein
TraesCS2A02G488500.2	-1.93174	2.26489e-53	8.60904e-52	Beta-fructofuranosidase, insoluble protein
TraesCS2B02G516300.1	-2.37704	6.13244e-78	4.98724e-76	Beta-fructofuranosidase, insoluble protein
TraesCS4A02G321600.2	-1.42796	1.75678e-11	7.15083e-11	Beta-fructofuranosidase, insoluble protein
TraesCS6B02G080700.2	-1.02952	5.60666e-07	1.49426e-06	Beta-fructofuranosidase, insoluble protein
TraesCS3B02G418400.2	-1.0393	1.88747e-14	9.75139e-14	Beta-galactosidase
TraesCS2B02G599800.1	-1.68816	1.67541e-60	8.10922e-59	Beta-glucosidase
TraesCS2B02G599900.3	-1.72965	4.05403e-56	1.68522e-54	Beta-glucosidase
TraesCS5A02G389100.1	-1.04944	2.19981e-15	1.21241e-14	Beta-glucosidase
TraesCS2B02G600100.1	-1.4862	1.99966e-24	1.96911e-23	Beta-glucosidase, putative
TraesCS7A02G246300.1	-1.514	1.20226e-21	1.00521e-20	Beta-glucosidase, putative
TraesCS5B02G040700.1	-2.04195	1.66624e-07	4.68961e-07	Bidirectional sugar transporter SWEET
TraesCS5B02G040800.1	-2.10246	1.97371e-18	1.34642e-17	Bidirectional sugar transporter SWEET
TraesCS7B02G486000.1	-1.65266	9.29937e-08	2.68123e-07	Bifunctional inhibitor/lipid-transfer protein/seed storage 2S albumin superfamily protein
TraesCS7B02G031800.1	-1.15051	0.000198573	0.000395788	Bifunctional inhibitor/lipid-transfer protein/seed storage 2S albumin-like protein
TraesCS3A02G520600.1	-1.03496	5.94324e-17	3.66471e-16	Bifunctional polymyxin resistance arnA protein
TraesCS3B02G590000.1	-1.01874	4.58232e-22	3.92634e-21	Bifunctional polymyxin resistance arnA protein
TraesCS7A02G261700.1	-1.2726	7.95231e-12	3.33995e-11	Bifunctional uridylyltransferase/uridylyl-removing enzyme
TraesCS4A02G033500.1	-2.40629	3.04733e-34	5.03854e-33	Blue copper protein
TraesCS4A02G403200.1	-1.98741	2.37594e-10	8.77599e-10	Blue copper protein
TraesCS4B02G271800.1	-1.62535	1.79873e-34	3.01325e-33	Blue copper protein
TraesCS4B02G271900.1	-2.43166	3.23513e-50	1.10643e-48	Blue copper protein
TraesCS6B02G313200.1	-1.54297	2.40914e-08	7.39906e-08	Blue copper protein
TraesCS7A02G176800.1	-1.53537	2.71732e-40	5.93904e-39	Blue copper protein
TraesCS7A02G308000.1	-3.23576	1.4821e-34	2.49178e-33	Blue copper protein
TraesCS7B02G081800.1	-1.12577	1.83924e-23	1.71229e-22	Blue copper protein
TraesCS7B02G208200.1	-3.16216	1.93908e-40	4.26812e-39	Blue copper protein
TraesCS7B02G131200.1	-1.37794	8.5486e-14	4.21049e-13	BolA-like
TraesCS5B02G315400.1	-6.04378	8.93186e-23	7.96503e-22	BON1-associated protein 2
TraesCS5B02G107500.1	-1.29293	0.000172887	0.000347189	Bowman-Birk type trypsin inhibitor
TraesCS4B02G363000.1	-1.22484	1.36157e-19	1.00584e-18	Branched-chain-amino-acid aminotransferase
TraesCS3A02G323000.3	-1.01364	4.94643e-11	1.93622e-10	Brefeldin A-inhibited guanine nucleotide-exchange protein
TraesCS6B02G195700.1	-1.1459	6.2521e-19	4.41912e-18	Brefeldin A-inhibited guanine nucleotide-exchange protein
TraesCS2B02G551800.1	-1.37918	5.34555e-05	0.00011421	Brefeldin A-inhibited guanine nucleotide-exchange protein 1
TraesCS6A02G287800.2	-1.05096	5.16277e-06	1.24052e-05	BSD domain containing protein
TraesCS4A02G048200.1	-1.01511	2.31126e-20	1.78865e-19	BTB/POZ domain-containing protein
TraesCS4B02G118500.2	-2.33625	1.60777e-07	4.53327e-07	BTB/POZ domain-containing protein
TraesCS5A02G042600.1	-1.39152	1.77296e-08	5.52036e-08	BTB/POZ domain-containing protein
TraesCS5B02G076500.1	-1.02383	1.36848e-09	4.71485e-09	BTB/POZ domain-containing protein
TraesCS6B02G237800.1	-1.44048	2.61558e-26	2.845e-25	BTB/POZ domain-containing protein
TraesCS7A02G149100.1	-2.07046	3.57933e-06	8.76228e-06	BTB/POZ domain-containing protein
TraesCS2A02G506600.1	-1.3864	1.33863e-09	4.61486e-09	c-Myc-binding protein
TraesCS6A02G265500.1	-1.87288	3.35385e-39	6.99682e-38	C2 and GRAM domain-containing protein
TraesCS2B02G605000.1	-1.08126	2.67904e-22	2.3276e-21	C2 calcium/lipid-binding and GRAM domain protein
TraesCS2B02G622500.1	-1.14161	5.49701e-06	1.31541e-05	C2 calcium/lipid-binding and GRAM domain protein
TraesCS4A02G442400.1	-6.6884	3.17324e-41	7.22919e-40	Caffeoyl-CoA O-methyltransferase
TraesCS7A02G127600.1	-2.05719	2.46048e-71	1.70382e-69	Caffeoyl-CoA O-methyltransferase
TraesCS7B02G027200.1	-1.89854	3.17387e-72	2.22537e-70	Caffeoyl-CoA O-methyltransferase
TraesCS7B02G136000.1	-1.28472	1.99272e-19	1.45519e-18	Caffeoyl-CoA O-methyltransferase
TraesCS7B02G136100.1	-1.61148	8.01389e-08	2.324e-07	Caffeoyl-CoA O-methyltransferase 2
TraesCS5B02G071500.1	-1.00334	1.02949e-16	6.25019e-16	Calcineurin B-like protein
TraesCS4A02G230500.1	-2.1788	8.43367e-29	1.05283e-27	Calcineurin-like metallo-phosphoesterase superfamily protein
TraesCS4B02G085400.1	-1.68404	9.35672e-11	3.57552e-10	Calcineurin-like metallo-phosphoesterase superfamily protein
TraesCS3A02G038300.1	-3.42462	4.24838e-53	1.5932e-51	Calcium binding family protein
TraesCS3B02G045500.1	-3.53213	5.40283e-49	1.74538e-47	Calcium binding family protein
TraesCS4A02G132300.1	-1.2394	3.45848e-20	2.64936e-19	Calcium binding protein
TraesCS4B02G172400.1	-1.34823	2.84733e-21	2.32915e-20	Calcium binding protein
TraesCS4B02G132800.1	-1.04168	3.57878e-13	1.68212e-12	Calcium-binding EF-hand protein
TraesCS6B02G088900.1	-1.55066	2.0788e-13	9.93616e-13	Calcium-binding family protein
TraesCS7A02G450400.1	-1.06689	2.54739e-15	1.39627e-14	Calcium-binding family protein
TraesCS7B02G350200.1	-1.50991	3.11565e-22	2.69856e-21	Calcium-binding family protein
TraesCS2B02G367500.1	-1.57706	6.24316e-11	2.42481e-10	Calcium-binding protein
TraesCS5A02G229000.1	-1.58292	1.3959e-08	4.38881e-08	Calcium-binding protein
TraesCS7B02G433100.1	-2.1174	7.45729e-10	2.63183e-09	Calcium-binding protein
TraesCS3B02G492900.1	-1.14891	4.59999e-10	1.65709e-09	Calcium-dependent lipid-binding (CaLB domain) family protein
TraesCSU02G173200.1	-1.48636	3.44334e-11	1.36698e-10	Calcium-dependent lipid-binding (CaLB domain) family protein
TraesCS6B02G143000.1	-1.23317	4.4297e-10	1.59718e-09	Calcium-dependent lipid-binding domain protein
TraesCS2B02G389100.1	-1.13725	8.00661e-24	7.6214e-23	Calcium-dependent lipid-binding domain-containing protein
TraesCS3B02G392100.1	-1.38439	2.27721e-15	1.25309e-14	Calcium-dependent lipid-binding domain-containing protein
TraesCS7A02G524400.1	-1.611	3.70037e-34	6.09667e-33	Calcium-dependent lipid-binding domain-containing protein
TraesCS7A02G524400.3	-2.89992	5.90399e-12	2.50676e-11	Calcium-dependent lipid-binding family protein
TraesCS2A02G199700.1	-2.07932	2.08711e-57	9.10906e-56	Calcium-dependent protein kinase
TraesCS2A02G223100.1	-1.03933	6.41189e-24	6.13892e-23	Calcium-dependent protein kinase
TraesCS2A02G223100.2	-1.02082	1.10371e-11	4.56902e-11	Calcium-dependent protein kinase
TraesCS2A02G223100.3	-1.52718	4.14642e-08	1.2421e-07	Calcium-dependent protein kinase
TraesCS2A02G456100.1	-1.28771	1.14232e-34	1.93565e-33	Calcium-dependent protein kinase
TraesCS2B02G227000.1	-1.64264	3.26764e-37	6.17255e-36	Calcium-dependent protein kinase
TraesCS2B02G478100.1	-1.71871	2.83341e-60	1.35732e-58	Calcium-dependent protein kinase
TraesCS5A02G426500.1	-1.10452	2.94618e-24	2.87086e-23	Calcium-dependent protein kinase
TraesCS5B02G428400.2	-1.24299	1.58585e-29	2.06256e-28	Calcium-dependent protein kinase
TraesCS6A02G261200.1	-1.55158	1.80051e-27	2.10405e-26	Calcium-dependent protein kinase
TraesCS6B02G288600.1	-1.04989	2.60257e-14	1.33034e-13	Calcium-dependent protein kinase
TraesCS4A02G046800.1	-4.2214	1.2424e-48	3.93183e-47	Calcium-transporting ATPase
TraesCS4A02G046800.3	-3.30201	3.5777e-104	5.68691e-102	Calcium-transporting ATPase
TraesCS1A02G124800.1	-2.00233	1.16074e-09	4.02341e-09	callose synthase 1
TraesCS2B02G521100.1	-1.43743	5.11412e-19	3.63405e-18	Callose synthase-like protein
TraesCS3A02G245500.1	-1.05016	4.0862e-21	3.3135e-20	Callose synthase-like protein
TraesCS1A02G134000.1	-1.41389	4.61578e-10	1.66235e-09	Calmodulin
TraesCS2A02G098100.1	-1.20659	1.94145e-37	3.70743e-36	Calmodulin
TraesCS2B02G113800.1	-1.50335	1.51994e-49	5.03815e-48	Calmodulin
TraesCS5A02G057100.1	-2.22724	6.91503e-62	3.55616e-60	Calmodulin
TraesCS5B02G059900.1	-2.50599	3.06388e-38	6.0576e-37	Calmodulin
TraesCS4A02G118300.1	-1.10002	0.000155057	0.000313543	Calmodulin-binding protein
TraesCS5A02G090000.1	-1.22792	1.40599e-18	9.69057e-18	Calmodulin-binding protein
TraesCS5A02G090000.2	-2.84839	0.000340678	0.000657071	Calmodulin-binding protein
TraesCS5B02G095800.2	-2.26717	1.78902e-37	3.42571e-36	Calmodulin-binding protein
TraesCS5A02G092800.1	-1.69942	4.88088e-10	1.75398e-09	Calmodulin-binding protein, putative, expressed
TraesCS5B02G098900.1	-1.8836	2.12055e-34	3.54599e-33	Calmodulin-binding protein, putative, expressed
TraesCS2A02G229400.3	-8.95676	0.000221193	0.000438375	Calmodulin-binding transcription activator
TraesCS2A02G229400.5	-1.5568	7.72821e-05	0.000162121	Calmodulin-binding transcription activator
TraesCS3A02G433300.3	-1.08155	5.35964e-11	2.09152e-10	Calmodulin-binding transcription activator
TraesCS3B02G469100.1	-1.64572	1.98007e-10	7.3554e-10	Calmodulin-binding transcription activator
TraesCS3B02G469100.2	-1.85353	6.74541e-31	9.32821e-30	calmodulin-binding transcription activator
TraesCS4B02G306300.1	-1.45291	3.09571e-10	1.13166e-09	Calmodulin-binding transcription activator
TraesCS6B02G130100.1	-1.31775	4.54228e-29	5.7646e-28	Calreticulin/calnexin
TraesCS7B02G378400.1	-2.24074	3.12329e-14	1.58637e-13	Capsular polysaccharide phosphotransferase SacB
TraesCS4B02G196000.1	-1.16785	1.8209e-05	4.12114e-05	Carbamoyl-phosphate synthase large chain
TraesCS3A02G230000.3	-1.11413	2.34882e-05	5.24216e-05	Carbonic anhydrase
TraesCS7A02G089600.1	-1.80074	7.09628e-12	2.99029e-11	Carbonic anhydrase
TraesCS7B02G354800.1	-2.12425	7.73232e-15	4.11253e-14	Carbonic anhydrase
TraesCS2B02G034900.1	-2.21151	1.69811e-53	6.48107e-52	Carboxyl methyltransferase
TraesCS7A02G196900.1	-1.66115	3.8851e-08	1.16745e-07	Carboxyl methyltransferase
TraesCS1B02G184500.1	-1.05978	0.000259048	0.000508392	Carboxypeptidase
TraesCS7A02G281200.1	-1.25444	2.0403e-13	9.75884e-13	Carboxypeptidase
TraesCS1A02G420800.1	-1.07534	4.31166e-26	4.64649e-25	CAS1 domain-containing protein 1
TraesCS2A02G383000.2	-1.18797	3.58074e-16	2.09878e-15	CASP-like protein
TraesCS2B02G400200.1	-2.06256	2.40838e-30	3.24707e-29	CASP-like protein
TraesCS5B02G088800.1	-3.57647	8.90643e-24	8.45205e-23	CASP-like protein
TraesCS7A02G327900.1	-2.09968	7.9439e-11	3.05609e-10	CASP-like protein
TraesCS7B02G228600.1	-1.51949	4.77145e-15	2.57596e-14	CASP-like protein
TraesCS5A02G366700.1	-1.09759	7.77985e-14	3.83861e-13	Cation-chloride cotransporter 1
TraesCS5B02G368800.1	-1.2861	2.01331e-13	9.63138e-13	Cation-chloride cotransporter 1
TraesCS5A02G031600.1	-1.8003	4.42161e-25	4.48999e-24	Cation/H(+) antiporter
TraesCS6A02G235600.1	-2.60792	1.19133e-10	4.51362e-10	CBS domain-containing protein CBSX5
TraesCS6B02G391400.1	-1.02616	6.42593e-15	3.44456e-14	CCR4-NOT transcription complex family protein
TraesCS3B02G132900.1	-2.09677	6.97935e-31	9.64695e-30	cDNA clone:001-038-D11, full insert sequence
TraesCS7A02G196000.1	-2.92405	1.04517e-38	2.12189e-37	CDP-diacylglycerol--glycerol-3-phosphate 3-phosphatidyltransferase, putative
TraesCS7A02G358500.1	-1.43373	2.11785e-05	4.75208e-05	Cell division cycle and apoptosis regulator protein 1
TraesCS2B02G311900.1	-1.27105	3.20083e-07	8.76188e-07	Cell wall invertase
TraesCS1B02G345400.1	-1.75937	1.19312e-43	3.02069e-42	Cellulose synthase
TraesCS2B02G119700.2	-1.1701	2.05185e-36	3.78145e-35	Cellulose synthase
TraesCS3B02G163900.1	-1.16993	1.70034e-16	1.0186e-15	Cellulose synthase
TraesCS4A02G355000.2	-1.31763	4.6195e-40	1.00027e-38	Cellulose synthase
TraesCS4A02G355000.4	-1.10819	1.91113e-29	2.47642e-28	Cellulose synthase
TraesCS5B02G517500.1	-1.14596	1.84184e-32	2.78676e-31	Cellulose synthase
TraesCS5B02G517500.2	-1.05169	2.47708e-29	3.1803e-28	Cellulose synthase
TraesCS6A02G077800.1	-1.359	4.34164e-50	1.47764e-48	Cellulose synthase
TraesCS6B02G104600.1	-1.08629	1.46731e-32	2.22973e-31	Cellulose synthase
TraesCSU02G142500.1	-1.24413	3.54273e-18	2.37052e-17	Cellulose synthase
TraesCSU02G142500.2	-1.05391	2.93182e-19	2.11448e-18	Cellulose synthase
TraesCS5A02G429700.1	-1.92475	8.02413e-09	2.5874e-08	CELLULOSE SYNTHASE INTERACTIVE 2
TraesCS4A02G456300.1	-1.52579	2.16236e-37	4.11806e-36	Cellulose synthase-like protein
TraesCS7A02G033100.1	-1.5156	4.61665e-45	1.22422e-43	Cellulose synthase-like protein
TraesCS2A02G197600.1	-1.08919	0.000302024	0.000586887	Chalcone--flavonone isomerase
TraesCS7A02G163700.1	-1.43465	4.05929e-11	1.59993e-10	Chalcone--flavonone isomerase
TraesCS7B02G069500.1	-2.13225	1.6118e-46	4.62953e-45	Chalcone--flavonone isomerase
TraesCS1B02G163400.1	-1.12275	1.79722e-06	4.54972e-06	Chaperone DnaK
TraesCS3B02G331400.4	-1.08179	3.64888e-27	4.19397e-26	Chaperone DnaK
TraesCS6A02G348200.1	-1.03305	3.44122e-08	1.03931e-07	Chaperone protein clpB
TraesCS1B02G054900.1	-1.24062	7.60256e-07	1.99896e-06	Chaperone protein dnaJ
TraesCS2A02G524200.1	-4.54887	6.81935e-102	1.02569e-99	Chaperone protein DnaJ
TraesCS4A02G069100.1	-1.48321	7.60071e-09	2.45767e-08	Chaperone protein dnaJ
TraesCS4B02G187600.1	-4.22853	3.8473e-14	1.94457e-13	Chaperone protein dnaJ
TraesCS4B02G226300.1	-1.44028	1.37743e-05	3.16068e-05	Chaperone protein dnaJ
TraesCS2A02G136700.1	-1.63171	5.56003e-13	2.5787e-12	Chaperone protein dnaJ-related
TraesCS3A02G537600.1	-1.32797	4.15809e-28	5.01193e-27	Chaperone protein dnaJ, putative
TraesCS7A02G529900.1	-1.43912	1.09245e-52	4.01082e-51	Chaperone protein htpG family protein
TraesCS7B02G446900.2	-1.44196	1.04829e-14	5.52503e-14	Chaperone protein htpG family protein
TraesCS3A02G119600.1	-2.51591	1.05648e-33	1.69667e-32	Chemotaxis response regulator protein-glutamate methylesterase
TraesCS1A02G203600.1	-1.26319	9.03173e-11	3.45699e-10	Chitinase
TraesCS5A02G272400.1	-1.05116	1.05659e-24	1.05568e-23	Chitinase-like protein
TraesCS5B02G272600.1	-1.13405	3.5446e-30	4.7424e-29	Chitinase-like protein
TraesCS6A02G283600.3	-1.4614	2.48995e-22	2.16668e-21	Chloride channel protein
TraesCS6B02G126400.1	-1.07758	2.76701e-07	7.62734e-07	Chloride channel protein
TraesCS3B02G328900.1	-1.28151	4.14863e-33	6.46945e-32	choice-of-anchor C domain protein, putative (Protein of unknown function, DUF642)
TraesCS2B02G157900.1	-1.13236	1.37782e-13	6.67462e-13	Choline transporter-like protein
TraesCS1B02G211200.2	-1.65024	2.18325e-34	3.64866e-33	Choline-phosphate cytidylyltransferase
TraesCS4B02G220800.1	-1.09716	1.32142e-26	1.4664e-25	Chorismate synthase
TraesCS3A02G041700.1	-1.61064	4.06091e-23	3.68498e-22	chromatin remodeling 8
TraesCS3B02G042000.1	-1.12144	2.29688e-13	1.09337e-12	chromatin remodeling 8
TraesCS1B02G118900.1	-3.7902	1.50884e-06	3.85105e-06	Chromatin remodeling factor, putative
TraesCS5A02G178700.1	-1.23694	4.96618e-08	1.47582e-07	Chromosome transmission fidelity protein 8
TraesCS1A02G026800.1	-1.50032	1.94335e-14	1.00333e-13	Chymotrypsin inhibitor
TraesCS1A02G041400.1	-1.41827	1.44094e-05	3.29802e-05	Chymotrypsin inhibitor
TraesCS6A02G147300.1	-3.72975	1.42957e-112	2.61396e-110	Cinnamoyl CoA reductase
TraesCS6B02G175600.1	-3.5606	1.49949e-38	3.02015e-37	Cinnamoyl CoA reductase
TraesCS3A02G229700.1	-1.63832	7.91672e-16	4.52458e-15	Cinnamoyl-CoA reductase
TraesCS5A02G061600.1	-5.97759	1.09871e-80	9.36394e-79	Cinnamoyl-CoA reductase
TraesCS5A02G061700.1	-9.00448	4.67308e-240	4.84201e-237	Cinnamoyl-CoA reductase
TraesCS5A02G061800.1	-11.1236	1.50611e-65	8.79641e-64	Cinnamoyl-CoA reductase
TraesCS5A02G163400.1	-3.66214	2.30486e-143	7.49778e-141	Cinnamoyl-CoA reductase
TraesCS5B02G069500.1	-6.80779	1.85311e-89	1.93442e-87	Cinnamoyl-CoA reductase
TraesCS5B02G069600.1	-8.27684	4.57065e-183	2.77975e-180	Cinnamoyl-CoA reductase
TraesCS5B02G160700.1	-3.33071	3.42893e-108	5.84925e-106	Cinnamoyl-CoA reductase
TraesCS4A02G405100.1	-2.44738	1.30817e-23	1.23016e-22	Classical arabinogalactan protein 5
TraesCS4A02G405300.1	-1.38264	6.66034e-13	3.06867e-12	Classical arabinogalactan protein 5
TraesCS4A02G405500.1	-1.54402	4.11157e-25	4.18731e-24	Classical arabinogalactan protein 5
TraesCS4B02G305200.1	-1.99925	4.97775e-21	4.01434e-20	Classical arabinogalactan protein 5
TraesCS4A02G082500.1	-1.44259	3.52802e-12	1.53189e-11	Clathrin heavy chain
TraesCS4B02G221500.1	-1.48054	1.19978e-22	1.06017e-21	Clathrin heavy chain
TraesCS6A02G375400.1	-1.18874	8.35727e-34	1.3499e-32	Clathrin interactor EPSIN-like protein
TraesCS6B02G413000.1	-1.18664	3.2968e-30	4.41509e-29	Clathrin interactor EPSIN-like protein
TraesCS2A02G348300.1	-1.98172	2.57172e-38	5.11346e-37	Cmp-sialic acid transporter, putative
TraesCS4B02G046300.1	-1.02323	4.03601e-21	3.27564e-20	Coatomer subunit alpha
TraesCS3B02G221200.1	-1.27993	2.06877e-38	4.13105e-37	Coatomer subunit beta
TraesCS3A02G352400.2	-1.21131	2.53051e-12	1.11468e-11	Coatomer subunit delta
TraesCS2A02G175000.1	-1.30575	4.88377e-08	1.4521e-07	COBRA-like protein
TraesCS2B02G201400.1	-1.02802	4.01939e-06	9.78221e-06	COBRA-like protein
TraesCS5A02G392000.1	-1.26799	3.45003e-40	7.50529e-39	COBRA-like protein
TraesCS5B02G396900.1	-1.04097	4.54352e-29	5.7646e-28	COBRA-like protein
TraesCS7B02G500200.2	-1.00208	6.27355e-10	2.22982e-09	Coiled-coil domain-containing 12
TraesCS7B02G286200.1	-2.44114	1.98201e-66	1.17726e-64	Coiled-coil domain-containing 90B, mitochondrial
TraesCS1A02G127000.1	-1.02004	3.40228e-12	1.47867e-11	Coiled-coil domain-containing protein 25
TraesCS1B02G147600.1	-1.04305	1.086e-13	5.30594e-13	Coiled-coil domain-containing protein 25
TraesCS2A02G166600.1	-2.34321	6.42106e-09	2.08919e-08	cold regulated protein 27
TraesCS2A02G166600.2	-3.30002	1.41212e-10	5.31561e-10	cold regulated protein 27
TraesCS2B02G145400.1	-1.41573	3.10219e-27	3.57884e-26	Collagen, type IV, alpha 5
TraesCS4B02G225600.1	-2.44835	1.02439e-37	1.98191e-36	Collagen, type IV, alpha 5
TraesCS5B02G326000.1	-1.29771	4.92822e-16	2.85567e-15	Collagen, type IV, alpha 5
TraesCS5B02G333900.1	-1.10212	8.73707e-10	3.06762e-09	Collagen, type IV, alpha 5
TraesCS5A02G085100.1	-1.19343	5.63262e-09	1.8413e-08	Complex 1 LYR protein
TraesCS6A02G150900.1	-1.41532	1.54027e-07	4.35215e-07	CONSTANS-like protein
TraesCS6B02G179000.1	-1.6672	7.86931e-06	1.85315e-05	CONSTANS-like protein
TraesCS7B02G400600.1	-1.67323	4.42825e-08	1.32384e-07	CONSTANS-like protein
TraesCS2B02G253600.3	-1.16863	3.73238e-17	2.33438e-16	COP9 signalosome complex subunit-like protein
TraesCS1A02G236100.2	-1.93418	0.000245985	0.000484114	Copine-1
TraesCS1A02G236100.4	-1.41552	3.96957e-11	1.56655e-10	Copine-1
TraesCS1B02G247700.1	-1.8924	2.42463e-12	1.07007e-11	Copine-1
TraesCS1B02G247700.2	-2.07684	1.73517e-22	1.5203e-21	Copine-1
TraesCS1A02G114000.1	-1.09397	8.70615e-07	2.27396e-06	Core-2/I-branching beta-1,6-N-acetylglucosaminyltransferase family protein
TraesCS3B02G291600.1	-1.98133	6.49205e-36	1.16126e-34	Core-2/I-branching beta-1,6-N-acetylglucosaminyltransferase family protein
TraesCS5A02G029800.1	-1.40789	2.20317e-26	2.40859e-25	core-2/I-branching beta-1,6-N-acetylglucosaminyltransferase family protein
TraesCS7A02G489600.1	-1.22364	3.01581e-25	3.08936e-24	Core-2/I-branching beta-1,6-N-acetylglucosaminyltransferase family protein
TraesCS7B02G392700.1	-1.15072	2.4379e-18	1.6502e-17	Core-2/I-branching beta-1,6-N-acetylglucosaminyltransferase family protein
TraesCS3B02G342500.1	-1.7975	4.9035e-11	1.91968e-10	Core-2/I-branching beta-1,6-N-acetylglucosaminyltransferase family protein, putative
TraesCS4B02G368800.1	-1.08239	1.14699e-19	8.50692e-19	Cortical cell-delineating protein
TraesCS1B02G379300.1	-1.42078	1.70174e-16	1.01922e-15	cotton fiber (DUF761)
TraesCS7B02G033400.1	-5.73374	7.03775e-33	1.08598e-31	cotton fiber (DUF761)
TraesCS3A02G435800.1	-1.20349	2.23711e-06	5.60149e-06	cotton fiber protein
TraesCS1A02G362100.1	-2.17066	1.32457e-14	6.93029e-14	cotton fiber-like protein (DUF761)
TraesCS3A02G250800.1	-1.77913	2.68306e-28	3.26922e-27	cotton fiber-like protein (DUF761)
TraesCS3B02G280300.1	-2.6323	5.06707e-34	8.28501e-33	cotton fiber-like protein (DUF761)
TraesCS5B02G128900.1	-1.02316	3.37367e-10	1.22813e-09	CsAtPR5
TraesCS1A02G411600.1	-1.09639	8.48527e-19	5.92867e-18	CTP synthase
TraesCS3A02G236700.3	-2.03402	2.47951e-24	2.42711e-23	CTP synthase
TraesCS4A02G068500.1	-1.95351	8.45054e-31	1.16517e-29	Curculin-like mannose-binding lectin family protein
TraesCS2B02G547600.1	-1.29636	8.17935e-19	5.73066e-18	Cyclic nucleotide-gated channel
TraesCS2A02G404800.1	-1.04802	1.1542e-12	5.20719e-12	Cyclin
TraesCS2B02G432000.1	-1.49707	2.00265e-14	1.03312e-13	Cyclin family protein
TraesCS4A02G240100.2	-1.08705	4.13971e-11	1.63047e-10	Cycloeucalenol cycloisomerase
TraesCS6B02G001700.1	-5.39622	9.76916e-62	4.97818e-60	Cystathionine gamma-lyase
TraesCS6B02G003900.1	-5.26495	3.64655e-29	4.6392e-28	Cystathionine gamma-lyase
TraesCS2A02G355700.1	-5.99006	9.11842e-39	1.85795e-37	Cysteine desulfurase
TraesCS3A02G142000.1	-1.8464	6.50943e-31	9.01077e-30	Cysteine protease
TraesCS7B02G323900.1	-1.03783	1.70262e-05	3.86564e-05	Cysteine protease, putative
TraesCS7B02G262800.1	-1.45174	5.80752e-07	1.54617e-06	cysteine-rich/transmembrane domain A-like protein
TraesCS3B02G009100.1	-1.11255	9.40899e-15	4.9763e-14	Cysteine/Histidine-rich C1 domain family protein
TraesCS5A02G038400.1	-1.93111	2.02943e-20	1.57753e-19	Cystic fibrosis transmembrane conductance regulator
TraesCS7B02G073000.1	-1.32705	3.79112e-14	1.91687e-13	cystic fibrosis transmembrane conductance regulator
TraesCS6B02G386700.1	-1.05155	7.55476e-24	7.20355e-23	Cytochrome b-c1 complex subunit 8
TraesCS7A02G139000.1	-1.10925	7.26227e-27	8.1923e-26	Cytochrome b-c1 complex subunit 8
TraesCS7B02G041000.1	-1.15669	3.34315e-27	3.85047e-26	Cytochrome b-c1 complex subunit 8
TraesCS4A02G044000.1	-2.08518	2.15038e-61	1.06665e-59	Cytochrome b561 and DOMON domain-containing protein
TraesCS4B02G265100.1	-2.15257	3.73284e-49	1.21008e-47	Cytochrome b561 and DOMON domain-containing protein
TraesCS7B02G152000.1	-1.93165	2.5016e-57	1.08841e-55	Cytochrome b561 and DOMON domain-containing protein
TraesCS5B02G331000.1	-1.21136	3.04843e-13	1.4384e-12	Cytochrome c oxidase subunit 1
TraesCS1A02G206200.1	-1.03994	1.41319e-05	3.23821e-05	Cytochrome c-type biogenesis protein CcmE
TraesCS1A02G277400.1	-2.45072	5.49239e-49	1.77226e-47	Cytochrome P450
TraesCS1B02G286300.1	-1.80818	6.95674e-38	1.35248e-36	Cytochrome P450
TraesCS2A02G152200.1	-1.52729	2.75744e-13	1.3055e-12	Cytochrome P450
TraesCS2A02G152400.1	-2.51615	1.63526e-26	1.8068e-25	Cytochrome P450
TraesCS2A02G152500.1	-4.49994	3.48056e-21	2.83718e-20	Cytochrome P450
TraesCS2B02G177300.1	-1.76358	1.781e-14	9.22009e-14	Cytochrome P450
TraesCS2B02G177500.1	-1.89055	8.66976e-12	3.62928e-11	Cytochrome P450
TraesCS2B02G177600.1	-4.73239	2.79507e-94	3.34167e-92	Cytochrome P450
TraesCS3A02G132000.1	-1.45582	2.1075e-14	1.08501e-13	Cytochrome P450
TraesCS3A02G227800.1	-1.72152	5.51652e-05	0.000117684	Cytochrome P450
TraesCS3B02G403400.1	-1.51627	1.83276e-07	5.13812e-07	Cytochrome P450
TraesCS3B02G460800.1	-11.5369	9.44948e-89	9.79106e-87	Cytochrome P450
TraesCS4B02G135200.1	-4.0708	1.06736e-83	9.92047e-82	Cytochrome P450
TraesCS5A02G129500.1	-4.59518	5.24184e-87	5.20021e-85	Cytochrome P450
TraesCS5B02G128100.1	-5.94294	8.78411e-90	9.30849e-88	Cytochrome P450
TraesCS5B02G206000.1	-1.32808	9.36675e-16	5.32178e-15	Cytochrome P450
TraesCS6A02G378800.1	-1.37568	1.69423e-11	6.90729e-11	Cytochrome P450
TraesCS6B02G337700.1	-2.20327	5.5948e-14	2.79351e-13	Cytochrome P450
TraesCS7A02G373100.1	-1.49017	3.95872e-14	1.99908e-13	Cytochrome P450
TraesCSU02G084600.1	-2.83615	2.18963e-55	8.87785e-54	Cytochrome P450
TraesCSU02G084700.1	-4.24157	1.10121e-80	9.36394e-79	Cytochrome P450
TraesCSU02G084800.1	-2.8609	1.94597e-156	8.12544e-154	Cytochrome P450
TraesCS5A02G403200.1	-2.80118	6.19562e-128	1.63518e-125	Cytochrome P450 allene oxide synthase
TraesCS5B02G408000.1	-2.56008	1.19207e-116	2.41661e-114	Cytochrome P450 allene oxide synthase
TraesCS3A02G342900.1	-2.14697	3.20522e-63	1.71124e-61	Cytochrome P450 family cinnamate 4-hydroxylase
TraesCS3B02G375100.1	-2.07979	1.18419e-70	7.90663e-69	Cytochrome P450 family cinnamate 4-hydroxylase
TraesCS2A02G013000.2	-1.1814	4.11008e-07	1.11117e-06	Cytochrome P450 family protein
TraesCS4B02G389400.1	-10.7234	9.78235e-45	2.57128e-43	Cytochrome P450 family protein
TraesCS1A02G351600.1	-2.56182	3.15429e-65	1.827e-63	Cytochrome P450 family protein, expressed
TraesCS1B02G371900.1	-2.58396	3.08151e-51	1.09401e-49	Cytochrome P450 family protein, expressed
TraesCS2B02G559600.1	-2.33239	1.27609e-14	6.68412e-14	Cytochrome P450 family protein, expressed
TraesCS3A02G074300.1	-1.17253	5.98794e-10	2.13182e-09	Cytochrome P450 family protein, expressed
TraesCS3B02G539500.1	-2.39422	2.3876e-15	1.31152e-14	Cytochrome P450 family protein, expressed
TraesCS5A02G381100.1	-3.98395	1.57811e-09	5.40514e-09	Cytochrome P450 family protein, expressed
TraesCS6A02G097400.1	-3.13716	4.0129e-19	2.86976e-18	Cytochrome P450 family protein, expressed
TraesCS6B02G125800.1	-3.71928	1.02927e-45	2.84255e-44	Cytochrome P450 family protein, expressed
TraesCS7A02G077500.1	-1.10587	1.67489e-10	6.2651e-10	Cytochrome P450 family protein, expressed
TraesCS5B02G060200.1	-1.013	6.50477e-07	1.7236e-06	Cytochrome P450, putative
TraesCS4B02G341900.1	-2.26164	2.16335e-14	1.11274e-13	Cytochrome P450, putative, expressed
TraesCS5A02G510900.1	-2.85765	4.02434e-18	2.68828e-17	Cytochrome P450, putative, expressed
TraesCS2B02G162200.1	-1.00927	1.23802e-17	7.99884e-17	cytochrome-c oxidase/ electron carrier
TraesCS2B02G336700.1	-1.76229	2.93223e-28	3.55888e-27	Cytoplasmic dynein 2 heavy chain 1
TraesCS3A02G353600.1	-3.99705	1.49443e-23	1.39967e-22	Cytosine-specific methyltransferase
TraesCS3A02G050800.1	-1.09376	3.28063e-16	1.92651e-15	D-Ala-D/L-Ala epimerase
TraesCS2A02G084400.1	-3.92224	2.65484e-41	6.05805e-40	D-ribose-binding periplasmic
TraesCS2A02G084500.1	-4.90448	1.27904e-23	1.20561e-22	D-ribose-binding periplasmic
TraesCS4A02G106900.1	-4.21932	2.93043e-61	1.43827e-59	DDB1-and CUL4-associated factor
TraesCS7A02G225200.1	-3.06334	1.59265e-46	4.57923e-45	Decaprenyl-phosphate N-acetylglucosaminephosphotransferase
TraesCS3A02G186600.1	-1.26248	9.46938e-18	6.16082e-17	Deleted in split hand/splt foot protein 1
TraesCS3B02G216100.1	-1.14065	2.78268e-20	2.14576e-19	Deleted in split hand/splt foot protein 1
TraesCS3A02G403000.1	-1.43336	8.19706e-08	2.37442e-07	Di-glucose binding protein with Kinesin motor domain-containing protein
TraesCS6A02G122300.1	-1.17862	2.16182e-22	1.88585e-21	Diaminopimelate decarboxylase
TraesCS6B02G150600.1	-1.13603	2.26787e-23	2.09393e-22	Diaminopimelate decarboxylase
TraesCS5B02G269100.1	-1.01493	2.02624e-11	8.20229e-11	Dihydroflavonol-4-reductase
TraesCS2A02G317900.1	-1.57744	1.47402e-13	7.12584e-13	Dihydrofolate reductase
TraesCS2B02G336000.1	-2.57143	1.02903e-72	7.30665e-71	Dihydrofolate reductase
TraesCS2A02G121900.1	-7.50161	9.48078e-52	3.40481e-50	Dirigent protein
TraesCS2B02G050000.1	-1.33613	1.59369e-20	1.24504e-19	Dirigent protein
TraesCS2B02G100800.1	-2.28984	9.52381e-07	2.47711e-06	Dirigent protein
TraesCS5A02G386000.1	-1.96699	1.54162e-13	7.44022e-13	Dirigent protein
TraesCS7A02G526800.1	-1.54137	2.05044e-06	5.15577e-06	Dirigent protein
TraesCSU02G200800.1	-2.37573	1.46738e-33	2.34445e-32	Dirigent protein
TraesCS1A02G426000.2	-1.40076	5.53181e-06	1.32317e-05	Disease resistance protein (NBS-LRR class) family
TraesCS7B02G478800.1	-1.58027	6.66972e-27	7.54517e-26	Disease resistance protein (NBS-LRR class) family
TraesCS4B02G092600.1	-1.34187	1.06819e-13	5.22442e-13	Disease resistance protein RPM1
TraesCS6B02G464300.1	-1.49208	4.19471e-14	2.11368e-13	Disease resistance protein RPM1
TraesCS7B02G460700.1	-1.11595	4.77624e-12	2.04625e-11	Disease resistance protein RPM1
TraesCS3B02G607700.1	-1.18584	6.47778e-06	1.53957e-05	Disease resistance protein RPP13
TraesCS6A02G321300.1	-1.00456	8.98084e-09	2.88062e-08	DNA damage-binding protein 1
TraesCS1A02G299500.2	-1.11169	8.13834e-09	2.62272e-08	DNA helicase
TraesCS1B02G149700.1	-1.19849	2.43489e-11	9.78714e-11	DNA mismatch repair protein mutS
TraesCS2B02G507200.1	-1.3516	5.92111e-19	4.19365e-18	DNA oxidative demethylase ALKBH2
TraesCS3B02G412600.1	-1.13241	2.0007e-21	1.6501e-20	DNA polymerase
TraesCS3B02G137500.1	-1.88443	2.64431e-14	1.35069e-13	DNA polymerase epsilon subunit
TraesCS1A02G227700.1	-1.25489	1.47434e-07	4.1743e-07	DNA primase
TraesCS7A02G302200.2	-9.38386	3.23693e-06	7.9624e-06	DNA topoisomerase 1
TraesCS4B02G001300.1	-1.06953	5.62264e-14	2.8064e-13	DNA-directed RNA polymerase subunit
TraesCS2A02G212400.1	-1.82494	2.72061e-07	7.50388e-07	DNA-directed RNA polymerase subunit beta'
TraesCS5A02G494600.2	-1.01015	1.35751e-12	6.09693e-12	Dolichyl-diphosphooligosaccharide--protein glycosyltransferase subunit 1
TraesCS1A02G340400.1	-1.05482	1.50289e-23	1.40713e-22	Dolichyl-diphosphooligosaccharide--protein glycosyltransferase subunit STT3
TraesCS2A02G555600.1	-1.14905	7.15516e-25	7.21084e-24	Dolichyl-diphosphooligosaccharide--protein glycosyltransferase subunit STT3
TraesCS2B02G587900.1	-1.3097	5.83194e-37	1.09206e-35	Dolichyl-diphosphooligosaccharide--protein glycosyltransferase subunit STT3
TraesCS4B02G043000.1	-1.8304	2.27994e-16	1.35537e-15	Drug/metabolite transporter
TraesCS4B02G082100.1	-1.15855	3.53945e-17	2.21619e-16	DUF1685 family protein
TraesCS7A02G547400.1	-1.12171	5.77515e-06	1.37914e-05	DUF241 domain protein
TraesCS2A02G405800.2	-1.78738	1.32942e-16	8.01206e-16	DUF241 domain protein (DUF241)
TraesCS2B02G423600.1	-1.30648	4.29373e-11	1.68876e-10	DUF241 domain protein (DUF241)
TraesCS7A02G546700.1	-2.11489	1.41327e-13	6.84161e-13	DUF241 domain protein (DUF241)
TraesCS7B02G470100.1	-1.71733	8.37011e-14	4.12475e-13	DUF241 domain protein (DUF241)
TraesCS3A02G123600.1	-1.21855	1.08418e-19	8.05179e-19	DUF2921 family protein
TraesCS4B02G211200.1	-1.28562	8.80792e-10	3.09172e-09	DUF3527 domain protein
TraesCS1A02G378500.1	-1.19017	0.000277174	0.000541533	DUF4228 domain protein
TraesCS3A02G489300.1	-1.00245	1.46432e-05	3.34906e-05	DUF4228 domain protein
TraesCS7B02G252400.1	-1.42256	2.87986e-06	7.12603e-06	DUF4228 domain protein
TraesCS4B02G251900.1	-1.11916	6.20482e-17	3.82011e-16	DUF538 family protein (Protein of unknown function, DUF538)
TraesCS4B02G299800.1	-4.47301	2.92615e-76	2.29305e-74	DUF581 family protein
TraesCS1A02G355500.1	-1.52317	3.31074e-42	7.80298e-41	DUF616 family protein
TraesCS1B02G366100.1	-1.63111	2.8508e-40	6.22591e-39	DUF616 family protein
TraesCS3A02G197000.1	-1.67547	3.08821e-13	1.45668e-12	DUF789 family protein
TraesCS7B02G166200.2	-1.5643	3.5515e-15	1.92963e-14	DUF936 family protein
TraesCS4A02G266600.1	-1.05299	2.68865e-25	2.76028e-24	Dynamin
TraesCS4B02G047700.1	-1.03296	3.6521e-25	3.72887e-24	Dynamin
TraesCS2B02G303900.1	-1.43439	2.61885e-08	8.01412e-08	E3 ubiquitin protein ligase drip2
TraesCS3A02G414400.1	-1.07011	3.93944e-08	1.18276e-07	E3 ubiquitin-protein ligase RGLG2
TraesCS3B02G449200.1	-1.08014	1.35421e-24	1.34536e-23	E3 ubiquitin-protein ligase RGLG2
TraesCS5A02G368900.1	-3.85769	1.89804e-29	2.46059e-28	E3 ubiquitin-protein ligase RGLG2
TraesCS7A02G244000.1	-1.30391	1.42258e-14	7.42086e-14	E3 ubiquitin-protein ligase-like protein
TraesCS2B02G553600.1	-1.13867	0.000126739	0.000259052	Early light-induced protein 2, chloroplastic
TraesCS4A02G392100.1	-1.89037	7.63909e-11	2.94287e-10	Early nodulin 93
TraesCS4A02G392400.1	-1.0155	7.04506e-05	0.000148536	Early nodulin 93
TraesCS1B02G136700.2	-1.18195	2.02656e-10	7.52222e-10	Early response to dehydration 15-like protein
TraesCS4B02G239000.1	-2.06018	1.0849e-43	2.75419e-42	Early response to dehydration 15-like protein
TraesCS2A02G252100.1	-1.06623	1.3071e-20	1.02746e-19	Early-responsive to dehydration stress family protein
TraesCS3A02G105700.1	-1.87594	2.94927e-34	4.87929e-33	EEIG1/EHBP1 N-terminal domain-containing protein
TraesCS3B02G124200.1	-2.14289	7.68561e-43	1.85836e-41	EEIG1/EHBP1 N-terminal domain-containing protein
TraesCS7B02G076900.1	-1.61329	8.12901e-10	2.86167e-09	EF hand calcium-binding protein family, putative
TraesCS5A02G271100.1	-1.15373	2.02997e-05	4.56771e-05	electron transporter, putative (Protein of unknown function, DUF547)
TraesCS2A02G076700.1	-1.15823	3.4731e-27	3.99685e-26	Elongation factor 1 alpha
TraesCS7B02G248200.1	-1.11276	5.48375e-16	3.17035e-15	Elongation factor G
TraesCS7B02G239700.1	-1.07814	3.40551e-13	1.6023e-12	Elongation factor Ts
TraesCS7A02G565500.1	-3.03062	1.29077e-23	1.21502e-22	Embryogenesis transmembrane protein
TraesCS2B02G065700.1	-1.16506	2.2245e-17	1.41341e-16	Embryogenesis transmembrane protein-like
TraesCS4A02G449900.1	-2.25752	5.87847e-27	6.67165e-26	Embryogenesis transmembrane protein-like
TraesCS6B02G396800.1	-2.65476	1.55603e-15	8.6647e-15	Embryogenesis transmembrane protein-like
TraesCS6B02G398100.1	-4.80415	4.57545e-125	1.14288e-122	Embryogenesis transmembrane protein-like
TraesCS6B02G398200.1	-2.29529	9.7333e-07	2.52854e-06	Embryogenesis transmembrane protein-like
TraesCS7A02G217600.1	-2.02289	2.08073e-15	1.14927e-14	Embryogenesis transmembrane protein-like
TraesCS7A02G217700.1	-1.1774	5.50135e-06	1.31611e-05	Embryogenesis transmembrane protein-like
TraesCS7B02G124500.1	-1.44623	9.96851e-08	2.86382e-07	Embryogenesis transmembrane protein-like
TraesCS7B02G124600.1	-2.04367	1.24325e-30	1.70246e-29	Embryogenesis transmembrane protein-like
TraesCS5A02G199400.1	-1.4107	1.38538e-40	3.06869e-39	Endo-1,3(4)-beta-glucanase 1
TraesCS5B02G197800.1	-1.39493	3.90117e-38	7.66964e-37	Endo-1,3(4)-beta-glucanase 1
TraesCS2A02G556300.2	-1.30099	3.80641e-11	1.50534e-10	Endoglucanase
TraesCS2B02G586600.1	-1.16229	2.12546e-12	9.41152e-12	Endoglucanase
TraesCS6A02G122100.1	-2.0786	1.15607e-35	2.04568e-34	Endoglucanase
TraesCS6A02G312400.1	-1.1145	2.17171e-12	9.61023e-12	Endoglucanase
TraesCS6B02G150300.1	-1.97204	9.60857e-36	1.70564e-34	Endoglucanase
TraesCS6B02G342600.1	-1.38922	8.10882e-19	5.68694e-18	Endoglucanase
TraesCS7A02G197900.1	-1.64634	1.19486e-19	8.8526e-19	Endoglucanase
TraesCS7B02G104600.1	-1.8402	1.27448e-31	1.82752e-30	Endoglucanase
TraesCS4B02G177000.1	-1.034	3.54874e-13	1.66828e-12	Endoplasmic reticulum-Golgi intermediate compartment protein 3
TraesCS6B02G314800.3	-1.05253	3.88354e-16	2.27008e-15	Enhancer of mRNA-decapping protein 4
TraesCS7A02G220400.2	-11.2095	3.63829e-46	1.03125e-44	Enhancer of mRNA-decapping protein 4
TraesCS6B02G005300.1	-1.0539	5.68357e-08	1.67885e-07	Enhancer of polycomb-like protein
TraesCS5A02G014500.1	-1.03376	1.03848e-25	1.09056e-24	Enolase
TraesCS5A02G188100.1	-1.04662	7.24123e-20	5.44279e-19	Enolase
TraesCS5B02G012100.3	-1.0432	1.47375e-26	1.63285e-25	Enolase
TraesCS6B02G407500.1	-1.97919	1.08247e-52	3.9794e-51	ENTH/ANTH/VHS superfamily protein
TraesCS7A02G288200.1	-1.33754	2.57954e-06	6.41469e-06	Ephrin-A3
TraesCS7B02G449400.1	-3.05838	9.84919e-14	4.8332e-13	Epidermal growth factor receptor substrate 15
TraesCS7A02G222600.1	-1.02224	5.30667e-26	5.6794e-25	Epoxide hydrolase 2
TraesCSU02G047100.1	-1.46112	3.69545e-10	1.34178e-09	Epoxide hydrolase 2
TraesCS1A02G349100.1	-1.02985	8.23842e-14	4.06057e-13	ER lumen protein-retaining receptor
TraesCS4A02G341000.1	-1.29232	9.59258e-13	4.35865e-12	ER lumen protein-retaining receptor
TraesCS5B02G533600.1	-1.19009	4.02971e-07	1.09049e-06	ER lumen protein-retaining receptor
TraesCS1A02G133700.2	-1.09147	4.75768e-16	2.762e-15	ER membrane protein complex subunit 1
TraesCS4A02G231100.2	-1.23052	1.79062e-27	2.09425e-26	ER membrane protein complex subunit 10
TraesCS5B02G274500.3	-1.06421	1.62314e-07	4.57338e-07	ER membrane protein complex subunit 3
TraesCS1A02G029300.1	-1.37214	8.22434e-19	5.75642e-18	ERD (Early-responsive to dehydration stress) family protein
TraesCS1B02G036500.1	-1.10156	1.72053e-06	4.36585e-06	ERD (Early-responsive to dehydration stress) family protein
TraesCS1A02G272300.1	-3.3681	6.54653e-43	1.58705e-41	Ethylene-responsive transcription factor
TraesCS1A02G370600.1	-2.53111	8.72448e-15	4.62703e-14	Ethylene-responsive transcription factor
TraesCS1B02G282300.1	-1.74773	7.09999e-22	6.00633e-21	Ethylene-responsive transcription factor
TraesCS1B02G389700.1	-3.09728	4.97652e-09	1.63235e-08	Ethylene-responsive transcription factor
TraesCS2A02G415300.1	-1.30628	1.17357e-05	2.71427e-05	Ethylene-responsive transcription factor
TraesCS4B02G215800.1	-1.29869	2.13393e-06	5.35367e-06	Ethylene-responsive transcription factor
TraesCS6A02G319500.1	-7.16107	1.18521e-39	2.52148e-38	Ethylene-responsive transcription factor
TraesCS6A02G330500.1	-2.06206	9.02457e-17	5.50527e-16	Ethylene-responsive transcription factor
TraesCS6B02G350100.1	-11.1502	3.58413e-67	2.16565e-65	Ethylene-responsive transcription factor
TraesCS5B02G118200.1	-1.19318	6.47565e-09	2.1063e-08	Ethylene-responsive transcription factor ERF VII (MCCGAEVAD)
TraesCS7A02G528000.1	-1.0503	9.58443e-07	2.49218e-06	Eukaryotic aspartyl protease family protein
TraesCS7A02G537200.1	-1.02801	4.70494e-07	1.26478e-06	Eukaryotic aspartyl protease family protein
TraesCS7B02G444800.1	-1.2366	1.32472e-05	3.04598e-05	Eukaryotic aspartyl protease family protein
TraesCS7B02G445000.1	-1.06578	7.30837e-06	1.72831e-05	Eukaryotic aspartyl protease family protein
TraesCS7A02G366100.1	-1.78683	1.38187e-10	5.20661e-10	Eukaryotic translation initiation factor 3 subunit A
TraesCS5A02G220000.1	-1.05475	6.77384e-26	7.1973e-25	Eukaryotic translation initiation factor 3 subunit C
TraesCS5B02G219100.1	-1.04885	2.65717e-25	2.72896e-24	Eukaryotic translation initiation factor 3 subunit C
TraesCS5B02G178400.1	-1.51257	7.75257e-28	9.22526e-27	Eukaryotic translation initiation factor 3 subunit C-like protein
TraesCS5A02G261900.2	-1.00832	6.32404e-06	1.50469e-05	Eukaryotic translation initiation factor 3 subunit E
TraesCS7A02G241300.1	-1.00576	1.3108e-09	4.52282e-09	Eukaryotic translation initiation factor 3 subunit F
TraesCS4A02G166500.1	-1.32645	6.86049e-35	1.17532e-33	Eukaryotic translation initiation factor 3 subunit I
TraesCS5B02G194400.1	-1.25994	1.40871e-28	1.73765e-27	Eukaryotic translation initiation factor 3 subunit I
TraesCS2A02G244100.1	-1.05328	1.13687e-16	6.88568e-16	Exocyst complex component 8
TraesCS4A02G243100.3	-1.23334	3.34651e-27	3.85276e-26	Exocyst complex component SEC3A
TraesCS4B02G072000.1	-1.15603	1.60152e-24	1.58486e-23	Exocyst complex component SEC3A
TraesCS1A02G297800.1	-1.25388	3.33326e-08	1.00823e-07	Exocyst complex component, putative
TraesCS1B02G307200.1	-1.3486	1.21364e-24	1.20828e-23	Exocyst complex component, putative
TraesCS2B02G316400.1	-1.08152	2.33777e-21	1.91962e-20	Exocyst complex component, putative
TraesCS3B02G380100.1	-1.23508	6.1932e-06	1.47481e-05	Exocyst complex component, putative
TraesCS2B02G181700.1	-1.13705	8.77376e-06	2.05483e-05	Exosome complex component
TraesCS4A02G129600.1	-1.09733	6.72482e-06	1.59571e-05	Exostosin family protein
TraesCS4B02G175000.1	-1.2163	1.19739e-11	4.93636e-11	Exostosin family protein
TraesCS3B02G347900.1	-2.23636	2.06966e-07	5.77105e-07	Expansin
TraesCS1B02G225800.1	-1.43609	2.19662e-31	3.11468e-30	Expansin protein
TraesCS2A02G413500.1	-1.23561	1.24439e-07	3.54981e-07	Expansin protein
TraesCS2B02G432200.1	-1.57566	2.17636e-14	1.11923e-13	Expansin protein
TraesCS3A02G488000.1	-1.77107	1.91599e-16	1.14436e-15	Expansin protein
TraesCS6B02G275800.1	-2.6241	2.98806e-27	3.45001e-26	Expansin protein
TraesCS3A02G316500.1	-1.55107	1.01667e-07	2.91957e-07	External alternative NAD(P)H-ubiquinone oxidoreductase B2, mitochondrial
TraesCS2A02G104600.1	-2.11037	1.36939e-09	4.71742e-09	extra-large G-like protein, putative (DUF3133)
TraesCS2B02G121600.1	-2.03341	1.3201e-08	4.1622e-08	extra-large G-like protein, putative (DUF3133)
TraesCS3A02G342600.1	-1.42652	4.50908e-06	1.09085e-05	Extra-large G-like protein, putative (DUF3133)
TraesCS3B02G374600.1	-1.63646	9.0506e-10	3.17293e-09	Extra-large G-like protein, putative (DUF3133)
TraesCS1A02G425200.2	-1.15215	1.86712e-21	1.54221e-20	Extra-large G-protein-like
TraesCS1B02G459600.2	-1.13563	3.31132e-22	2.86448e-21	Extra-large guanine nucleotide binding protein, putative, expressed
TraesCS4A02G332200.1	-3.5817	3.39371e-12	1.47541e-11	F-box and associated interaction domains-containing protein
TraesCS1A02G182600.1	-1.35574	2.22204e-14	1.14187e-13	F-box family protein
TraesCS1B02G198100.1	-1.72245	4.59406e-17	2.85798e-16	F-box family protein
TraesCS3A02G333500.2	-1.49153	1.97593e-10	7.34111e-10	F-box family protein-like
TraesCS3B02G364700.3	-2.88525	1.30036e-26	1.4436e-25	F-box family protein-like
TraesCS1A02G114300.3	-1.54362	0.000369934	0.000709632	F-box protein
TraesCS1B02G171100.1	-1.10704	2.34692e-05	5.23877e-05	F-box protein
TraesCS2A02G205100.1	-2.33526	4.37682e-23	3.96137e-22	F-box protein
TraesCS5A02G166200.2	-1.3759	1.3122e-21	1.09419e-20	F-box protein
TraesCS5A02G411600.1	-1.29655	4.58283e-05	9.87973e-05	F-box protein
TraesCS5B02G013700.1	-1.53448	4.20124e-07	1.13515e-06	F-box protein
TraesCS1B02G196400.1	-1.04899	7.5131e-14	3.71223e-13	F-box protein PP2-A13
TraesCS6B02G381700.2	-1.51568	4.21702e-07	1.13898e-06	F-box protein SKIP8
TraesCS5B02G058300.1	-1.04879	3.37888e-08	1.02115e-07	F-box/LRR-repeat protein, putative
TraesCS2B02G484800.1	-1.02874	5.49345e-06	1.31467e-05	F-box/WD-40 repeat-containing protein
TraesCS7A02G354100.1	-1.62924	8.10597e-06	1.90629e-05	FAD-binding Berberine family protein
TraesCS4B02G358600.1	-6.7046	6.21874e-150	2.28915e-147	FAD-binding Berberine family protein, putative
TraesCS1A02G365800.1	-1.092	2.46518e-23	2.27085e-22	Farnesyl diphosphate synthase
TraesCS1A02G396800.1	-1.2538	2.3837e-38	4.74636e-37	Fasciclin-like arabinogalactan protein
[truncated: 3,346 more rows]
