# Supplementary material for: Physiological and Transcriptomic Characterization of Sea-Wheatgrass-Derived Waterlogging Tolerance in Wheat
Source: Plants (Basel). 2021 Dec 30;11(1):108. doi: 10.3390/plants11010108 (PMC8747256; doi:10.3390/plants11010108)
Supplement: Supplementary file 1 [file plants-11-00108-s001.zip › Table S4.xlsx]

## Sheet: Sheet1
Table S4. GO classification of the up-regulated DEGs in Amph819 upon stagnant treatment
GO Term	Number of Gene Loci
Biological processes
alpha-amino acid biosynthetic process	34
alpha-amino acid catabolic process	21
alpha-amino acid metabolic process	58
antibiotic catabolic process	58
antibiotic metabolic process	59
aromatic amino acid family metabolic process	27
aromatic compound catabolic process	34
carbohydrate biosynthetic process	36
carbohydrate catabolic process	39
carbohydrate metabolic process	198
carboxylic acid biosynthetic process	50
carboxylic acid catabolic process	36
carboxylic acid metabolic process	137
catabolic process	202
cellular amino acid biosynthetic process	39
cellular amino acid catabolic process	21
cellular amino acid metabolic process	83
cellular carbohydrate biosynthetic process	30
cellular carbohydrate metabolic process	62
cellular catabolic process	171
cellular detoxification	21
cellular glucan metabolic process	29
cellular nitrogen compound catabolic process	21
cellular polysaccharide biosynthetic process	21
cellular polysaccharide metabolic process	33
cellular response to chemical stimulus	47
cellular response to DNA damage stimulus	38
cellular response to stimulus	123
cellular response to stress	50
cellular response to toxic substance	21
cofactor catabolic process	59
cofactor metabolic process	90
defense response	41
defense response to other organism	31
detoxification	22
DNA metabolic process	53
DNA repair	38
drug catabolic process	67
drug metabolic process	106
glucan biosynthetic process	21
glucan metabolic process	29
glutamine family amino acid metabolic process	21
hexose metabolic process	23
hydrogen peroxide catabolic process	50
hydrogen peroxide metabolic process	50
monocarboxylic acid metabolic process	57
monosaccharide metabolic process	31
oligosaccharide metabolic process	22
organic acid biosynthetic process	50
organic acid catabolic process	36
organic acid metabolic process	145
organic cyclic compound catabolic process	34
organic substance catabolic process	140
oxidation-reduction process	291
oxoacid metabolic process	144
polysaccharide metabolic process	43
pyruvate metabolic process	23
reactive oxygen species metabolic process	57
response to abiotic stimulus	72
response to biotic stimulus	39
response to chemical	104
response to external biotic stimulus	35
response to external stimulus	46
response to inorganic substance	36
response to light stimulus	31
response to other organism	35
response to oxidative stress	57
response to radiation	36
response to stimulus	286
response to stress	182
response to toxic substance	23
ribonucleotide metabolic process	34
ribose phosphate metabolic process	34
small molecule biosynthetic process	75
small molecule catabolic process	44
small molecule metabolic process	225
sulfur compound metabolic process	29
Molecular function
hydrolase activity	398
cation binding	388
metal ion binding	384
drug binding	373
purine ribonucleoside triphosphate binding	369
ATP binding	342
oxidoreductase activity	297
cofactor binding	206
coenzyme binding	93
hydrolase activity, acting on glycosyl bonds	88
hydrolase activity, hydrolyzing O-glycosyl compounds	84
antioxidant activity	56
oxidoreductase activity, acting on peroxide as acceptor	55
peroxidase activity	55
lyase activity	53
ubiquitin-like protein transferase activity	40
ubiquitin-protein transferase activity	40
aspartic-type endopeptidase activity	35
aspartic-type peptidase activity	35
ligase activity	35
glucosyltransferase activity	34
UDP-glycosyltransferase activity	33
endopeptidase inhibitor activity	31
endopeptidase regulator activity	31
peptidase inhibitor activity	31
peptidase regulator activity	31
UDP-glucosyltransferase activity	29
oxidoreductase activity, acting on CH-OH group of donors	28
oxidoreductase activity, acting on the CH-OH group of donors, NAD or NADP as acceptor	27
serine-type endopeptidase inhibitor activity	25
carbon-carbon lyase activity	21
hydrolase activity, acting on carbon-nitrogen (but not peptide) bonds	21
