# Supplementary material for: Physiological and Transcriptomic Characterization of Sea-Wheatgrass-Derived Waterlogging Tolerance in Wheat
Source: Plants (Basel). 2021 Dec 30;11(1):108. doi: 10.3390/plants11010108 (PMC8747256; doi:10.3390/plants11010108)
Supplement: Supplementary file 1 [file plants-11-00108-s001.zip › Table S5.xlsx]

## Sheet: Sheet1
Table S5. GO classification of the down-regulated DEGs in Amph819 upon stagnant treatment
GO Terms	Number of Gene Loci
Biological processes
alpha-amino acid biosynthetic process	40
alpha-amino acid catabolic process	42
alpha-amino acid metabolic process	89
amide biosynthetic process	179
amide transport	153
antibiotic catabolic process	94
antibiotic metabolic process	94
aromatic amino acid family catabolic process	29
aromatic amino acid family metabolic process	46
aromatic compound catabolic process	52
benzene-containing compound metabolic process	23
beta-glucan biosynthetic process	27
beta-glucan metabolic process	36
carbohydrate biosynthetic process	64
carbohydrate derivative biosynthetic process	82
carbohydrate derivative metabolic process	125
carbohydrate metabolic process	250
carboxylic acid biosynthetic process	109
carboxylic acid catabolic process	45
carboxylic acid metabolic process	178
catabolic process	232
cell wall biogenesis	60
cell wall macromolecule metabolic process	50
cell wall organization	85
cell wall organization or biogenesis	118
cell wall polysaccharide metabolic process	45
cellular amide metabolic process	198
cellular amino acid biosynthetic process	51
cellular amino acid catabolic process	42
cellular amino acid metabolic process	115
cellular carbohydrate biosynthetic process	50
cellular carbohydrate metabolic process	98
cellular catabolic process	202
cellular component assembly	169
cellular component biogenesis	252
cellular component organization	352
cellular component organization or biogenesis	400
cellular glucan metabolic process	73
cellular localization	137
cellular macromolecule localization	114
cellular polysaccharide biosynthetic process	42
cellular polysaccharide metabolic process	85
cellular protein localization	114
cellular protein-containing complex assembly	149
cellulose biosynthetic process	24
cellulose metabolic process	33
chromatin assembly	96
chromatin assembly or disassembly	98
chromatin organization	118
chromosome organization	133
cinnamic acid biosynthetic process	23
cinnamic acid metabolic process	23
cofactor catabolic process	99
cofactor metabolic process	121
cytoplasmic translation	25
dicarboxylic acid metabolic process	21
DNA conformation change	102
DNA packaging	96
DNA replication	46
DNA-dependent DNA replication	26
drug catabolic process	131
drug metabolic process	179
endoplasmic reticulum to Golgi vesicle-mediated transport	26
erythrose 4-phosphate/phosphoenolpyruvate family amino acid catabolic process	29
erythrose 4-phosphate/phosphoenolpyruvate family amino acid metabolic process	37
establishment of localization	430
establishment of protein localization	150
external encapsulating structure organization	85
glucan biosynthetic process	30
glucan metabolic process	73
glutamine family amino acid metabolic process	24
glycoprotein biosynthetic process	52
glycoprotein metabolic process	53
glycosylation	55
Golgi vesicle transport	43
hemicellulose metabolic process	45
hexose metabolic process	26
hydrogen peroxide catabolic process	94
hydrogen peroxide metabolic process	94
intracellular protein transport	110
intracellular transport	129
L-phenylalanine catabolic process	29
L-phenylalanine metabolic process	37
localization	433
macromolecule glycosylation	52
macromolecule localization	158
microtubule-based movement	31
microtubule-based process	45
monocarboxylic acid biosynthetic process	62
monocarboxylic acid metabolic process	84
monosaccharide metabolic process	31
movement of cell or subcellular component	32
multi-organism reproductive process	29
negative regulation of nucleic acid-templated transcription	28
negative regulation of nucleobase-containing compound metabolic process	29
negative regulation of RNA biosynthetic process	28
negative regulation of RNA metabolic process	28
negative regulation of transcription, DNA-templated	28
nitrogen compound transport	180
nucleosome assembly	96
nucleosome organization	96
organelle organization	232
organic acid biosynthetic process	109
organic acid catabolic process	45
organic acid metabolic process	178
organic cyclic compound catabolic process	55
organic substance transport	185
organonitrogen compound biosynthetic process	329
oxoacid metabolic process	178
peptide biosynthetic process	170
peptide metabolic process	176
peptide transport	151
phenylpropanoid biosynthetic process	25
phenylpropanoid metabolic process	30
plant-type cell wall organization or biogenesis	37
polysaccharide biosynthetic process	52
polysaccharide metabolic process	99
protein folding	43
protein glycosylation	52
protein localization	151
protein transport	150
protein-containing complex assembly	153
protein-containing complex subunit organization	160
protein-DNA complex assembly	98
protein-DNA complex subunit organization	98
reactive oxygen species metabolic process	95
regulation of gene expression, epigenetic	23
regulation of organelle organization	22
response to abiotic stimulus	123
response to acid chemical	101
response to chemical	165
response to cold	26
response to inorganic substance	93
response to osmotic stress	30
response to oxidative stress	103
response to oxygen-containing compound	108
response to salt stress	29
response to stimulus	394
response to stress	273
response to temperature stimulus	34
response to water	79
response to water deprivation	79
ribonucleoprotein complex assembly	25
ribonucleoprotein complex biogenesis	55
ribonucleoprotein complex subunit organization	25
ribosome biogenesis	45
secondary metabolic process	33
secondary metabolite biosynthetic process	28
sexual reproduction	29
small molecule biosynthetic process	124
small molecule catabolic process	46
small molecule metabolic process	260
translation	170
transport	430
vesicle-mediated transport	109
xyloglucan metabolic process	34
Molecular function
active ion transmembrane transporter activity	31
ammonia-lyase activity	29
anion transmembrane transporter activity	24
antioxidant activity	101
calcium ion binding	88
carbon-nitrogen lyase activity	30
catalytic activity	1908
cellulose synthase (UDP-forming) activity	24
cellulose synthase activity	24
coenzyme binding	118
cofactor binding	298
copper ion binding	32
cytoskeletal protein binding	65
DNA binding	419
enzyme binding	30
glucosyltransferase activity	61
GTP binding	61
GTPase activity	49
guanyl nucleotide binding	61
guanyl ribonucleotide binding	61
heme binding	166
hydro-lyase activity	29
hydrolase activity	589
hydrolase activity, acting on acid anhydrides	150
hydrolase activity, acting on acid anhydrides, in phosphorus-containing anhydrides	149
hydrolase activity, acting on glycosyl bonds	146
hydrolase activity, hydrolyzing O-glycosyl compounds	143
isomerase activity	60
lyase activity	92
microtubule binding	50
microtubule motor activity	31
motor activity	36
NAD binding	32
nucleoside binding	62
nucleoside-triphosphatase activity	126
oxidoreductase activity	414
oxidoreductase activity, acting on CH-OH group of donors	44
oxidoreductase activity, acting on peroxide as acceptor	101
oxidoreductase activity, acting on the CH-OH group of donors, NAD or NADP as acceptor	38
peroxidase activity	101
phenylalanine ammonia-lyase activity	23
protein dimerization activity	267
protein heterodimerization activity	233
purine nucleoside binding	61
purine ribonucleoside binding	61
pyrophosphatase activity	147
ribonucleoside binding	61
structural constituent of ribosome	148
structural molecule activity	184
tetrapyrrole binding	166
transferase activity	722
transferase activity, transferring glycosyl groups	241
transferase activity, transferring hexosyl groups	169
transmembrane transporter activity	200
transporter activity	207
tubulin binding	50
UDP-glucosyltransferase activity	28
UDP-glycosyltransferase activity	67
unfolded protein binding	31
xyloglucan:xyloglucosyl transferase activity	32
Sub-cellular compartments
anchoring junction	88
apoplast	53
bounding membrane of organelle	202
cell junction	88
cell periphery	228
cell wall	61
cell-cell junction	88
cellular anatomical entity	2330
chromatin	246
chromosome	263
coated membrane	49
coated vesicle	48
coated vesicle membrane	46
COPI-coated vesicle	21
COPI-coated vesicle membrane	21
cytoplasm	730
cytoplasmic vesicle	75
cytoplasmic vesicle membrane	49
cytosol	198
cytosolic large ribosomal subunit	39
cytosolic ribosome	65
cytosolic small ribosomal subunit	23
DNA packaging complex	244
endomembrane system	240
endoplasmic reticulum	70
endoplasmic reticulum membrane	53
external encapsulating structure	61
extracellular region	194
Golgi apparatus	145
Golgi membrane	58
Golgi subcompartment	22
Golgi-associated vesicle	46
Golgi-associated vesicle membrane	46
intracellular	1284
intracellular non-membrane-bounded organelle	476
intracellular organelle	1066
intracellular organelle lumen	133
intracellular vesicle	75
large ribosomal subunit	45
membrane coat	49
membrane protein complex	124
membrane-enclosed lumen	133
mitochondrial envelope	58
mitochondrial membrane	53
mitochondrial protein complex	28
non-membrane-bounded organelle	476
nuclear chromosome	22
nuclear lumen	108
nuclear outer membrane-endoplasmic reticulum membrane network	53
nucleolus	80
nucleosome	244
organelle	1087
organelle lumen	133
organelle membrane	270
plasma membrane	157
plasmodesma	88
protein-containing complex	586
protein-DNA complex	246
ribonucleoprotein complex	109
ribosomal subunit	74
ribosome	148
small ribosomal subunit	29
supramolecular complex	29
symplast	88
trans-Golgi network	21
transport vesicle	28
transport vesicle membrane	28
vacuolar membrane	88
vacuole	102
vesicle	76
vesicle coat	39
vesicle membrane	49
vesicle tethering complex	26
whole membrane	160
