# Supplementary material for: Physiological and Transcriptomic Characterization of Sea-Wheatgrass-Derived Waterlogging Tolerance in Wheat
Source: Plants (Basel). 2021 Dec 30;11(1):108. doi: 10.3390/plants11010108 (PMC8747256; doi:10.3390/plants11010108)
Supplement: Supplementary file 1 [file plants-11-00108-s001.zip › Table S6.xlsx]

## Sheet: Sheet1
Table S6. GO classification of the up-regulated DEGs in Tt319 upon stagnant treatment
GO Term	Number of Gene Loci
Biological processes
alpha-amino acid metabolic process	39
anion transport	24
antibiotic catabolic process	50
antibiotic metabolic process	52
aromatic compound catabolic process	30
carbohydrate catabolic process	28
carbohydrate metabolic process	146
carboxylic acid catabolic process	32
carboxylic acid metabolic process	105
catabolic process	166
cellular amino acid metabolic process	56
cellular catabolic process	143
cellular response to chemical stimulus	43
cofactor biosynthetic process	30
cofactor catabolic process	46
cofactor metabolic process	82
defense response to other organism	26
drug catabolic process	62
drug metabolic process	93
hydrogen peroxide catabolic process	41
hydrogen peroxide metabolic process	41
monocarboxylic acid metabolic process	48
organic acid catabolic process	32
organic acid metabolic process	109
organic cyclic compound catabolic process	30
organic substance catabolic process	115
oxidation-reduction process	276
oxoacid metabolic process	108
reactive oxygen species metabolic process	43
response to biotic stimulus	32
response to external biotic stimulus	30
response to external stimulus	38
response to light stimulus	27
response to other organism	30
response to oxidative stress	52
response to radiation	32
response to stimulus	235
response to stress	136
small molecule catabolic process	41
small molecule metabolic process	173
Molecular function
active transmembrane transporter activity	61
antioxidant activity	52
aspartic-type endopeptidase activity	28
aspartic-type peptidase activity	28
ATP binding	362
ATPase activity	52
ATPase-coupled transmembrane transporter activity	37
catalytic activity, acting on a protein	343
cation binding	362
coenzyme binding	84
cofactor binding	208
drug binding	389
heme binding	108
hydrolase activity	370
hydrolase activity, acting on acid anhydrides	79
hydrolase activity, acting on acid anhydrides, in phosphorus-containing anhydrides	79
hydrolase activity, acting on carbon-nitrogen (but not peptide) bonds	24
hydrolase activity, hydrolyzing O-glycosyl compounds	66
ligase activity	34
metal ion binding	361
nucleoside-triphosphatase activity	75
oxidoreductase activity	292
oxidoreductase activity, acting on CH-OH group of donors	26
oxidoreductase activity, acting on peroxide as acceptor	52
oxidoreductase activity, acting on the CH-OH group of donors, NAD or NADP as acceptor	23
peroxidase activity	52
primary active transmembrane transporter activity	37
protein serine/threonine kinase activity	77
purine ribonucleoside triphosphate binding	387
pyrophosphatase activity	78
tetrapyrrole binding	112
transmembrane transporter activity	128
transporter activity	139
ubiquitin-like protein transferase activity	33
ubiquitin-protein transferase activity	33
