# Supplementary material for: Physiological and Transcriptomic Characterization of Sea-Wheatgrass-Derived Waterlogging Tolerance in Wheat
Source: Plants (Basel). 2021 Dec 30;11(1):108. doi: 10.3390/plants11010108 (PMC8747256; doi:10.3390/plants11010108)
Supplement: Supplementary file 1 [file plants-11-00108-s001.zip › Table S7.xlsx]

## Sheet: Sheet1
Table S7. GO classification of the down-regulated DEGs in Tt319 upon stagnant treatment
GO Term	Number of Gene Loci
Biological processes
amide biosynthetic process	128
amide transport	90
antibiotic catabolic process	89
antibiotic metabolic process	89
carbohydrate biosynthetic process	29
carbohydrate derivative biosynthetic process	51
carbohydrate metabolic process	130
catabolic process	127
cell wall biogenesis	29
cell wall macromolecule metabolic process	26
cell wall organization	53
cell wall organization or biogenesis	68
cell wall polysaccharide metabolic process	25
cellular amide metabolic process	138
cellular carbohydrate metabolic process	44
cellular catabolic process	119
cellular component assembly	75
cellular component biogenesis	128
cellular component organization	184
cellular component organization or biogenesis	220
cellular glucan metabolic process	37
cellular localization	76
cellular macromolecule localization	65
cellular polysaccharide metabolic process	40
cellular protein localization	65
cellular protein-containing complex assembly	68
chromatin assembly	40
chromatin assembly or disassembly	41
chromatin organization	51
chromosome organization	61
cofactor catabolic process	91
cofactor metabolic process	93
DNA conformation change	44
DNA metabolic process	48
DNA packaging	40
DNA replication	36
DNA-dependent DNA replication	22
drug catabolic process	93
drug metabolic process	105
establishment of localization	259
establishment of protein localization	85
external encapsulating structure organization	53
glucan metabolic process	37
glycoprotein biosynthetic process	38
glycoprotein metabolic process	38
glycosylation	39
Golgi vesicle transport	27
hemicellulose metabolic process	25
hydrogen peroxide catabolic process	89
hydrogen peroxide metabolic process	89
intracellular protein transport	64
intracellular transport	72
localization	261
macromolecule glycosylation	38
macromolecule localization	91
microtubule-based movement	28
microtubule-based process	37
movement of cell or subcellular component	29
multi-organism reproductive process	22
ncRNA processing	30
nitrogen compound transport	102
nucleosome assembly	40
nucleosome organization	40
organelle organization	115
organic substance transport	105
organonitrogen compound biosynthetic process	196
peptide biosynthetic process	123
peptide metabolic process	130
peptide transport	90
plant-type cell wall organization or biogenesis	21
polysaccharide biosynthetic process	24
polysaccharide metabolic process	50
protein folding	27
protein glycosylation	38
protein localization	86
protein transport	85
protein-containing complex assembly	71
protein-containing complex subunit organization	72
protein-DNA complex assembly	42
protein-DNA complex subunit organization	42
reactive oxygen species metabolic process	89
response to inorganic substance	35
response to oxidative stress	89
response to stress	168
response to water	31
response to water deprivation	31
ribonucleoprotein complex biogenesis	40
ribosome biogenesis	34
rRNA metabolic process	24
rRNA processing	24
sexual reproduction	22
translation	123
transport	259
vesicle-mediated transport	68
xyloglucan metabolic process	23
Molecular function
active ion transmembrane transporter activity	20
antioxidant activity	91
cofactor binding	180
copper ion binding	21
cytoskeletal protein binding	52
glucosyltransferase activity	37
GTP binding	35
GTPase activity	29
guanyl nucleotide binding	35
guanyl ribonucleotide binding	35
heme binding	118
hydrolase activity	336
hydrolase activity, acting on acid anhydrides	92
hydrolase activity, acting on acid anhydrides, in phosphorus-containing anhydrides	92
hydrolase activity, acting on glycosyl bonds	86
hydrolase activity, hydrolyzing O-glycosyl compounds	84
isomerase activity	33
microtubule binding	40
microtubule motor activity	28
motor activity	32
nucleoside binding	35
nucleoside-triphosphatase activity	79
oxidoreductase activity	250
oxidoreductase activity, acting on peroxide as acceptor	91
peroxidase activity	91
protein dimerization activity	119
protein heterodimerization activity	103
purine nucleoside binding	35
purine ribonucleoside binding	35
pyrophosphatase activity	91
ribonucleoside binding	35
RNA binding	97
structural constituent of ribosome	112
structural molecule activity	139
tetrapyrrole binding	118
transferase activity, transferring glycosyl groups	137
transferase activity, transferring hexosyl groups	99
transmembrane transporter activity	123
transporter activity	123
tubulin binding	40
UDP-glycosyltransferase activity	29
xyloglucan:xyloglucosyl transferase activity	22
Sub-cellular compartments
anchoring junction	44
apoplast	36
bounding membrane of organelle	115
cell junction	44
cell periphery	124
cell wall	52
cell-cell junction	44
chromatin	103
chromosome	114
coated membrane	30
coated vesicle	31
coated vesicle membrane	31
cytoplasm	384
cytoplasmic vesicle	43
cytoplasmic vesicle membrane	33
cytoskeleton	32
cytosol	103
cytosolic large ribosomal subunit	28
cytosolic ribosome	44
DNA packaging complex	103
endomembrane system	145
endoplasmic reticulum	50
endoplasmic reticulum membrane	40
external encapsulating structure	52
extracellular region	167
Golgi apparatus	82
Golgi membrane	34
Golgi-associated vesicle	31
Golgi-associated vesicle membrane	31
intracellular non-membrane-bounded organelle	276
intracellular organelle lumen	81
intracellular vesicle	43
large ribosomal subunit	35
membrane coat	30
membrane protein complex	78
membrane-enclosed lumen	81
mitochondrial envelope	35
mitochondrial membrane	31
non-membrane-bounded organelle	276
nuclear lumen	62
nuclear outer membrane-endoplasmic reticulum membrane network	40
nucleolus	47
nucleosome	103
organelle lumen	81
organelle membrane	163
plasmodesma	44
protein-containing complex	332
protein-DNA complex	104
ribonucleoprotein complex	75
ribosomal subunit	52
ribosome	112
supramolecular complex	22
symplast	44
vacuolar membrane	46
vacuole	51
vesicle	44
vesicle coat	25
vesicle membrane	33
whole membrane	91
